# Supplementary material for: Genome-wide analysis of long non-coding RNAs in Catalpa bungei and their potential function in floral transition using high-throughput sequencing
Source: BMC Genet. 2018 Sep 20;19:86. doi: 10.1186/s12863-018-0671-2 (PMC6149005; doi:10.1186/s12863-018-0671-2)
Supplement: Supplementary file 1 — Table S1. List of the floral transition genes in C. bungei. (XLSX 1035 kb) [file 12863_2018_671_MOESM1_ESM.xlsx]

## Sheet: Sheet1
Query=AT1G16980.1_|_Symbols:_ATTPS2_TPS2_|_trehalose-phosphatase/synthase_2_|_chr1:5807311-5811488_FORWARD_LENGTH_2466
GeneID	NF-Vb-1-FPKM	NF-Vb-2-FPKM	NF-Vb-3-FPKM	NF-Vb-FPKM	STDVE	NF-Tb-1-FPKM	NF-Tb-2-FPKM	NF-Tb-3-FPKM	NF-Tb-FPKM	STDVE	NF-Rb-1-FPKM	NF-Rb-2-FPKM	NF-Rb-3-FPKM	NF-Rb-FPKM	STDVE	EF-Vb-1-FPKM	EF-Vb-2-FPKM	EF-Vb-3-FPKM	EF-Vb-FPKM	STDVE	EF-Tb-1-FPKM	EF-Tb-2-FPKM	EF-Tb-3-FPKM	EF-Tb-FPKM	STDVE	EF-Rb-1-FPKM	EF-Rb-2-FPKM	EF-Rb-3-FPKM	EF-Rb-FPKM	STDVE	Blast nr
Cbu_gene.9496	0	0.11	0.36	0.156667	0.184481	0	0.25	0.1	0.116667	0.125831	0.54	0.12	0	0.22	0.283549	0.44	0.14	0.14	0.24	0.173205	0	0.22	0	0.0733333	0.0733333	0.38	0.13	0.13	0.213333	0.144338	gi|604327687|gb|EYU33434.1|/0/hypothetical protein MIMGU_mgv1a001209mg [Erythranthe guttata]
Cbu_gene.18166	0	0	0	0	0	0	0.16	0	0.0533333	0.092376	0	0	0	0	0	0	0	0	0	0	0.21	0.14	0.14	0.163333	0.163333	0	0	0	0	0	gi|661893111|emb|CDP02920.1|/0/unnamed protein product [Coffea canephora]
Cbu_gene.3432	0	0	0	0	0	0.26	0.25	0	0.17	0.147309	0.13	0	0	0.0433333	0.0750555	0	0.13	0.13	0.0866667	0.0750555	0.16	0	0.22	0.126667	0.126667	0.37	0	0.13	0.166667	0.187705	gi|604302953|gb|EYU22478.1|/0/hypothetical protein MIMGU_mgv1a001235mg [Erythranthe guttata]
Cbu_gene.26743	0.49	0	0	0.163333	0.282902	0	0.72	0	0.24	0.415692	0	0	0	0	0	0	0	0	0	0	0.23	0	0.16	0.13	0.13	0	0	0	0	0	gi|351629998|gb|AEQ54916.1|/0/trehalose-6-phosphate synthase [Salvia miltiorrhiza]
Cbu_gene.9759	0	0.12	0	0.04	0.069282	0.14	0	0	0.0466667	0.080829	0	0	0	0	0	0.32	0	0	0.106667	0.184752	0	0.23	0.36	0.196667	0.196667	0	0	0	0	0	gi|604302953|gb|EYU22478.1|/0/hypothetical protein MIMGU_mgv1a001235mg [Erythranthe guttata]
Cbu_gene.8029	0.11	0	0.35	0.153333	0.178979	0.52	0.74	0	0.42	0.38	0	0	0.12	0.04	0.069282	0.29	0.13	0.13	0.183333	0.092376	0.97	0.74	0.43	0.713333	0.713333	0.12	0	0	0.04	0.069282	gi|604343575|gb|EYU42464.1|/0/hypothetical protein MIMGU_mgv1a001200mg [Erythranthe guttata]
Cbu_gene.2688	0	0.39	0	0.13	0.225167	0	0	0.25	0.0833333	0.144338	0.16	0	0.14	0.1	0.087178	0	0	0.16	0.0533333	0.092376	0.39	0.26	0.39	0.346667	0.346667	0.45	0	0	0.15	0.259808	gi|604332855|gb|EYU37347.1|/0/hypothetical protein MIMGU_mgv1a001197mg [Erythranthe guttata]
Cbu_gene.14882	0.16	0	0	0.0533333	0.092376	0	0	0	0	0	0	0	0	0	0	0	0	0	0	0	0.23	0	0	0.0766667	0.0766667	0	0	0.18	0.06	0.103923	gi|604332855|gb|EYU37347.1|/0/hypothetical protein MIMGU_mgv1a001197mg [Erythranthe guttata]
Cbu_gene.4499	0	0.11	0.12	0.0766667	0.0665833	0.14	0.39	0	0.176667	0.197569	0.14	0	0	0.0466667	0.080829	0	0	0.28	0.0933333	0.161658	0.34	0.33	0.34	0.336667	0.336667	0	0.26	0.13	0.13	0.13	gi|604312799|gb|EYU26293.1|/3.10191e-75/hypothetical protein MIMGU_mgv1a0024292mg, partial [Erythranthe guttata]
Cbu_gene.4499	0	0.11	0.12	0.0766667	0.0665833	0.14	0.39	0	0.176667	0.197569	0.14	0	0	0.0466667	0.080829	0	0	0.28	0.0933333	0.161658	0.34	0.33	0.34	0.336667	0.336667	0	0.26	0.13	0.13	0.13	gi|604312799|gb|EYU26293.1|/3.10191e-75/hypothetical protein MIMGU_mgv1a0024292mg, partial [Erythranthe guttata]
Cbu_gene.23831	2.3	1.79	3.13	2.40667	0.676338	1.48	2.94	1.37	1.93	0.876413	0	0.39	0.13	0.173333	0.198578	0.81	0.45	1.05	0.77	0.301993	9.09	4.53	6.2	6.60667	6.60667	0.56	0.42	0.42	0.466667	0.080829	gi|527200021|gb|EPS67601.1|/2.47748e-113/trehalose-phosphate synthase 1 [Genlisea aurea]
Cbu_gene.23831	2.3	1.79	3.13	2.40667	0.676338	1.48	2.94	1.37	1.93	0.876413	0	0.39	0.13	0.173333	0.198578	0.81	0.45	1.05	0.77	0.301993	9.09	4.53	6.2	6.60667	6.60667	0.56	0.42	0.42	0.466667	0.080829	gi|527200021|gb|EPS67601.1|/2.47748e-113/trehalose-phosphate synthase 1 [Genlisea aurea]
Cbu_gene.26743	0.49	0	0	0.163333	0.282902	0	0.72	0	0.24	0.415692	0	0	0	0	0	0	0	0	0	0	0.23	0	0.16	0.13	0.13	0	0	0	0	0	gi|351629998|gb|AEQ54916.1|/0/trehalose-6-phosphate synthase [Salvia miltiorrhiza]
Cbu_gene.23831	2.3	1.79	3.13	2.40667	0.676338	1.48	2.94	1.37	1.93	0.876413	0	0.39	0.13	0.173333	0.198578	0.81	0.45	1.05	0.77	0.301993	9.09	4.53	6.2	6.60667	6.60667	0.56	0.42	0.42	0.466667	0.080829	gi|527200021|gb|EPS67601.1|/2.47748e-113/trehalose-phosphate synthase 1 [Genlisea aurea]
Cbu_gene.23831	2.3	1.79	3.13	2.40667	0.676338	1.48	2.94	1.37	1.93	0.876413	0	0.39	0.13	0.173333	0.198578	0.81	0.45	1.05	0.77	0.301993	9.09	4.53	6.2	6.60667	6.60667	0.56	0.42	0.42	0.466667	0.080829	gi|527200021|gb|EPS67601.1|/2.47748e-113/trehalose-phosphate synthase 1 [Genlisea aurea]
Cbu_gene.18166	0	0	0	0	0	0	0.16	0	0.0533333	0.092376	0	0	0	0	0	0	0	0	0	0	0.21	0.14	0.14	0.163333	0.163333	0	0	0	0	0	gi|661893111|emb|CDP02920.1|/0/unnamed protein product [Coffea canephora]
Cbu_gene.9759	0	0.12	0	0.04	0.069282	0.14	0	0	0.0466667	0.080829	0	0	0	0	0	0.32	0	0	0.106667	0.184752	0	0.23	0.36	0.196667	0.196667	0	0	0	0	0	gi|604302953|gb|EYU22478.1|/0/hypothetical protein MIMGU_mgv1a001235mg [Erythranthe guttata]
Cbu_gene.14882	0.16	0	0	0.0533333	0.092376	0	0	0	0	0	0	0	0	0	0	0	0	0	0	0	0.23	0	0	0.0766667	0.0766667	0	0	0.18	0.06	0.103923	gi|604332855|gb|EYU37347.1|/0/hypothetical protein MIMGU_mgv1a001197mg [Erythranthe guttata]
Cbu_gene.2688	0	0.39	0	0.13	0.225167	0	0	0.25	0.0833333	0.144338	0.16	0	0.14	0.1	0.087178	0	0	0.16	0.0533333	0.092376	0.39	0.26	0.39	0.346667	0.346667	0.45	0	0	0.15	0.259808	gi|604332855|gb|EYU37347.1|/0/hypothetical protein MIMGU_mgv1a001197mg [Erythranthe guttata]
Cbu_gene.2688	0	0.39	0	0.13	0.225167	0	0	0.25	0.0833333	0.144338	0.16	0	0.14	0.1	0.087178	0	0	0.16	0.0533333	0.092376	0.39	0.26	0.39	0.346667	0.346667	0.45	0	0	0.15	0.259808	gi|604332855|gb|EYU37347.1|/0/hypothetical protein MIMGU_mgv1a001197mg [Erythranthe guttata]
Cbu_gene.14882	0.16	0	0	0.0533333	0.092376	0	0	0	0	0	0	0	0	0	0	0	0	0	0	0	0.23	0	0	0.0766667	0.0766667	0	0	0.18	0.06	0.103923	gi|604332855|gb|EYU37347.1|/0/hypothetical protein MIMGU_mgv1a001197mg [Erythranthe guttata]
Cbu_gene.26544	0.15	0.21	0.15	0.17	0.034641	0.17	0.08	0.4	0.216667	0.165025	0.09	0.23	0.08	0.133333	0.083865	0.19	0.35	0.26	0.266667	0.0802081	0.21	0	0.07	0.0933333	0.0933333	0.08	0.16	0.08	0.106667	0.046188	gi|604343422|gb|EYU42342.1|/0/hypothetical protein MIMGU_mgv1a000091mg [Erythranthe guttata]
Cbu_gene.18759	0.2	0.12	0.2	0.173333	0.046188	0.15	0	0.06	0.07	0.0754983	0.38	0.07	0	0.15	0.202237	0.08	0.31	0.08	0.156667	0.132791	0	0.3	0.12	0.14	0.14	0.14	0	0	0.0466667	0.080829	gi|163955688|gb|ABY49842.1|/0/hypothetical protein [Vitis hybrid cultivar]
Cbu_gene.9298	0	0	0.34	0.113333	0.196299	0.39	0.18	0	0.19	0.195192	0	0	0	0	0	0	0	0	0	0	0	0.62	0	0.206667	0.206667	0.18	0	0	0.06	0.103923	gi|661894734|emb|CDP01733.1|/7.87789e-159/unnamed protein product [Coffea canephora]
Cbu_gene.12137	0.74	0.52	0	0.42	0.38	0.43	0	0.17	0.2	0.216564	0.43	0	0	0.143333	0.248261	0.47	0.65	0.43	0.516667	0.117189	1.32	0.17	0	0.496667	0.496667	0.2	0.2	0.41	0.27	0.121244	gi|695042408|ref|XP_009408856.1|/4.01176e-49/PREDICTED: V-type proton ATPase subunit B2 [Musa acuminata subsp. malaccensis]
Cbu_gene.12251	0	0	0	0	0	0	0	0	0	0	0	0	0	0	0	0	0	0	0	0	0	0	0	0	0	4.02	1.01	0	1.67667	2.09128	gi|604318478|gb|EYU29970.1|/2.28717e-26/hypothetical protein MIMGU_mgv1a016475mg [Erythranthe guttata]
Cbu_gene.13898	0	0.32	0.09	0.136667	0.165025	0.29	0	0.23	0.173333	0.15308	0	0.09	0.26	0.116667	0.132035	0.11	-0.4	0	-0.0966667	0.26839	0.24	0.24	0	0.16	0.16	0.28	0.28	0.28	0.28	0	gi|604314807|gb|EYU27513.1|/5.99195e-90/hypothetical protein MIMGU_mgv1a026984mg, partial [Erythranthe guttata]
Cbu_gene.7879	0.63	1.03	0.48	0.713333	0.284312	0.36	1.03	0.42	0.603333	0.37072	0.72	0.32	0.49	0.51	0.200749	0.59	0.18	0.37	0.38	0.205183	0.89	0.73	0.3	0.64	0.64	1.37	0.85	0.69	0.97	0.355528	gi|661894079|emb|CDP02520.1|/2.67913e-140/unnamed protein product [Coffea canephora]
Cbu_gene.7111	10.58	7.21	9.89	9.22667	1.78023	13.21	10.63	7.38	10.4067	2.92141	24.99	21.51	20.43	22.31	2.38294	7.22	-5.68	6.68	2.74	7.29693	18.68	8.51	6.79	11.3267	11.3267	11.86	8.72	13.17	11.25	2.28685	gi|604300230|gb|EYU20073.1|/6.75644e-95/hypothetical protein MIMGU_mgv1a005096mg [Erythranthe guttata]
Cbu_gene.24914	0	0	0	0	0	0	0	0	0	0	0	0	0.18	0.06	0.103923	0	0	0	0	0	0	0.17	0.17	0.113333	0.113333	0	0	0	0	0	gi|604346388|gb|EYU44851.1|/2.8245e-130/hypothetical protein MIMGU_mgv1a003040mg [Erythranthe guttata]
Query=AT1G70290.1_|_Symbols:_ATTPS8_TPS8_ATTPSC_|_trehalose-6-phosphatase_synthase_S8_|_chr1:26471078-26474786_REVERSE_LENGTH_3019															#DIV/0!
GeneID	NF-Vb-1-FPKM	NF-Vb-2-FPKM	NF-Vb-3-FPKM	NF-Vb-FPKM	STDVE	NF-Tb-1-FPKM	NF-Tb-2-FPKM	NF-Tb-3-FPKM	NF-Tb-FPKM	STDVE	NF-Rb-1-FPKM	NF-Rb-2-FPKM	NF-Rb-3-FPKM	NF-Rb-FPKM	#DIV/0!	EF-Vb-1-FPKM	EF-Vb-2-FPKM	EF-Vb-3-FPKM	EF-Vb-FPKM	STDVE	EF-Tb-1-FPKM	EF-Tb-2-FPKM	EF-Tb-3-FPKM	EF-Tb-FPKM	STDVE	EF-Rb-1-FPKM	EF-Rb-2-FPKM	EF-Rb-3-FPKM	EF-Rb-FPKM	STDVE	Blast nr
Cbu_gene.9759	0	0.12	0	0.04	0.069282	0.14	0	0	0.0466667	0.080829	0	0	0	0	0	0.32	0	0	0.106667	0.184752	0	0.23	0.36	0.196667	0.196667	0	0	0	0	0	gi|604302953|gb|EYU22478.1|/0/hypothetical protein MIMGU_mgv1a001235mg [Erythranthe guttata]
Cbu_gene.26743	0.49	0	0	0.163333	0.282902	0	0.72	0	0.24	0.415692	0	0	0	0	0	0	0	0	0	0	0.23	0	0.16	0.13	0.13	0	0	0	0	0	gi|351629998|gb|AEQ54916.1|/0/trehalose-6-phosphate synthase [Salvia miltiorrhiza]
Cbu_gene.9496	0	0.11	0.36	0.156667	0.184481	0	0.25	0.1	0.116667	0.125831	0.54	0.12	0	0.22	0.283549	0.44	0.14	0.14	0.24	0.173205	0	0.22	0	0.0733333	0.0733333	0.38	0.13	0.13	0.213333	0.144338	gi|604327687|gb|EYU33434.1|/0/hypothetical protein MIMGU_mgv1a001209mg [Erythranthe guttata]
Cbu_gene.18166	0	0	0	0	0	0	0.16	0	0.0533333	0.092376	0	0	0	0	0	0	0	0	0	0	0.21	0.14	0.14	0.163333	0.163333	0	0	0	0	0	gi|661893111|emb|CDP02920.1|/0/unnamed protein product [Coffea canephora]
Cbu_gene.2688	0	0.39	0	0.13	0.225167	0	0	0.25	0.0833333	0.144338	0.16	0	0.14	0.1	0.087178	0	0	0.16	0.0533333	0.092376	0.39	0.26	0.39	0.346667	0.346667	0.45	0	0	0.15	0.259808	gi|604332855|gb|EYU37347.1|/0/hypothetical protein MIMGU_mgv1a001197mg [Erythranthe guttata]
Cbu_gene.14882	0.16	0	0	0.0533333	0.092376	0	0	0	0	0	0	0	0	0	0	0	0	0	0	0	0.23	0	0	0.0766667	0.0766667	0	0	0.18	0.06	0.103923	gi|604332855|gb|EYU37347.1|/0/hypothetical protein MIMGU_mgv1a001197mg [Erythranthe guttata]
Cbu_gene.8029	0.11	0	0.35	0.153333	0.178979	0.52	0.74	0	0.42	0.38	0	0	0.12	0.04	0.069282	0.29	0.13	0.13	0.183333	0.092376	0.97	0.74	0.43	0.713333	0.713333	0.12	0	0	0.04	0.069282	gi|604343575|gb|EYU42464.1|/0/hypothetical protein MIMGU_mgv1a001200mg [Erythranthe guttata]
Cbu_gene.14882	0.16	0	0	0.0533333	0.092376	0	0	0	0	0	0	0	0	0	0	0	0	0	0	0	0.23	0	0	0.0766667	0.0766667	0	0	0.18	0.06	0.103923	gi|604332855|gb|EYU37347.1|/0/hypothetical protein MIMGU_mgv1a001197mg [Erythranthe guttata]
Cbu_gene.18166	0	0	0	0	0	0	0.16	0	0.0533333	0.092376	0	0	0	0	0	0	0	0	0	0	0.21	0.14	0.14	0.163333	0.163333	0	0	0	0	0	gi|661893111|emb|CDP02920.1|/0/unnamed protein product [Coffea canephora]
Cbu_gene.2688	0	0.39	0	0.13	0.225167	0	0	0.25	0.0833333	0.144338	0.16	0	0.14	0.1	0.087178	0	0	0.16	0.0533333	0.092376	0.39	0.26	0.39	0.346667	0.346667	0.45	0	0	0.15	0.259808	gi|604332855|gb|EYU37347.1|/0/hypothetical protein MIMGU_mgv1a001197mg [Erythranthe guttata]
Cbu_gene.26743	0.49	0	0	0.163333	0.282902	0	0.72	0	0.24	0.415692	0	0	0	0	0	0	0	0	0	0	0.23	0	0.16	0.13	0.13	0	0	0	0	0	gi|351629998|gb|AEQ54916.1|/0/trehalose-6-phosphate synthase [Salvia miltiorrhiza]
Cbu_gene.9759	0	0.12	0	0.04	0.069282	0.14	0	0	0.0466667	0.080829	0	0	0	0	0	0.32	0	0	0.106667	0.184752	0	0.23	0.36	0.196667	0.196667	0	0	0	0	0	gi|604302953|gb|EYU22478.1|/0/hypothetical protein MIMGU_mgv1a001235mg [Erythranthe guttata]
Cbu_gene.2688	0	0.39	0	0.13	0.225167	0	0	0.25	0.0833333	0.144338	0.16	0	0.14	0.1	0.087178	0	0	0.16	0.0533333	0.092376	0.39	0.26	0.39	0.346667	0.346667	0.45	0	0	0.15	0.259808	gi|604332855|gb|EYU37347.1|/0/hypothetical protein MIMGU_mgv1a001197mg [Erythranthe guttata]
Cbu_gene.14882	0.16	0	0	0.0533333	0.092376	0	0	0	0	0	0	0	0	0	0	0	0	0	0	0	0.23	0	0	0.0766667	0.0766667	0	0	0.18	0.06	0.103923	gi|604332855|gb|EYU37347.1|/0/hypothetical protein MIMGU_mgv1a001197mg [Erythranthe guttata]
Cbu_gene.23831	2.3	1.79	3.13	2.40667	0.676338	1.48	2.94	1.37	1.93	0.876413	0	0.39	0.13	0.173333	0.198578	0.81	0.45	1.05	0.77	0.301993	9.09	4.53	6.2	6.60667	6.60667	0.56	0.42	0.42	0.466667	0.080829	gi|527200021|gb|EPS67601.1|/2.47748e-113/trehalose-phosphate synthase 1 [Genlisea aurea]
Cbu_gene.23831	2.3	1.79	3.13	2.40667	0.676338	1.48	2.94	1.37	1.93	0.876413	0	0.39	0.13	0.173333	0.198578	0.81	0.45	1.05	0.77	0.301993	9.09	4.53	6.2	6.60667	6.60667	0.56	0.42	0.42	0.466667	0.080829	gi|527200021|gb|EPS67601.1|/2.47748e-113/trehalose-phosphate synthase 1 [Genlisea aurea]
Cbu_gene.550	0.06	0.05	0.06	0.0566667	0.0057735	0.06	0.06	0.15	0.09	0.0519615	0.06	0	0.12	0.06	0.06	0.07	0.13	0	0.0666667	0.0650641	0.24	0.1	0.37	0.236667	0.236667	0	0	0.06	0.02	0.034641	gi|604346984|gb|EYU45288.1|/0/hypothetical protein MIMGU_mgv1a000026mg [Erythranthe guttata]
Cbu_gene.8132	0	0	0	0	0	0.53	0	0	0.176667	0.305996	0	0	0	0	0	0	0	0.18	0.06	0.103923	0.22	0	0	0.0733333	0.0733333	0	0	0	0	0	gi|147772908|emb|CAN64580.1|/0/hypothetical protein VITISV_002159 [Vitis vinifera]
Cbu_gene.17508	0	0	0	0	0	0	0	0	0	0	0.42	0.19	0	0.203333	0.210317	0	0	0	0	0	0.26	0	0	0.0866667	0.0866667	0	0	0	0	0	gi|604306049|gb|EYU25106.1|/1.4596e-116/hypothetical protein MIMGU_mgv1a007112mg [Erythranthe guttata]
Cbu_gene.13791	0	0.21	0.23	0.146667	0.12741	0	0	0	0	0	0	0	0	0	0	0	0.53	0	0.176667	0.305996	0.96	0	0	0.32	0.32	0	0	0	0	0	gi|723661458|ref|XP_010326874.1|/5.34586e-119/PREDICTED: probable indole-3-acetic acid-amido synthetase GH3.5 [Solanum lycopersicum]
Cbu_gene.16028	0.18	0.17	0	0.116667	0.10116	0	0	0.49	0.163333	0.282902	0.21	0.19	0.19	0.196667	0.011547	0.23	0.43	0	0.22	0.215174	0.52	0.34	0.35	0.403333	0.403333	0	0	0	0	0	gi|604306049|gb|EYU25106.1|/5.69634e-122/hypothetical protein MIMGU_mgv1a007112mg [Erythranthe guttata]
Cbu_gene.7117	0.51	0	0.21	0.24	0.25632	0	0.11	0.18	0.0966667	0.0907377	0.12	0.32	0.11	0.183333	0.118462	0	0.12	0.6	0.24	0.31749	0.73	0	0	0.243333	0.243333	0	0	0.11	0.0366667	0.0635085	gi|604331144|gb|EYU36002.1|/1.15498e-88/hypothetical protein MIMGU_mgv1a000343mg [Erythranthe guttata]
Query=AT1G78090.1_|_Symbols:_ATTPPB_TPPB_|_trehalose-6-phosphate_phosphatase_|_chr1:29373889-29376504_FORWARD_LENGTH_1400															#DIV/0!
GeneID	NF-Vb-1-FPKM	NF-Vb-2-FPKM	NF-Vb-3-FPKM	NF-Vb-FPKM	STDVE	NF-Tb-1-FPKM	NF-Tb-2-FPKM	NF-Tb-3-FPKM	NF-Tb-FPKM	STDVE	NF-Rb-1-FPKM	NF-Rb-2-FPKM	NF-Rb-3-FPKM	NF-Rb-FPKM	#DIV/0!	EF-Vb-1-FPKM	EF-Vb-2-FPKM	EF-Vb-3-FPKM	EF-Vb-FPKM	STDVE	EF-Tb-1-FPKM	EF-Tb-2-FPKM	EF-Tb-3-FPKM	EF-Tb-FPKM	STDVE	EF-Rb-1-FPKM	EF-Rb-2-FPKM	EF-Rb-3-FPKM	EF-Rb-FPKM	STDVE	Blast nr
Cbu_gene.14560	0	0	0	0	0	0	0.28	0	0.0933333	0.161658	0.29	0	0	0.0966667	0.167432	0	0	0.3	0.1	0.173205	0	0	0	0	0	0	0	0	0	0	gi|527202106|gb|EPS68990.1|/1.40622e-45/hypothetical protein M569_05778, partial [Genlisea aurea]
Cbu_gene.2336	0	0	0	0	0	0	0	0	0	0	0	0	0	0	0	0	0	0	0	0	0.39	0	0	0.13	0.13	0	0	0	0	0	gi|604304754|gb|EYU24005.1|/3.2919e-55/hypothetical protein MIMGU_mgv1a007720mg [Erythranthe guttata]
Cbu_gene.2688	0	0.39	0	0.13	0.225167	0	0	0.25	0.0833333	0.144338	0.16	0	0.14	0.1	0.087178	0	0	0.16	0.0533333	0.092376	0.39	0.26	0.39	0.346667	0.346667	0.45	0	0	0.15	0.259808	gi|604332855|gb|EYU37347.1|/0/hypothetical protein MIMGU_mgv1a001197mg [Erythranthe guttata]
Cbu_gene.14882	0.16	0	0	0.0533333	0.092376	0	0	0	0	0	0	0	0	0	0	0	0	0	0	0	0.23	0	0	0.0766667	0.0766667	0	0	0.18	0.06	0.103923	gi|604332855|gb|EYU37347.1|/0/hypothetical protein MIMGU_mgv1a001197mg [Erythranthe guttata]
Cbu_gene.5836	0	0.05	0.05	0.0333333	0.0288675	0.12	0	0	0.04	0.069282	0.24	0.05	0	0.0966667	0.126623	0.19	0	0.12	0.103333	0.0960902	0.15	0.1	0.05	0.1	0.1	0.17	0.11	0.06	0.113333	0.0550757	gi|604321680|gb|EYU32256.1|/0/hypothetical protein MIMGU_mgv1a0000162mg, partial [Erythranthe guttata]
Cbu_gene.14882	0.16	0	0	0.0533333	0.092376	0	0	0	0	0	0	0	0	0	0	0	0	0	0	0	0.23	0	0	0.0766667	0.0766667	0	0	0.18	0.06	0.103923	gi|604332855|gb|EYU37347.1|/0/hypothetical protein MIMGU_mgv1a001197mg [Erythranthe guttata]
Cbu_gene.25528	0.11	0.51	0.94	0.52	0.41509	0.31	0.06	0.15	0.173333	0.126623	0.19	0.28	0.06	0.176667	0.110604	0.41	0.51	0.25	0.39	0.131149	0.93	0.2	0.05	0.393333	0.393333	0.12	0.3	0.66	0.36	0.274955	gi|604321569|gb|EYU32145.1|/0/hypothetical protein MIMGU_mgv1a000036mg [Erythranthe guttata]
Cbu_gene.5998	8.51	8.72	6.76	7.99667	1.07612	14.85	10.43	8.12	11.1333	3.41968	17.4	10.25	14.82	14.1567	3.62086	17.54	12.61	13.81	14.6533	2.57092	10.31	8.11	9.65	9.35667	9.35667	12	7.45	12.28	10.5767	2.71139	gi|604348594|gb|EYU46749.1|/5.29247e-122/hypothetical protein MIMGU_mgv1a0044631mg, partial [Erythranthe guttata]
Cbu_gene.2688	0	0.39	0	0.13	0.225167	0	0	0.25	0.0833333	0.144338	0.16	0	0.14	0.1	0.087178	0	0	0.16	0.0533333	0.092376	0.39	0.26	0.39	0.346667	0.346667	0.45	0	0	0.15	0.259808	gi|604332855|gb|EYU37347.1|/0/hypothetical protein MIMGU_mgv1a001197mg [Erythranthe guttata]
Cbu_gene.20196	0	0.23	0.13	0.12	0.115326	0.14	0	0	0.0466667	0.080829	0	0	0.26	0.0866667	0.150111	0.16	0	0	0.0533333	0.092376	0.35	0	0	0.116667	0.116667	0.14	0	0.14	0.0933333	0.080829	gi|698526890|ref|XP_009760290.1|/3.38153e-156/PREDICTED: uncharacterized protein LOC104212655 [Nicotiana sylvestris]
Cbu_gene.21201	0.21	0.69	0.21	0.37	0.277128	0.12	0.23	0.19	0.18	0.0556776	0.24	0.11	0.33	0.226667	0.110604	0.13	0.74	0	0.29	0.395095	0.3	0.39	0.3	0.33	0.33	0.23	0.34	0.34	0.303333	0.0635085	gi|604302098|gb|EYU21684.1|/1.43934e-105/hypothetical protein MIMGU_mgv1a000459mg [Erythranthe guttata]
Cbu_gene.8173	1.02	0	0.35	0.456667	0.518298	0	0.37	0.91	0.426667	0.457639	0	0	0.35	0.116667	0.202073	0.43	0	0.8	0.41	0.400375	1.45	0	0.65	0.7	0.7	0.37	0.74	0.37	0.493333	0.21362	gi|147820839|emb|CAN65188.1|/0/hypothetical protein VITISV_004365 [Vitis vinifera]
Cbu_gene.19782	1.68	1.31	1	1.33	0.340441	0.81	0.31	0.37	0.496667	0.273008	2.58	1.01	1.07	1.55333	0.889625	1.59	0.66	1.8	1.35	0.606712	0.58	0.26	0.93	0.59	0.59	0.76	0.46	0.61	0.61	0.15	gi|720096001|ref|XP_010246858.1|/1.0261e-125/PREDICTED: endoplasmin homolog [Nelumbo nucifera]
Query=AT1G78580.1_|_Symbols:_ATTPS1_TPS1_|_trehalose-6-phosphate_synthase_|_chr1:29552340-29560912_REVERSE_LENGTH_3190															#DIV/0!
GeneID	NF-Vb-1-FPKM	NF-Vb-2-FPKM	NF-Vb-3-FPKM	NF-Vb-FPKM	STDVE	NF-Tb-1-FPKM	NF-Tb-2-FPKM	NF-Tb-3-FPKM	NF-Tb-FPKM	STDVE	NF-Rb-1-FPKM	NF-Rb-2-FPKM	NF-Rb-3-FPKM	NF-Rb-FPKM	#DIV/0!	EF-Vb-1-FPKM	EF-Vb-2-FPKM	EF-Vb-3-FPKM	EF-Vb-FPKM	STDVE	EF-Tb-1-FPKM	EF-Tb-2-FPKM	EF-Tb-3-FPKM	EF-Tb-FPKM	STDVE	EF-Rb-1-FPKM	EF-Rb-2-FPKM	EF-Rb-3-FPKM	EF-Rb-FPKM	STDVE	Blast nr
Cbu_gene.23831	2.3	1.79	3.13	2.40667	0.676338	1.48	2.94	1.37	1.93	0.876413	0	0.39	0.13	0.173333	0.198578	0.81	0.45	1.05	0.77	0.301993	9.09	4.53	6.2	6.60667	6.60667	0.56	0.42	0.42	0.466667	0.080829	gi|527200021|gb|EPS67601.1|/2.47748e-113/trehalose-phosphate synthase 1 [Genlisea aurea]
Cbu_gene.16939	1.86	1.44	2.14	1.81333	0.352326	2.43	2.83	1.51	2.25667	0.676855	1.67	1.83	2.43	1.97667	0.400666	3.47	2.93	2.17	2.85667	0.653095	5.75	1.58	2.31	3.21333	3.21333	3.27	3.96	1.42	2.88333	1.31341	gi|604332255|gb|EYU36988.1|/1.58481e-122/hypothetical protein MIMGU_mgv1a0001572mg, partial [Erythranthe guttata]
Cbu_gene.15501	0	0.2	0.44	0.213333	0.220303	0.25	0.47	0.19	0.303333	0.147422	0.12	0	0	0.04	0.069282	0.14	0.25	0.13	0.173333	0.0665833	0.61	0.1	0.2	0.303333	0.303333	0	0.12	0.12	0.08	0.069282	gi|604303348|gb|EYU22821.1|/0/hypothetical protein MIMGU_mgv1a000956mg [Erythranthe guttata]
Query=AT2G18700.1_|_Symbols:_ATTPS11_TPS11_ATTPSB_|_trehalose_phosphatase/synthase_11_|_chr2:8109043-8112010_FORWARD_LENGTH_2800															#DIV/0!
GeneID	NF-Vb-1-FPKM	NF-Vb-2-FPKM	NF-Vb-3-FPKM	NF-Vb-FPKM	STDVE	NF-Tb-1-FPKM	NF-Tb-2-FPKM	NF-Tb-3-FPKM	NF-Tb-FPKM	STDVE	NF-Rb-1-FPKM	NF-Rb-2-FPKM	NF-Rb-3-FPKM	NF-Rb-FPKM	#DIV/0!	EF-Vb-1-FPKM	EF-Vb-2-FPKM	EF-Vb-3-FPKM	EF-Vb-FPKM	STDVE	EF-Tb-1-FPKM	EF-Tb-2-FPKM	EF-Tb-3-FPKM	EF-Tb-FPKM	STDVE	EF-Rb-1-FPKM	EF-Rb-2-FPKM	EF-Rb-3-FPKM	EF-Rb-FPKM	STDVE	Blast nr
Cbu_gene.18166	0	0	0	0	0	0	0.16	0	0.0533333	0.092376	0	0	0	0	0	0	0	0	0	0	0.21	0.14	0.14	0.163333	0.163333	0	0	0	0	0	gi|661893111|emb|CDP02920.1|/0/unnamed protein product [Coffea canephora]
Cbu_gene.8029	0.11	0	0.35	0.153333	0.178979	0.52	0.74	0	0.42	0.38	0	0	0.12	0.04	0.069282	0.29	0.13	0.13	0.183333	0.092376	0.97	0.74	0.43	0.713333	0.713333	0.12	0	0	0.04	0.069282	gi|604343575|gb|EYU42464.1|/0/hypothetical protein MIMGU_mgv1a001200mg [Erythranthe guttata]
Cbu_gene.9759	0	0.12	0	0.04	0.069282	0.14	0	0	0.0466667	0.080829	0	0	0	0	0	0.32	0	0	0.106667	0.184752	0	0.23	0.36	0.196667	0.196667	0	0	0	0	0	gi|604302953|gb|EYU22478.1|/0/hypothetical protein MIMGU_mgv1a001235mg [Erythranthe guttata]
Cbu_gene.26743	0.49	0	0	0.163333	0.282902	0	0.72	0	0.24	0.415692	0	0	0	0	0	0	0	0	0	0	0.23	0	0.16	0.13	0.13	0	0	0	0	0	gi|351629998|gb|AEQ54916.1|/0/trehalose-6-phosphate synthase [Salvia miltiorrhiza]
Cbu_gene.9496	0	0.11	0.36	0.156667	0.184481	0	0.25	0.1	0.116667	0.125831	0.54	0.12	0	0.22	0.283549	0.44	0.14	0.14	0.24	0.173205	0	0.22	0	0.0733333	0.0733333	0.38	0.13	0.13	0.213333	0.144338	gi|604327687|gb|EYU33434.1|/0/hypothetical protein MIMGU_mgv1a001209mg [Erythranthe guttata]
Cbu_gene.14882	0.16	0	0	0.0533333	0.092376	0	0	0	0	0	0	0	0	0	0	0	0	0	0	0	0.23	0	0	0.0766667	0.0766667	0	0	0.18	0.06	0.103923	gi|604332855|gb|EYU37347.1|/0/hypothetical protein MIMGU_mgv1a001197mg [Erythranthe guttata]
Cbu_gene.2688	0	0.39	0	0.13	0.225167	0	0	0.25	0.0833333	0.144338	0.16	0	0.14	0.1	0.087178	0	0	0.16	0.0533333	0.092376	0.39	0.26	0.39	0.346667	0.346667	0.45	0	0	0.15	0.259808	gi|604332855|gb|EYU37347.1|/0/hypothetical protein MIMGU_mgv1a001197mg [Erythranthe guttata]
Cbu_gene.18166	0	0	0	0	0	0	0.16	0	0.0533333	0.092376	0	0	0	0	0	0	0	0	0	0	0.21	0.14	0.14	0.163333	0.163333	0	0	0	0	0	gi|661893111|emb|CDP02920.1|/0/unnamed protein product [Coffea canephora]
Cbu_gene.14882	0.16	0	0	0.0533333	0.092376	0	0	0	0	0	0	0	0	0	0	0	0	0	0	0	0.23	0	0	0.0766667	0.0766667	0	0	0.18	0.06	0.103923	gi|604332855|gb|EYU37347.1|/0/hypothetical protein MIMGU_mgv1a001197mg [Erythranthe guttata]
Cbu_gene.2688	0	0.39	0	0.13	0.225167	0	0	0.25	0.0833333	0.144338	0.16	0	0.14	0.1	0.087178	0	0	0.16	0.0533333	0.092376	0.39	0.26	0.39	0.346667	0.346667	0.45	0	0	0.15	0.259808	gi|604332855|gb|EYU37347.1|/0/hypothetical protein MIMGU_mgv1a001197mg [Erythranthe guttata]
Cbu_gene.9759	0	0.12	0	0.04	0.069282	0.14	0	0	0.0466667	0.080829	0	0	0	0	0	0.32	0	0	0.106667	0.184752	0	0.23	0.36	0.196667	0.196667	0	0	0	0	0	gi|604302953|gb|EYU22478.1|/0/hypothetical protein MIMGU_mgv1a001235mg [Erythranthe guttata]
Cbu_gene.26743	0.49	0	0	0.163333	0.282902	0	0.72	0	0.24	0.415692	0	0	0	0	0	0	0	0	0	0	0.23	0	0.16	0.13	0.13	0	0	0	0	0	gi|351629998|gb|AEQ54916.1|/0/trehalose-6-phosphate synthase [Salvia miltiorrhiza]
Cbu_gene.2688	0	0.39	0	0.13	0.225167	0	0	0.25	0.0833333	0.144338	0.16	0	0.14	0.1	0.087178	0	0	0.16	0.0533333	0.092376	0.39	0.26	0.39	0.346667	0.346667	0.45	0	0	0.15	0.259808	gi|604332855|gb|EYU37347.1|/0/hypothetical protein MIMGU_mgv1a001197mg [Erythranthe guttata]
Cbu_gene.14882	0.16	0	0	0.0533333	0.092376	0	0	0	0	0	0	0	0	0	0	0	0	0	0	0	0.23	0	0	0.0766667	0.0766667	0	0	0.18	0.06	0.103923	gi|604332855|gb|EYU37347.1|/0/hypothetical protein MIMGU_mgv1a001197mg [Erythranthe guttata]
Cbu_gene.23831	2.3	1.79	3.13	2.40667	0.676338	1.48	2.94	1.37	1.93	0.876413	0	0.39	0.13	0.173333	0.198578	0.81	0.45	1.05	0.77	0.301993	9.09	4.53	6.2	6.60667	6.60667	0.56	0.42	0.42	0.466667	0.080829	gi|527200021|gb|EPS67601.1|/2.47748e-113/trehalose-phosphate synthase 1 [Genlisea aurea]
Cbu_gene.13793	0.1	0	0	0.0333333	0.057735	0	0.11	0	0.0366667	0.0635085	0	0	0	0	0	0	0.12	0.12	0.08	0.069282	0.59	0.39	0.2	0.393333	0.393333	0	0.11	0	0.0366667	0.0635085	gi|604334856|gb|EYU38922.1|/1.46648e-130/hypothetical protein MIMGU_mgv1a000977mg [Erythranthe guttata]
Cbu_gene.11678	0.73	0.68	0.3	0.57	0.23516	0.51	0.32	0.39	0.406667	0.0960902	0	0.6	0.46	0.353333	0.3139	1.11	1.37	2.91	1.79667	0.972899	1.25	0.96	1.11	1.10667	1.10667	0	0.64	0.64	0.426667	0.369504	gi|661894573|emb|CDP01572.1|/7.71887e-134/unnamed protein product [Coffea canephora]
Query=AT1G02065.1_|_Symbols:_SPL8_|_squamosa_promoter_binding_protein-like_8_|_chr1:365209-367340_FORWARD_LENGTH_1609															#DIV/0!
GeneID	NF-Vb-1-FPKM	NF-Vb-2-FPKM	NF-Vb-3-FPKM	NF-Vb-FPKM	STDVE	NF-Tb-1-FPKM	NF-Tb-2-FPKM	NF-Tb-3-FPKM	NF-Tb-FPKM	STDVE	NF-Rb-1-FPKM	NF-Rb-2-FPKM	NF-Rb-3-FPKM	NF-Rb-FPKM	#DIV/0!	EF-Vb-1-FPKM	EF-Vb-2-FPKM	EF-Vb-3-FPKM	EF-Vb-FPKM	STDVE	EF-Tb-1-FPKM	EF-Tb-2-FPKM	EF-Tb-3-FPKM	EF-Tb-FPKM	STDVE	EF-Rb-1-FPKM	EF-Rb-2-FPKM	EF-Rb-3-FPKM	EF-Rb-FPKM	STDVE	Blast nr
Cbu_gene.4784	0	0	0	0	0	0	0	0	0	0	0	0	0	0	0	0	-0.85	0	-0.283333	0.490748	2.06	0	0	0.686667	0.686667	0	0	0	0	0	-
Cbu_gene.16157	22.53	17.69	22.27	20.83	2.72243	17.41	10.65	12.88	13.6467	3.44459	28.43	24.93	21.47	24.9433	3.48002	23.49	26.45	24.45	24.7967	1.51014	22.22	7.41	10.94	13.5233	13.5233	24.32	23.76	15.55	21.21	4.90969	gi|604306704|gb|EYU25500.1|/0/hypothetical protein MIMGU_mgv1a001697mg [Erythranthe guttata]
Cbu_gene.10380	0.57	0	0	0.19	0.32909	0.67	0	0.51	0.393333	0.349905	0	0	0.6	0.2	0.34641	0	0	0	0	0	0	0	0	0	0	0	0	0	0	0	gi|568852762|ref|XP_006480040.1|/1.94766e-58/PREDICTED: uncharacterized protein LOC102624694 isoform X1 [Citrus sinensis]
Cbu_gene.11418	0	0	0.19	0.0633333	0.109697	0.65	0	0.17	0.273333	0.337095	0	0	0	0	0	0.24	0.22	0	0.153333	0.133167	0.27	0.18	0.54	0.33	0.33	0	0.2	0	0.0666667	0.11547	gi|604347456|gb|EYU45693.1|/2.55233e-124/hypothetical protein MIMGU_mgv1a003484mg [Erythranthe guttata]
Cbu_gene.5786	0.11	0	0	0.0366667	0.0635085	0.91	0	0.1	0.336667	0.499032	0.26	0	0	0.0866667	0.150111	0.28	0	0.13	0.136667	0.140119	0.16	0.1	0	0.0866667	0.0866667	0.49	0	0.12	0.203333	0.255408	gi|147819144|emb|CAN78081.1|/0/hypothetical protein VITISV_021300 [Vitis vinifera]
Cbu_gene.7703	0	0	0.09	0.03	0.0519615	0.3	0	0.08	0.126667	0.155349	0	0	0	0	0	0.22	0.1	0	0.106667	0.110151	0.12	0.08	0	0.0666667	0.0666667	0	0	0	0	0	gi|604298932|gb|EYU18902.1|/0/hypothetical protein MIMGU_mgv1a000282mg [Erythranthe guttata]
Query=AT1G27370.1_|_Symbols:_SPL10_|_squamosa_promoter_binding_protein-like_10_|chr1:9505201-9508280_REVERSE_LENGTH_2727															#DIV/0!
GeneID	NF-Vb-1-FPKM	NF-Vb-2-FPKM	NF-Vb-3-FPKM	NF-Vb-FPKM	STDVE	NF-Tb-1-FPKM	NF-Tb-2-FPKM	NF-Tb-3-FPKM	NF-Tb-FPKM	STDVE	NF-Rb-1-FPKM	NF-Rb-2-FPKM	NF-Rb-3-FPKM	NF-Rb-FPKM	#DIV/0!	EF-Vb-1-FPKM	EF-Vb-2-FPKM	EF-Vb-3-FPKM	EF-Vb-FPKM	STDVE	EF-Tb-1-FPKM	EF-Tb-2-FPKM	EF-Tb-3-FPKM	EF-Tb-FPKM	STDVE	EF-Rb-1-FPKM	EF-Rb-2-FPKM	EF-Rb-3-FPKM	EF-Rb-FPKM	STDVE	Blast nr
Cbu_gene.15046	0.09	0	0	0.03	0.0519615	0.1	0	0.08	0.06	0.052915	0	0	0.09	0.03	0.0519615	0	0	0	0	0	0	0	0	0	0	0	0	0	0	0	gi|163955688|gb|ABY49842.1|/0/hypothetical protein [Vitis hybrid cultivar]
Query=AT1G53160.2_|_Symbols:_SPL4_|_squamosa_promoter_binding_protein-like_4_|_chr1:19806419-19807608_FORWARD_LENGTH_857															#DIV/0!
GeneID	NF-Vb-1-FPKM	NF-Vb-2-FPKM	NF-Vb-3-FPKM	NF-Vb-FPKM	STDVE	NF-Tb-1-FPKM	NF-Tb-2-FPKM	NF-Tb-3-FPKM	NF-Tb-FPKM	STDVE	NF-Rb-1-FPKM	NF-Rb-2-FPKM	NF-Rb-3-FPKM	NF-Rb-FPKM	#DIV/0!	EF-Vb-1-FPKM	EF-Vb-2-FPKM	EF-Vb-3-FPKM	EF-Vb-FPKM	STDVE	EF-Tb-1-FPKM	EF-Tb-2-FPKM	EF-Tb-3-FPKM	EF-Tb-FPKM	STDVE	EF-Rb-1-FPKM	EF-Rb-2-FPKM	EF-Rb-3-FPKM	EF-Rb-FPKM	STDVE	Blast nr
Cbu_gene.12734	0.23	0.42	0	0.216667	0.210317	0.26	0.25	0.2	0.236667	0.0321455	0	0.23	0	0.0766667	0.132791	0.28	0	0.26	0.18	0.156205	0.64	0.63	0.21	0.493333	0.493333	1.23	0.25	0	0.493333	0.650103	gi|604300258|gb|EYU20101.1|/2.35635e-160/hypothetical protein MIMGU_mgv1a007313mg [Erythranthe guttata]
Cbu_gene.25193	0	0	0	0	0	0	0.21	0	0.07	0.121244	0	0	0	0	0	0	0	0	0	0	0	0	0		0	0	0	0.21	0.07	0.121244	gi|604300258|gb|EYU20101.1|/7.02362e-156/hypothetical protein MIMGU_mgv1a007313mg [Erythranthe guttata]
Query=AT2G42200.1_|_Symbols:_SPL9_AtSPL9_|_squamosa_promoter_binding_protein-like_9_|_chr2:17587407-17589630_FORWARD_LENGTH_1501															#DIV/0!
GeneID	NF-Vb-1-FPKM	NF-Vb-2-FPKM	NF-Vb-3-FPKM	NF-Vb-FPKM	STDVE	NF-Tb-1-FPKM	NF-Tb-2-FPKM	NF-Tb-3-FPKM	NF-Tb-FPKM	STDVE	NF-Rb-1-FPKM	NF-Rb-2-FPKM	NF-Rb-3-FPKM	NF-Rb-FPKM	#DIV/0!	EF-Vb-1-FPKM	EF-Vb-2-FPKM	EF-Vb-3-FPKM	EF-Vb-FPKM	STDVE	EF-Tb-1-FPKM	EF-Tb-2-FPKM	EF-Tb-3-FPKM	EF-Tb-FPKM	STDVE	EF-Rb-1-FPKM	EF-Rb-2-FPKM	EF-Rb-3-FPKM	EF-Rb-FPKM	STDVE	Blast nr
Cbu_gene.16617	0.82	0.13	0.14	0.363333	0.395517	0.79	1.49	0.73	1.00333	0.422532	1.56	1.96	0.7	1.40667	0.643843	0.17	0.48	0.16	0.27	0.181934	0.97	0.38	0.52	0.623333	0.623333	0.45	0.3	0.75	0.5	0.229129	gi|604344026|gb|EYU42843.1|/0/hypothetical protein MIMGU_mgv1a001457mg [Erythranthe guttata]
Query=AT2G47070.1_|_Symbols:_SPL1_|_squamosa_promoter_binding_protein-like_1_|_chr2:19336695-19340869_FORWARD_LENGTH_3412															#DIV/0!
GeneID	NF-Vb-1-FPKM	NF-Vb-2-FPKM	NF-Vb-3-FPKM	NF-Vb-FPKM	STDVE	NF-Tb-1-FPKM	NF-Tb-2-FPKM	NF-Tb-3-FPKM	NF-Tb-FPKM	STDVE	NF-Rb-1-FPKM	NF-Rb-2-FPKM	NF-Rb-3-FPKM	NF-Rb-FPKM	#DIV/0!	EF-Vb-1-FPKM	EF-Vb-2-FPKM	EF-Vb-3-FPKM	EF-Vb-FPKM	STDVE	EF-Tb-1-FPKM	EF-Tb-2-FPKM	EF-Tb-3-FPKM	EF-Tb-FPKM	STDVE	EF-Rb-1-FPKM	EF-Rb-2-FPKM	EF-Rb-3-FPKM	EF-Rb-FPKM	STDVE	Blast nr
Cbu_gene.23297	0	0	0.37	0.123333	0.21362	0.42	0	0	0.14	0.242487	0	0	0	0	0	0	0	0	0	0	0.52	0.34	0	0.286667	0.286667	0	0	0	0	0	gi|604335853|gb|EYU39741.1|/4.80233e-60/hypothetical protein MIMGU_mgv11b011126mg [Erythranthe guttata]	0
Query=AT3G15270.1_|_Symbols:_SPL5_|_squamosa_promoter_binding_protein-like_5_|_chr3:5140365-5141348_REVERSE_LENGTH_897															#DIV/0!
GeneID	NF-Vb-1-FPKM	NF-Vb-2-FPKM	NF-Vb-3-FPKM	NF-Vb-FPKM	STDVE	NF-Tb-1-FPKM	NF-Tb-2-FPKM	NF-Tb-3-FPKM	NF-Tb-FPKM	STDVE	NF-Rb-1-FPKM	NF-Rb-2-FPKM	NF-Rb-3-FPKM	NF-Rb-FPKM	#DIV/0!	EF-Vb-1-FPKM	EF-Vb-2-FPKM	EF-Vb-3-FPKM	EF-Vb-FPKM	STDVE	EF-Tb-1-FPKM	EF-Tb-2-FPKM	EF-Tb-3-FPKM	EF-Tb-FPKM	STDVE	EF-Rb-1-FPKM	EF-Rb-2-FPKM	EF-Rb-3-FPKM	EF-Rb-FPKM	STDVE	Blast nr
Cbu_gene.8189	3.71	3.62	2.18	3.17	0.858545	5.71	6.79	3.5	3.69232	1.67703	4.74	3.19	2.63	3.52	1.09302	7.68	2.91	3.77	4.78667	2.54233	5.88	0.72	1.64	4.78667	2.74667	2.96	3.22	2.56	2.91333	0.332466	gi|703112443|ref|XP_010100119.1|/1.0272e-124/Thioredoxin-like protein CDSP32 [Morus notabilis]
Query=AT3G57920.1_|_Symbols:_SPL15_|_squamosa_promoter_binding_protein-like_15_|_chr3:21444321-21446035_REVERSE_LENGTH_1377															#DIV/0!
GeneID	NF-Vb-1-FPKM	NF-Vb-2-FPKM	NF-Vb-3-FPKM	NF-Vb-FPKM	STDVE	NF-Tb-1-FPKM	NF-Tb-2-FPKM	NF-Tb-3-FPKM	NF-Tb-FPKM	STDVE	NF-Rb-1-FPKM	NF-Rb-2-FPKM	NF-Rb-3-FPKM	NF-Rb-FPKM	#DIV/0!	EF-Vb-1-FPKM	EF-Vb-2-FPKM	EF-Vb-3-FPKM	EF-Vb-FPKM	STDVE	EF-Tb-1-FPKM	EF-Tb-2-FPKM	EF-Tb-3-FPKM	EF-Tb-FPKM	STDVE	EF-Rb-1-FPKM	EF-Rb-2-FPKM	EF-Rb-3-FPKM	EF-Rb-FPKM	STDVE	Blast nr
Cbu_gene.27464	1.85	0.87	2.12	1.61333	0.657749	0.8	0.51	0.62	0.643333	0.146401	0.8	1.91	0.72	1.14333	0.665157	2.34	1.35	1.9	1.86333	0.496017	1.98	1.08	1.76	1.60667	1.60667	1.52	1.51	1.53	1.52	0.01	gi|663084742|gb|AIE89795.1|/5.14472e-82/SQUAMOSA promoter binding protein-like 6, partial [Salvia miltiorrhiza]
Cbu_gene.19230	0.4	0.37	0	0.256667	0.222785	2.29	2.59	1.05	1.97667	0.816415	1.37	0.41	1.23	1.00333	0.518588	2.5	0.92	1.85	1.75667	0.794124	2.81	1.84	1.13	1.92667	1.92667	1.73	0	0.87	0.866667	0.865005	gi|5931643|emb|CAB56570.1|/2.78212e-64/squamosa promoter binding protein-homologue 5 [Antirrhinum majus]
Cbu_gene.27242	0.9	1.26	0.46	0.873333	0.400666	1.56	0	0	0.52	0.900666	1.03	0.93	0	0.653333	0.568008	0.57	1.05	0.52	0.713333	0.292632	0	0	0	0	0	1.47	0.49	0	0.653333	0.748487	gi|663084754|gb|AIE89801.1|/2.98377e-85/SQUAMOSA promoter binding protein-like 12, partial [Salvia miltiorrhiza]
Cbu_gene.9734	0.56	0.35	0.19	0.366667	0.185562	0.21	0.2	0.49	0.3	0.164621	0.64	0.57	0.19	0.466667	0.242143	0.23	0.22	0.22	0.223333	0.0057735	1.05	1.38	1.76	1.39667	1.39667	0.2	0.2	0.2	0.2	3.39935e-17	gi|663084734|gb|AIE89791.1|/9.82982e-82/SQUAMOSA promoter binding protein-like 2, partial [Salvia miltiorrhiza]
Cbu_gene.15242	0.22	0.61	0.22	0.35	0.225167	0.75	0.48	1.16	0.796667	0.342394	0.75	0.9	0.68	0.776667	0.112398	0.82	-0.25	0	0.19	0.559732	3.09	0.4	1.86	1.78333	1.78333	2.14	0.71	0.71	1.18667	0.825611	gi|590668922|ref|XP_007037628.1|/5.86602e-33/LIGULELESS1 protein, putative [Theobroma cacao]
Cbu_gene.20827	0	0.2	0	0.0666667	0.11547	0	0	0.77	0.256667	0.44456	0.25	0	0	0.0833333	0.144338	0	0.25	0.5	0.25	0.25	3.67	0.8	0.61	1.69333	1.69333	0.47	0.23	0.47	0.39	0.138564	gi|596294356|ref|XP_007226822.1|/2.53596e-31/hypothetical protein PRUPE_ppa017695mg [Prunus persica]
Cbu_gene.20559	0.42	0.53	0	0.316667	0.279702	0.49	0.61	0.13	0.41	0.2498	0.32	0.29	0.73	0.446667	0.245832	0.18	0.49	0.66	0.443333	0.243379	3.2	0.26	0.53	1.33	1.33	0.31	0.31	0.46	0.36	0.0866025	gi|604327709|gb|EYU33445.1|/1.7253e-86/hypothetical protein MIMGU_mgv1a005903mg [Erythranthe guttata]
Cbu_gene.8045	0	0.28	0	0.0933333	0.161658	0	0	0	0	0	0	0	0.31	0.103333	0.178979	0	0.34	0	0.113333	0.196299	0	0	0.28	0.0933333	0.0933333	0.64	0	0	0.213333	0.369504	gi|527188562|gb|EPS60588.1|/9.72959e-45/hypothetical protein M569_14215, partial [Genlisea aurea]
Cbu_gene.12812	0.09	0.39	0.19	0.223333	0.152753	0.22	0.27	0.12	0.203333	0.0763763	0.54	0.08	0.09	0.236667	0.262742	0.32	0.09	0.09	0.166667	0.132791	0.35	0.1	0	0.15	0.180278	0.12	0.52	0	0.213333	0.272274	gi|663084756|gb|AIE89802.1|/2.2851e-162/SQUAMOSA promoter binding protein-like 13, partial [Salvia miltiorrhiza]
Cbu_gene.27518	0	0	0	0	0	0.32	0	0	0.106667	0.184752	0	0	0	0	0	0	0	0	0	0	0	0	0	0	0	0.31	0	0	0.103333	0.178979	gi|359472829|ref|XP_002273534.2|/8.4922e-32/PREDICTED: squamosa promoter-binding-like protein 6-like [Vitis vinifera]
Cbu_gene.13552	57.51	35.8	44.36	45.89	10.9356	40.52	33.47	20.93	31.64	9.92238	38.38	32.6	39.83	36.9367	3.825	51.79	39.86	50.06	47.2367	6.44668	45.84	8.91	12.43	22.3933	22.3933	30.57	35.44	43.13	36.38	6.33254	gi|524845693|gb|AGR34081.1|/3.12545e-33/squamosa promoter binding protein-like 4, partial [Pogostemon cablin]
Cbu_gene.16688	0.36	0	0	0.12	0.207846	0.42	2.75	0.32	1.16333	1.375	0	0	0	0	0	0.45	1.68	0	0.71	0.869655	1.53	2.34	1.02	1.63	1.63	0	0.78	0.39	0.39	0.39	gi|6094241|sp|Q38740.1|SBP2_ANTMA/2.00449e-22/RecName: Full=Squamosa promoter-binding protein 2 [Antirrhinum majus]
Cbu_gene.27229	0.27	0	0	0.09	0.155885	0	0.29	0.24	0.176667	0.155027	1.54	1.1	0	0.88	0.793221	0	-0.31	1.25	0.313333	0.825853	0	0	0	0	0	0.29	0.58	0.59	0.486667	0.170392	gi|604321357|gb|EYU31933.1|/2.38486e-23/hypothetical protein MIMGU_mgv1a020120mg [Erythranthe guttata]
Cbu_gene.5934	0.12	0.22	0.59	0.31	0.247588	0.4	0.25	0.41	0.353333	0.0896289	1.33	0	0.24	0.523333	0.708825	0.29	0.81	0	0.366667	0.410406	0.16	0.22	0.11	0.163333	0.163333	0	0.13	0.76	0.296667	0.406489	gi|604348718|gb|EYU46873.1|/8.96139e-99/hypothetical protein MIMGU_mgv1a000744mg [Erythranthe guttata]
Cbu_gene.16991	0	0.26	0	0.0866667	0.150111	0.11	0.3	0	0.136667	0.151767	0	0.1	0	0.0333333	0.057735	0.12	0	0	0.04	0.069282	0.13	0	0.09	0.0733333	0.0733333	0	0.1	0.1	0.0666667	0.057735	gi|663084748|gb|AIE89798.1|/4.00101e-112/SQUAMOSA promoter binding protein-like 9, partial [Salvia miltiorrhiza]
Cbu_gene.17020	0.1	0	0.1	0.0666667	0.057735	0	0.22	0	0.0733333	0.127017	0.12	0	0.11	0.0766667	0.0665833	0.13	0.24	0	0.123333	0.120139	0	0.1	0.58	0.226667	0.226667	0	0.11	0	0.0366667	0.0635085	gi|663084732|gb|AIE89790.1|/7.31452e-114/SQUAMOSA promoter binding protein-like 1, partial [Salvia miltiorrhiza]
Cbu_gene.21762	0.32	0	0.33	0.216667	0.187705	0.29	0.4	0.05	0.246667	0.178979	1.24	1	1.24	1.16	0.138564	0.1	0.49	0.31	0.3	0.195192	1.04	0.14	0.24	0.473333	0.493288	1	0.6	0.9	0.833333	0.208167	gi|663084738|gb|AIE89793.1|/3.88198e-51/SQUAMOSA promoter binding protein-like 4, partial [Salvia miltiorrhiza]
Cbu_gene.6830	0.94	0.44	0	0.46	0.470319	0.54	0	0	0.18	0.311769	0	0.49	0	0.163333	0.282902	0.59	1.1	0	0.563333	0.550485	0.67	0.44	0.45	0.52	0.52	0	0	0	0	0	gi|663084736|gb|AIE89792.1|/2.618e-30/SQUAMOSA promoter binding protein-like 3, partial [Salvia miltiorrhiza]
Cbu_gene.18550	0	0	0.36	0.12	0.207846	0.21	0.2	0	0.136667	0.118462	0.21	0	0	0.07	0.121244	0	-0.21	0	-0.07	0.121244	0	0	0	0	0	0	0	0.39	0.13	0.225167	gi|604347342|gb|EYU45594.1|/2.63767e-57/hypothetical protein MIMGU_mgv1a001618mg [Erythranthe guttata]
Cbu_gene.19230	0.4	0.37	0	0.256667	0.222785	2.29	2.59	1.05	1.97667	0.816415	1.37	0.41	1.23	1.00333	0.518588	2.5	0.92	1.85	1.75667	0.794124	2.81	1.84	1.13	1.92667	1.92667	1.73	0	0.87	0.866667	0.865005	gi|5931643|emb|CAB56570.1|/2.78212e-64/squamosa promoter binding protein-homologue 5 [Antirrhinum majus]
Cbu_gene.27464	1.85	0.87	2.12	1.61333	0.657749	0.8	0.51	0.62	0.643333	0.146401	0.8	1.91	0.72	1.14333	0.665157	2.34	1.35	1.9	1.86333	0.496017	1.98	1.08	1.76	1.60667	1.60667	1.52	1.51	1.53	1.52	0.01	gi|663084742|gb|AIE89795.1|/5.14472e-82/SQUAMOSA promoter binding protein-like 6, partial [Salvia miltiorrhiza]
Cbu_gene.18319	0	0	0.36	0.12	0.207846	0	0	0	0	0	0	0	0	0	0	0	0	0	0	0	0	0.22	0	0.0733333	0.0733333	0	0	0	0	0	gi|697137092|ref|XP_009622635.1|/2.18487e-137/PREDICTED: putative E3 ubiquitin-protein ligase RF298 isoform X2 [Nicotiana tomentosiformis]
Cbu_gene.14651	0.43	0	0	0.143333	0.248261	4.52	0.95	0.77	2.08	2.11502	0	0	0	0	0	0	-1.02	0	-0.34	0.588897	2.47	0.81	0	1.09333	1.09333	0	0	0	0	0	gi|661893706|emb|CDP02147.1|/1.34353e-97/unnamed protein product [Coffea canephora]
Query=AT5G18830.3_|_Symbols:_SPL7_|_squamosa_promoter_binding_protein-like_7_|_chr5:6275990-6280567_FORWARD_LENGTH_2788															#DIV/0!
GeneID	NF-Vb-1-FPKM	NF-Vb-2-FPKM	NF-Vb-3-FPKM	NF-Vb-FPKM	STDVE	NF-Tb-1-FPKM	NF-Tb-2-FPKM	NF-Tb-3-FPKM	NF-Tb-FPKM	STDVE	NF-Rb-1-FPKM	NF-Rb-2-FPKM	NF-Rb-3-FPKM	NF-Rb-FPKM	#DIV/0!	EF-Vb-1-FPKM	EF-Vb-2-FPKM	EF-Vb-3-FPKM	EF-Vb-FPKM	STDVE	EF-Tb-1-FPKM	EF-Tb-2-FPKM	EF-Tb-3-FPKM	EF-Tb-FPKM	STDVE	EF-Rb-1-FPKM	EF-Rb-2-FPKM	EF-Rb-3-FPKM	EF-Rb-FPKM	STDVE	Blast nr
Cbu_gene.21762	0.32	0	0.33	0.216667	0.187705	0.29	0.4	0.05	0.246667	0.178979	1.24	1	1.24	1.16	0.138564	0.1	0.49	0.31	0.3	0.195192	1.04	0.14	0.24	0.473333	0.493288	1	0.6	0.9	0.833333	0.208167	gi|663084738|gb|AIE89793.1|/3.88198e-51/SQUAMOSA promoter binding protein-like 4, partial [Salvia miltiorrhiza]
Cbu_gene.18550	0	0	0.36	0.12	0.207846	0.21	0.2	0	0.136667	0.118462	0.21	0	0	0.07	0.121244	0	-0.21	0	-0.07	0.121244	0	0	0	0	0	0	0	0.39	0.13	0.225167	gi|604347342|gb|EYU45594.1|/2.63767e-57/hypothetical protein MIMGU_mgv1a001618mg [Erythranthe guttata]
Cbu_gene.21762	0.32	0	0.33	0.216667	0.187705	0.29	0.4	0.05	0.246667	0.178979	1.24	1	1.24	1.16	0.138564	0.1	0.49	0.31	0.3	0.195192	1.04	0.14	0.24	0.473333	0.493288	1	0.6	0.9	0.833333	0.208167	gi|663084738|gb|AIE89793.1|/3.88198e-51/SQUAMOSA promoter binding protein-like 4, partial [Salvia miltiorrhiza]
Cbu_gene.13552	57.51	35.8	44.36	45.89	10.9356	40.52	33.47	20.93	31.64	9.92238	38.38	32.6	39.83	36.9367	3.825	51.79	39.86	50.06	47.2367	6.44668	45.84	8.91	12.43	22.3933	22.3933	30.57	35.44	43.13	36.38	6.33254	gi|524845693|gb|AGR34081.1|/3.12545e-33/squamosa promoter binding protein-like 4, partial [Pogostemon cablin]
Cbu_gene.18550	0	0	0.36	0.12	0.207846	0.21	0.2	0	0.136667	0.118462	0.21	0	0	0.07	0.121244	0	-0.21	0	-0.07	0.121244	0	0	0	0	0	0	0	0.39	0.13	0.225167	gi|604347342|gb|EYU45594.1|/2.63767e-57/hypothetical protein MIMGU_mgv1a001618mg [Erythranthe guttata]
Cbu_gene.16688	0.36	0	0	0.12	0.207846	0.42	2.75	0.32	1.16333	1.375	0	0	0	0	0	0.45	1.68	0	0.71	0.869655	1.53	2.34	1.02	1.63	1.63	0	0.78	0.39	0.39	0.39	gi|6094241|sp|Q38740.1|SBP2_ANTMA/2.00449e-22/RecName: Full=Squamosa promoter-binding protein 2 [Antirrhinum majus]
Cbu_gene.27242	0.9	1.26	0.46	0.873333	0.400666	1.56	0	0	0.52	0.900666	1.03	0.93	0	0.653333	0.568008	0.57	1.05	0.52	0.713333	0.292632	0	0	0	0	0	1.47	0.49	0	0.653333	0.748487	gi|663084754|gb|AIE89801.1|/2.98377e-85/SQUAMOSA promoter binding protein-like 12, partial [Salvia miltiorrhiza]
Cbu_gene.27464	1.85	0.87	2.12	1.61333	0.657749	0.8	0.51	0.62	0.643333	0.146401	0.8	1.91	0.72	1.14333	0.665157	2.34	1.35	1.9	1.86333	0.496017	1.98	1.08	1.76	1.60667	1.60667	1.52	1.51	1.53	1.52	0.01	gi|663084742|gb|AIE89795.1|/5.14472e-82/SQUAMOSA promoter binding protein-like 6, partial [Salvia miltiorrhiza]
Cbu_gene.17020	0.1	0	0.1	0.0666667	0.057735	0	0.22	0	0.0733333	0.127017	0.12	0	0.11	0.0766667	0.0665833	0.13	0.24	0	0.123333	0.120139	0	0.1	0.58	0.226667	0.226667	0	0.11	0	0.0366667	0.0635085	gi|663084732|gb|AIE89790.1|/7.31452e-114/SQUAMOSA promoter binding protein-like 1, partial [Salvia miltiorrhiza]
Cbu_gene.18550	0	0	0.36	0.12	0.207846	0.21	0.2	0	0.136667	0.118462	0.21	0	0	0.07	0.121244	0	-0.21	0	-0.07	0.121244	0	0	0	0	0	0	0	0.39	0.13	0.225167	gi|604347342|gb|EYU45594.1|/2.63767e-57/hypothetical protein MIMGU_mgv1a001618mg [Erythranthe guttata]
Cbu_gene.15242	0.22	0.61	0.22	0.35	0.225167	0.75	0.48	1.16	0.796667	0.342394	0.75	0.9	0.68	0.776667	0.112398	0.82	-0.25	0	0.19	0.559732	3.09	0.4	1.86	1.78333	1.78333	2.14	0.71	0.71	1.18667	0.825611	gi|590668922|ref|XP_007037628.1|/5.86602e-33/LIGULELESS1 protein, putative [Theobroma cacao]
Cbu_gene.5934	0.12	0.22	0.59	0.31	0.247588	0.4	0.25	0.41	0.353333	0.0896289	1.33	0	0.24	0.523333	0.708825	0.29	0.81	0	0.366667	0.410406	0.16	0.22	0.11	0.163333	0.163333	0	0.13	0.76	0.296667	0.406489	gi|604348718|gb|EYU46873.1|/8.96139e-99/hypothetical protein MIMGU_mgv1a000744mg [Erythranthe guttata]
Cbu_gene.27518	0	0	0	0	0	0.32	0	0	0.106667	0.184752	0	0	0	0	0	0	0	0	0	0	0	0	0	0	0	0.31	0	0	0.103333	0.178979	gi|359472829|ref|XP_002273534.2|/8.4922e-32/PREDICTED: squamosa promoter-binding-like protein 6-like [Vitis vinifera]
Cbu_gene.8045	0	0.28	0	0.0933333	0.161658	0	0	0	0	0	0	0	0.31	0.103333	0.178979	0	0.34	0	0.113333	0.196299	0	0	0.28	0.0933333	0.0933333	0.64	0	0	0.213333	0.369504	gi|527188562|gb|EPS60588.1|/9.72959e-45/hypothetical protein M569_14215, partial [Genlisea aurea]
Cbu_gene.20827	0	0.2	0	0.0666667	0.11547	0	0	0.77	0.256667	0.44456	0.25	0	0	0.0833333	0.144338	0	0.25	0.5	0.25	0.25	3.67	0.8	0.61	1.69333	1.69333	0.47	0.23	0.47	0.39	0.138564	gi|596294356|ref|XP_007226822.1|/2.53596e-31/hypothetical protein PRUPE_ppa017695mg [Prunus persica]
Cbu_gene.16991	0	0.26	0	0.0866667	0.150111	0.11	0.3	0	0.136667	0.151767	0	0.1	0	0.0333333	0.057735	0.12	0	0	0.04	0.069282	0.13	0	0.09	0.0733333	0.0733333	0	0.1	0.1	0.0666667	0.057735	gi|663084748|gb|AIE89798.1|/4.00101e-112/SQUAMOSA promoter binding protein-like 9, partial [Salvia miltiorrhiza]
Cbu_gene.6830	0.94	0.44	0	0.46	0.470319	0.54	0	0	0.18	0.311769	0	0.49	0	0.163333	0.282902	0.59	1.1	0	0.563333	0.550485	0.67	0.44	0.45	0.52	0.52	0	0	0	0	0	gi|663084736|gb|AIE89792.1|/2.618e-30/SQUAMOSA promoter binding protein-like 3, partial [Salvia miltiorrhiza]
Cbu_gene.19230	0.4	0.37	0	0.256667	0.222785	2.29	2.59	1.05	1.97667	0.816415	1.37	0.41	1.23	1.00333	0.518588	2.5	0.92	1.85	1.75667	0.794124	2.81	1.84	1.13	1.92667	1.92667	1.73	0	0.87	0.866667	0.865005	gi|5931643|emb|CAB56570.1|/2.78212e-64/squamosa promoter binding protein-homologue 5 [Antirrhinum majus]
Cbu_gene.20559	0.42	0.53	0	0.316667	0.279702	0.49	0.61	0.13	0.41	0.2498	0.32	0.29	0.73	0.446667	0.245832	0.18	0.49	0.66	0.443333	0.243379	3.2	0.26	0.53	1.33	1.33	0.31	0.31	0.46	0.36	0.0866025	gi|604327709|gb|EYU33445.1|/1.7253e-86/hypothetical protein MIMGU_mgv1a005903mg [Erythranthe guttata]
Cbu_gene.9734	0.56	0.35	0.19	0.366667	0.185562	0.21	0.2	0.49	0.3	0.164621	0.64	0.57	0.19	0.466667	0.242143	0.23	0.22	0.22	0.223333	0.0057735	1.05	1.38	1.76	1.39667	1.39667	0.2	0.2	0.2	0.2	3.39935e-17	gi|663084734|gb|AIE89791.1|/9.82982e-82/SQUAMOSA promoter binding protein-like 2, partial [Salvia miltiorrhiza]
Cbu_gene.27229	0.27	0	0	0.09	0.155885	0	0.29	0.24	0.176667	0.155027	1.54	1.1	0	0.88	0.793221	0	-0.31	1.25	0.313333	0.825853	0	0	0	0	0	0.29	0.58	0.59	0.486667	0.170392	gi|604321357|gb|EYU31933.1|/2.38486e-23/hypothetical protein MIMGU_mgv1a020120mg [Erythranthe guttata]
Cbu_gene.18550	0	0	0.36	0.12	0.207846	0.21	0.2	0	0.136667	0.118462	0.21	0	0	0.07	0.121244	0	-0.21	0	-0.07	0.121244	0	0	0	0	0	0	0	0.39	0.13	0.225167	gi|604347342|gb|EYU45594.1|/2.63767e-57/hypothetical protein MIMGU_mgv1a001618mg [Erythranthe guttata]
Cbu_gene.21024	0	0	0.58	0.193333	0.334863	0.33	0	0	0.11	0.190526	0	0.58	0	0.193333	0.334863	0.72	0	0	0.24	0.415692	0	0	0.27	0.09	0.09	0	0	0	0	0	gi|604304027|gb|EYU23377.1|/9.1917e-18/hypothetical protein MIMGU_mgv1a009953mg [Erythranthe guttata]
Cbu_gene.20752	0	0	0	0	0	0	0	0	0	0	0	0	0	0	0	0	0	0.25	0.0833333	0.144338	0	0	0.21	0.07	0.07	0	0	0	0	0	gi|697104116|ref|XP_009605865.1|/0/PREDICTED: COBRA-like protein 10 [Nicotiana tomentosiformis]
Cbu_gene.6576	0.13	0	0	0.0433333	0.0750555	0	0.55	0.23	0.26	0.276225	0	0.13	0.13	0.0866667	0.0750555	0.64	0.3	0.15	0.363333	0.251064	0.36	0.24	0.24	0.28	0.28	0.14	0.14	0.56	0.28	0.242487	gi|604322349|gb|EYU32735.1|/3.5262e-52/hypothetical protein MIMGU_mgv1a000532mg [Erythranthe guttata]
Cbu_gene.9346	6.84	5.57	5.39	5.93333	0.790337	12.49	6.27	5.89	8.21667	3.70569	17	9.78	8.69	11.8233	4.51613	8.92	10.32	6.96	8.73333	1.68776	7.84	7.19	0	5.01	5.01	19.04	22.84	19.61	20.4967	2.0493	gi|661876089|emb|CDP19719.1|/3.98175e-123/unnamed protein product [Coffea canephora]
Cbu_gene.6137	0.6	0.34	0.25	0.396667	0.181751	1.11	1.19	0.54	0.946667	0.354448	0.55	0.12	0.37	0.346667	0.215948	1.37	1.13	0.99	1.16333	0.19218	5.49	3.15	2.41	3.68333	3.68333	0.53	0.39	0.93	0.616667	0.280238	gi|604301783|gb|EYU21369.1|/1.73954e-31/hypothetical protein MIMGU_mgv1a003594mg [Erythranthe guttata]
Cbu_gene.6129	8.6	12.86	9.64	10.3667	2.22102	3	2.83	3.83	3.22	0.53507	11.97	0.89	0	4.28667	6.66883	10.88	-12.11	8.07	2.28	12.5411	3.67	5.6	7.37	5.54667	5.54667	8.49	4.73	2.84	5.35333	2.87611	gi|703136753|ref|XP_010106242.1|/2.32004e-12/hypothetical protein L484_005107 [Morus notabilis]
Cbu_gene.19846	0	0.16	0	0.0533333	0.092376	0.2	0	0	0.0666667	0.11547	0	0	0	0	0	0	0	0	0	0	0	0	0.16	0.0533333	0.0533333	0	0	0	0	0	gi|567887308|ref|XP_006436176.1|/2.55364e-85/hypothetical protein CICLE_v10030687mg [Citrus clementina]
Cbu_gene.16399	0	0	0	0	0	0.12	0	0.09	0.07	0.06245	0.12	0	0	0.04	0.069282	0	0	0	0	0	0.14	0	0.1	0.08	0.08	0	0.11	0	0.0366667	0.0635085	gi|604335747|gb|EYU39635.1|/0/hypothetical protein MIMGU_mgv1a001229mg [Erythranthe guttata]
Query=AT1G24590.1_|_Symbols:_DRNL_DRN-LIKE_SOB2_ESR2_|_DORNROSCHEN-like_|_chr1:8714389-8715309_REVERSE_LENGTH_921															#DIV/0!
GeneID	NF-Vb-1-FPKM	NF-Vb-2-FPKM	NF-Vb-3-FPKM	NF-Vb-FPKM	STDVE	NF-Tb-1-FPKM	NF-Tb-2-FPKM	NF-Tb-3-FPKM	NF-Tb-FPKM	STDVE	NF-Rb-1-FPKM	NF-Rb-2-FPKM	NF-Rb-3-FPKM	NF-Rb-FPKM	#DIV/0!	EF-Vb-1-FPKM	EF-Vb-2-FPKM	EF-Vb-3-FPKM	EF-Vb-FPKM	STDVE	EF-Tb-1-FPKM	EF-Tb-2-FPKM	EF-Tb-3-FPKM	EF-Tb-FPKM	STDVE	EF-Rb-1-FPKM	EF-Rb-2-FPKM	EF-Rb-3-FPKM	EF-Rb-FPKM	STDVE	Blast nr
Cbu_gene.9743	0	0.63	0	0.21	0.363731	0	0	0	0	0	0	0.35	0	0.116667	0.202073	0	0	0.78	0.26	0.450333	0	0	0	0	0	0	0	0.37	0.123333	0.21362	gi|604319438|gb|EYU30630.1|/1.2439e-47/hypothetical protein MIMGU_mgv1a020755mg [Erythranthe guttata]
Cbu_gene.4656	0	0	0	0	0	0	0.32	0	0.106667	0.184752	0	0	0	0	0	0	0	0	0	0	0	0	0	0	0	0	0	0	0	0	gi|604319438|gb|EYU30630.1|/2.41067e-58/hypothetical protein MIMGU_mgv1a020755mg [Erythranthe guttata]
Cbu_gene.3274	0	0	0.56	0.186667	0.323316	0	0	0	0	0	0	0	0	0	0	0	0	0.65	0.216667	0.375278	0	0	0	0	0	0	0	0	0	0	gi|604312218|gb|EYU26040.1|/9.12997e-57/hypothetical protein MIMGU_mgv1a024846mg, partial [Erythranthe guttata]
Cbu_gene.11057	0	0	2.81	0.936667	1.62235	0	0	0	0	0	0	0	0	0	0	0.7	0	0.65	0.45	0.390512	0.78	0	0.52	0.433333	0.433333	0	0.6	0	0.2	0.34641	gi|604297782|gb|EYU17901.1|/6.55817e-47/hypothetical protein MIMGU_mgv1a018153mg [Erythranthe guttata]
Cbu_gene.25127	0	0	0	0	0	0	0	0	0	0	0	0	0	0	0	0.96	1.78	0	0.913333	0.890917	2.16	0	0.72	0.96	0.96	0	0	0	0	0	gi|604315294|gb|EYU28000.1|/1.46905e-48/hypothetical protein MIMGU_mgv1a015643mg [Erythranthe guttata]
Cbu_gene.5360	0	0	0	0	0	0	0	0	0	0	0	0	0	0	0	0	0	0	0	0	0	0.45	0	0.15	0.15	0	0	0	0	0	gi|661897180|emb|CDO98892.1|/3.9007e-73/unnamed protein product [Coffea canephora]
Cbu_gene.13604	0.57	0.53	0	0.366667	0.318172	0	0.62	0	0.206667	0.357957	0	0	0	0	0	2.15	0	0	0.716667	1.2413	0	0	0.54	0.18	0.18	0	0	0	0	0	gi|604315294|gb|EYU28000.1|/6.4954e-68/hypothetical protein MIMGU_mgv1a015643mg [Erythranthe guttata]
Cbu_gene.25633	8.49	9.91	9.36	9.25333	0.715984	6.95	6.19	4.09	5.74333	1.4814	7.33	6.93	5.5	6.58667	0.962098	7.59	7.03	4.96	6.52667	1.38536	3.52	1.97	3.69	3.06	3.06	6.18	7.71	5.04	6.31	1.33974	gi|604321632|gb|EYU32208.1|/6.99305e-53/hypothetical protein MIMGU_mgv1a024979mg, partial [Erythranthe guttata]
Cbu_gene.13809	0	0.3	0	0.1	0.173205	0	0	0.57	0.19	0.32909	0.37	0	0.33	0.233333	0.20306	0	0	0.38	0.126667	0.219393	2.74	1.2	0.92	1.62	1.62	0	0	0	0	0	gi|661891218|emb|CDP05100.1|/7.24199e-46/unnamed protein product [Coffea canephora]
Cbu_gene.22514	0	0	0	0	0	0.92	0	0.47	0.463333	0.460036	0	1.1	0.83	0.643333	0.573265	1.34	0	0	0.446667	0.773649	1.13	0	1.01	0.713333	0.713333	0	1.74	0	0.58	1.00459	gi|604304039|gb|EYU23389.1|/6.24155e-103/hypothetical protein MIMGU_mgv1a023604mg [Erythranthe guttata]
Cbu_gene.5962	82.08	82.79	94.81	86.56	7.15352	67.44	64.82	39.52	57.26	15.419	52.09	50.85	46.94	49.96	2.68788	81.97	71.69	78.75	77.47	5.25817	63.73	32.33	36.18	44.08	44.08	49.72	43.95	47.71	47.1267	2.9289	gi|604322159|gb|EYU32545.1|/2.49812e-29/hypothetical protein MIMGU_mgv1a020610mg [Erythranthe guttata]
Cbu_gene.21951	0	0	0	0	0	0	0	0	0	0	0	0	0	0	0	0	0	0	0	0	0	0	0	0	0	0	0	1.38	0.46	0.796743	gi|566199374|ref|XP_002319099.2|/3.76719e-36/hypothetical protein POPTR_0013s04240g [Populus trichocarpa]
Cbu_gene.21894	0	0	0	0	0	0	0	0	0	0	0	0	0	0	0	0	0	0	0	0	0	0.77	0	0.256667	0.256667	0	0	0	0	0	gi|590659312|ref|XP_007035093.1|/3.17624e-36/Ethylene-responsive transcrRbtion factor 1B [Theobroma cacao]
Cbu_gene.26959	0.54	0	0.55	0.363333	0.314696	0.63	0.6	0.48	0.57	0.0793725	0.31	0	0.28	0.196667	0.170978	0.69	1.59	0.32	0.866667	0.653172	1.16	0.76	1.03	0.983333	0.983333	2.08	1.19	0.6	1.29	0.74505	gi|604306136|gb|EYU25193.1|/5.29113e-107/hypothetical protein MIMGU_mgv1a018883mg [Erythranthe guttata]
Cbu_gene.21548	0.9	0.63	0	0.51	0.461844	0	0	0	0	0	0.78	0	0.23	0.336667	0.400791	0	1.32	0.53	0.616667	0.664254	1.28	0	0.43	0.57	0.57	0	0	0	0	0	gi|604304039|gb|EYU23389.1|/2.21339e-94/hypothetical protein MIMGU_mgv1a023604mg [Erythranthe guttata]
Cbu_gene.13557	0	0.95	0	0.316667	0.548483	0	0	0	0	0	0	0	0	0	0	0	0	0	0	0	4.34	4.26	0	2.86667	2.86667	0	1.67	0	0.556667	0.964175	gi|502078167|ref|XP_004485859.1|/5.9406e-36/PREDICTED: pathogenesis-related genes transcrRbtional activator PTI5-like [Cicer arietinum]
Cbu_gene.5339	0	0.7	1.91	0.87	0.966282	0	1.23	1.67	0.966667	0.865583	0.43	0.77	0	0.4	0.385876	4.26	0	3.95	2.73667	2.37509	4.42	0	1.09	1.83667	1.83667	2.05	0	0.41	0.82	1.08476	gi|151301850|gb|ABR92333.1|/2.2415e-48/putative ethylene-responsive element binding protein [Salvia miltiorrhiza]
Cbu_gene.20979	0.3	0.02	0	0.106667	0.16773	0	3.16	0	1.05333	1.82443	0.55	0.49	0.38	0.473333	0.0862168	0.23	0	1.47	0.566667	0.790717	4.43	1.3	0.13	1.95333	1.95333	1.88	2.07	0	1.31667	1.14422	gi|604328002|gb|EYU33670.1|/8.95693e-73/hypothetical protein MIMGU_mgv1a013001mg [Erythranthe guttata]
Cbu_gene.19551	0.65	1.22	0	0.623333	0.610437	3.03	1.43	2.32	2.26	0.801686	1.51	2.03	0.68	1.40667	0.680906	0	1.53	1.53	1.02	0.883346	2.78	0	0	0.926667	0.926667	0.71	4.29	2.15	2.38333	1.80137	gi|604328002|gb|EYU33670.1|/1.52608e-64/hypothetical protein MIMGU_mgv1a013001mg [Erythranthe guttata]
Cbu_gene.16452	1.92	0.36	1.95	1.41	0.90945	1.77	2.1	0.68	1.51667	0.743124	1.76	0.79	1.19	1.24667	0.487476	2.9	1.79	1.79	2.16	0.640859	4.35	2.85	1.46	2.88667	2.88667	3.35	9.2	2.52	5.02333	3.64083	gi|604305973|gb|EYU25030.1|/2.22863e-42/hypothetical protein MIMGU_mgv1a019394mg [Erythranthe guttata]
Cbu_gene.6847	3.35	1.95	4.26	3.18667	1.16363	2.91	4.12	2.61	3.21333	0.799396	2.89	2.16	2.17	2.40667	0.418609	0.53	1.47	1.96	1.32	0.726705	5.95	3.89	2.78	4.20667	4.20667	2.74	0.91	3.21	2.28667	1.21517	gi|527186771|gb|EPS59592.1|/1.60518e-60/ethylene response factor 3 [Genlisea aurea]
Cbu_gene.27100	0	0	0	0	0	0	0	0	0	0	0.85	0.38	0.76	0.663333	0.249466	0.93	0.43	0	0.453333	0.465439	2.1	0.34	1.05	1.16333	1.16333	0	0.81	0	0.27	0.467654	gi|225452901|ref|XP_002283983.1|/2.75794e-75/PREDICTED: uncharacterized protein LOC100259331 [Vitis vinifera]
Cbu_gene.14556	0	0	0	0	0	0	0	0	0	0	3.81	0	0	1.27	2.1997	0	0	0	0	0	0	3.07	3.14	2.07	2.07	0	0	0	0	0	gi|604304755|gb|EYU24006.1|/1.44652e-76/hypothetical protein MIMGU_mgv1a009524mg [Erythranthe guttata]
Cbu_gene.20982	3.32	3.55	0.97	2.61333	1.42781	1.92	0.63	3.17	1.90667	1.27005	7.37	4.4	3.69	5.15333	1.95224	3.9	3.05	3.33	3.42667	0.433167	0.67	1.77	0.68	1.04	1.04	10.63	10.08	7.03	9.24667	1.93929	gi|604299354|gb|EYU19266.1|/9.82316e-52/hypothetical protein MIMGU_mgv1a012614mg [Erythranthe guttata]
Cbu_gene.17889	2.9	3.47	2.33	2.9	0.57	0	0	0	0	0	2.86	1.71	0.84	1.80333	1.01323	0	0.53	1.7	0.743333	0.869847	0	1.92	0.2	0.706667	0.706667	4.51	1.81	0.92	2.41333	1.8695	gi|604331659|gb|EYU36517.1|/2.13526e-76/hypothetical protein MIMGU_mgv1a009828mg [Erythranthe guttata]
Cbu_gene.24406	1.15	1.43	0.39	0.99	0.538145	1.33	2.09	1.02	1.48	0.550545	1.32	2.77	1.59	1.89333	0.771125	3.38	2.69	3.58	3.21667	0.46694	0	0.71	0.73	0.48	0.48	2.93	4.59	1.26	2.92667	1.665	gi|604331659|gb|EYU36517.1|/3.77304e-82/hypothetical protein MIMGU_mgv1a009828mg [Erythranthe guttata]
Cbu_gene.16729	0.64	0	1.31	0.65	0.655057	2.24	0	1.14	1.12667	1.12006	2.23	0.67	0.67	1.19	0.900666	0	0.75	0.75	0.5	0.433013	3.66	0	2.45	2.03667	2.03667	1.41	1.41	0.71	1.17667	0.404145	gi|698505331|ref|XP_009798127.1|/8.08473e-53/PREDICTED: pathogenesis-related genes transcrRbtional activator PTI6-like [Nicotiana sylvestris]
Cbu_gene.10355	0.83	1.55	0.21	0.863333	0.670622	2.39	1.13	0.37	1.29667	1.02026	3.81	2.99	2.15	2.98333	0.83002	1.31	0.48	0.73	0.84	0.425793	5.3	3.09	1.77	3.38667	3.38667	2.94	1.35	1.59	1.96	0.857146	gi|590690596|ref|XP_007043551.1|/3.01001e-92/AP2/ERF domain-containing transcrRbtion factor, putative [Theobroma cacao]
Cbu_gene.10107	0.31	0	0.32	0.21	0.181934	1.08	0.34	0.83	0.75	0.376431	0.36	0.64	0.32	0.44	0.174356	0.39	1.83	0.37	0.863333	0.837218	1.78	0	0.89	0.89	0.89	0.68	0	0.69	0.456667	0.395517	gi|604300332|gb|EYU20175.1|/1.5989e-56/hypothetical protein MIMGU_mgv1a010816mg [Erythranthe guttata]
Cbu_gene.7815	0	0.33	1.08	0.47	0.553444	0.82	0.39	0	0.403333	0.410163	0.41	0.73	1.47	0.87	0.543691	0.45	0	0	0.15	0.259808	0	0	0	0	0	0	0	0	0	0	gi|604347875|gb|EYU46030.1|/2.22799e-59/hypothetical protein MIMGU_mgv1a025449mg [Erythranthe guttata]
Cbu_gene.13556	0.5	0	0	0.166667	0.288675	0.58	0	0.45	0.343333	0.304357	0	0	0	0	0	0	0	0	0	0	0	0	0.48	0.16	0.16	0.55	0	0	0.183333	0.317543	gi|593695177|ref|XP_007148087.1|/3.46873e-55/hypothetical protein PHAVU_006G179700g [Phaseolus vulgaris]
Cbu_gene.22652	1.55	1.45	1.98	1.66	0.281603	0.9	1.27	1.38	1.18333	0.251462	0	0.4	0	0.133333	0.23094	1.47	1.36	1.36	1.39667	0.0635085	1.1	1.44	1.47	1.33667	1.33667	0.42	0	0.85	0.423333	0.42501	gi|604302391|gb|EYU21967.1|/4.40668e-51/hypothetical protein MIMGU_mgv1a023084mg, partial [Erythranthe guttata]
Cbu_gene.21621	0	0	0	0	0	0	0	0	0	0	0	0	0.9	0.3	0.519615	0	0	0.51	0.17	0.294449	0	0	0	0	0	0.95	0	0	0.316667	0.548483	gi|661885165|emb|CDP11121.1|/2.99394e-48/unnamed protein product [Coffea canephora]
Cbu_gene.5907	2.91	3.02	0.99	2.30667	1.14159	2.61	3.53	2.01	2.71667	0.765593	4.09	3	2.01	3.03333	1.0404	2.85	1.51	0	1.45333	1.42584	1.38	0.6	1.53	1.17	1.17	1.41	3.52	6.02	3.65	2.30775	gi|57012874|sp|Q9LW48.1|ERF5_NICSY/1.83411e-41/RecName: Full=Ethylene-responsive transcrRbtion factor 5; AltName: Full=Ethylene-responsive element-binding factor 4; Short=EREBP-4; AltName: Full=Ethylene-responsive element-binding factor 5 homolog; AltName: Full=NsERF4 [Nicotiana sylvestris]
Cbu_gene.10097	0.47	0.44	0.48	0.463333	0.0208167	0	0	0	0	0	3.29	0.98	0	1.42333	1.68921	0	0	0	0	0	0	0	0	0	0	1.04	0	0	0.346667	0.600444	gi|604300331|gb|EYU20174.1|/1.27596e-79/hypothetical protein MIMGU_mgv1a018364mg [Erythranthe guttata]
Cbu_gene.5911	0.55	0	0	0.183333	0.317543	1.91	0	0.49	0.8	0.992018	0.63	0.57	3.41	1.53667	1.62263	0.69	0.64	1.28	0.87	0.355949	0.78	1.02	0.52	0.773333	0.773333	0.6	0	0	0.2	0.34641	gi|604300331|gb|EYU20174.1|/8.41768e-66/hypothetical protein MIMGU_mgv1a018364mg [Erythranthe guttata]
Cbu_gene.12389	1.1	3.08	0	1.39333	1.56081	0.64	3.01	1.96	1.87	1.18756	2.54	0	0	0.846667	1.46647	4.17	0.64	0.64	1.81667	2.03805	8.6	7.17	5.23	7	7	0	0.6	1.21	0.603333	0.605007	gi|698530835|ref|XP_009762241.1|/1.03122e-31/PREDICTED: ethylene-responsive transcrRbtion factor SHINE 3-like [Nicotiana sylvestris]
Cbu_gene.12376	0.56	1.04	0.95	0.85	0.255147	0.86	0.81	0.5	0.723333	0.195021	3	0.77	1.74	1.83667	1.11814	1.41	1.96	1.09	1.48667	0.440038	2.65	1.04	1.24	1.64333	1.64333	0.81	2.23	1.84	1.62667	0.733644	gi|604346447|gb|EYU44891.1|/1.67283e-57/hypothetical protein MIMGU_mgv1a012054mg [Erythranthe guttata]
Cbu_gene.13595	2.67	6.65	7.93	5.75	2.74306	5.38	7.4	4.45	5.74333	1.50819	13.07	2.08	3.29	6.14667	6.02623	8.65	8.48	5.15	7.42667	1.97348	8.95	1.89	1.56	4.13333	4.13333	7.12	4.03	1.78	4.31	2.68099	gi|494319467|gb|AGL34960.1|/4.47443e-29/ethylene-responsive transcrRbtion factor 1 [Hevea brasiliensis]
Cbu_gene.9253	1.56	0.73	0	0.763333	0.780534	0	0	0	0	0	0	0	0.81	0.27	0.467654	0	0	0	0	0	4.45	0	0.74	1.73	1.73	0	0	0	0	0	gi|661886654|emb|CDP10018.1|/1.00269e-38/unnamed protein product [Coffea canephora]
Cbu_gene.26568	0	0	0	0	0	0	0.36	0	0.12	0.207846	0.38	0	0	0.126667	0.219393	0.83	0.38	0.77	0.66	0.244336	1.4	1.53	0.62	1.18333	1.18333	0	0	0	0	0	gi|661885165|emb|CDP11121.1|/3.58738e-66/unnamed protein product [Coffea canephora]
Cbu_gene.2334	0	0	0	0	0	0	0	0	0	0	0	0	0	0	0	0	0	0	0	0	0	0.46	0	0.153333	0.153333	0	0.54	0	0.18	0.311769	gi|661894436|emb|CDP01435.1|/1.64634e-50/unnamed protein product [Coffea canephora]
Cbu_gene.25557	0	1.57	0	0.523333	0.90644	0	0.61	0	0.203333	0.352184	0	0	0	0	0	0	0	0	0	0	0	0	0	0	0	0	0	0	0	0	gi|147781798|emb|CAN65440.1|/3.91196e-52/hypothetical protein VITISV_011417 [Vitis vinifera]
Cbu_gene.27434	2.92	1.63	2.97	2.50667	0.759627	2.7	3.19	3.63	3.17333	0.465224	0	0	0.6	0.2	0.34641	2.21	2.73	2.73	2.55667	0.300222	27.35	7.05	9.98	14.7933	14.7933	0.64	2.55	0.64	1.27667	1.10274	gi|604336141|gb|EYU39987.1|/2.21437e-65/hypothetical protein MIMGU_mgv1a024081mg [Erythranthe guttata]
Cbu_gene.13816	0.76	0	1.55	0.77	0.775048	0	0	0.68	0.226667	0.392598	0	0	0	0	0	0.96	0	1.78	0.913333	0.890917	0	0	0.72	0.24	0.24	0	0.83	0	0.276667	0.479201	gi|604334817|gb|EYU38883.1|/4.12081e-59/hypothetical protein MIMGU_mgv1a014821mg [Erythranthe guttata]
Cbu_gene.14440	15.8	13.8	17.12	15.5733	1.67157	18.3	13.95	7.25	13.1667	5.56649	12.35	13.17	13.21	12.91	0.485386	21.89	13.72	16.69	17.4333	4.13541	27.51	9.95	11.14	16.2	16.2	15.05	18.39	16.78	16.74	1.67036	gi|604298758|gb|EYU18760.1|/2.62197e-116/hypothetical protein MIMGU_mgv1a011288mg [Erythranthe guttata]
Cbu_gene.14422	1.68	0.84	1.94	1.48667	0.57492	0.9	0.85	0.4	0.716667	0.275379	0.64	1.72	0.12	0.826667	0.81617	1.27	2.35	2.22	1.94667	0.589604	1.27	0.73	0.64	0.88	0.88	0.98	0.49	0.98	0.816667	0.282902	gi|604298758|gb|EYU18760.1|/4.18482e-115/hypothetical protein MIMGU_mgv1a011288mg [Erythranthe guttata]
Cbu_gene.9904	0	0	0	0	0	0	0	0.36	0.12	0.207846	0	0	0	0	0	0	0	0	0	0	0	0	0.77	0.256667	0.256667	0	0	0	0	0	gi|604303558|gb|EYU23004.1|/1.85298e-67/hypothetical protein MIMGU_mgv1a025246mg [Erythranthe guttata]
Cbu_gene.7108	0.4	0.56	0	0.32	0.288444	0.23	0.22	0	0.15	0.13	0	0	0	0	0	0.5	0.23	0	0.243333	0.250267	0.28	0.18	0.38	0.28	0.28	0	0	0.22	0.0733333	0.127017	gi|661882386|emb|CDP13966.1|/3.88741e-53/unnamed protein product [Coffea canephora]
Cbu_gene.27247	2.72	1.52	1.11	1.78333	0.83668	1.89	0.6	1.45	1.31333	0.655769	7.53	1.69	2.82	4.01333	3.09749	2.06	2.55	4.46	3.02333	1.26808	4.64	1.01	0	1.88333	1.88333	2.38	4.76	5.37	4.17	1.57991	gi|148372081|gb|ABQ62972.1|/2.85517e-45/TINY-like protein [Populus trichocarpa]
Cbu_gene.5668	0.63	0	0	0.21	0.363731	0	0	0	0	0	0	1.31	0	0.436667	0.756329	0	0.74	0.74	0.493333	0.427239	0	0	0	0	0	0.69	0	0.69	0.46	0.398372	gi|698558508|ref|XP_009771308.1|/2.2232e-60/PREDICTED: ethylene-responsive transcrRbtion factor ERF039-like [Nicotiana sylvestris]
Cbu_gene.7509	0	0.36	0	0.12	0.207846	0	0	0.34	0.113333	0.196299	0	0	0	0	0	0.48	0	0	0.16	0.277128	0	0	0	0	0	0	0	0.42	0.14	0.242487	gi|661893242|emb|CDP03051.1|/1.78032e-39/unnamed protein product [Coffea canephora]
Cbu_gene.4222	0	0.62	0.34	0.32	0.310483	1.14	0.72	0.29	0.716667	0.42501	0.38	0.68	0	0.353333	0.340783	1.25	1.93	1.54	1.57333	0.341223	1.4	0.61	0.94	0.983333	0.983333	0.72	1.08	0	0.6	0.549909	gi|661893242|emb|CDP03051.1|/1.49579e-56/unnamed protein product [Coffea canephora]
Cbu_gene.27066	0	0	0	0	0	0	0	0	0	0	0	0	0	0	0	0	0	0	0	0	1.39	0	0.93	0.773333	0.773333	0	0	0	0	0	gi|604348309|gb|EYU46464.1|/9.77942e-39/hypothetical protein MIMGU_mgv1a020609mg [Erythranthe guttata]
Cbu_gene.5698	237.99	206.07	256.97	233.677	25.7227	279.77	253.66	194.59	242.673	43.6399	247.65	288.93	237.16	257.913	27.3685	355.77	272.83	341.43	323.343	44.3295	317.98	166.08	147.62	210.56	210.56	223.26	257.5	306.74	262.5	41.964	gi|356495715|ref|XP_003516719.1|/1.48743e-38/PREDICTED: ethylene-responsive transcrRbtion factor ERF061-like [Glycine max]
Cbu_gene.10113	0	0.75	0	0.25	0.433013	0.93	0.88	0	0.603333	0.5231	0.46	0.83	0	0.43	0.415812	0	0.47	0.94	0.47	0.47	12.51	2.98	2.66	6.05	6.05	0	0	0.88	0.293333	0.508068	gi|604300333|gb|EYU20176.1|/6.98782e-54/hypothetical protein MIMGU_mgv1a020446mg, partial [Erythranthe guttata]
Cbu_gene.23906	0.69	0	0	0.23	0.398372	0	0	0	0	0	0	0	0	0	0	0.87	0	0	0.29	0.502295	0	0	0	0	0	0	0	0	0	0	gi|604334817|gb|EYU38883.1|/4.43222e-39/hypothetical protein MIMGU_mgv1a014821mg [Erythranthe guttata]
Cbu_gene.12241	20.54	17.13	17.92	18.53	1.78496	19.93	24.08	18.27	20.76	2.99261	31.25	23.08	19.38	24.57	6.07366	25.01	20.59	15.43	20.3433	4.79476	27.09	17.06	27.87	24.0067	24.0067	25.25	22.41	24.54	24.0667	1.47798	gi|604318482|gb|EYU29974.1|/1.03249e-37/hypothetical protein MIMGU_mgv1a013769mg [Erythranthe guttata]
Cbu_gene.16215	0	0	0	0	0	0	0	0.38	0.126667	0.219393	0	0	1.33	0.443333	0.767876	0	0	0	0	0	0.61	0.79	0	0.466667	0.466667	0	0	1.88	0.626667	1.08542	gi|604318481|gb|EYU29973.1|/5.33816e-77/hypothetical protein MIMGU_mgv1a009122mg [Erythranthe guttata]
Cbu_gene.18072	0	0	0	0	0	0.65	0.61	0.5	0.586667	0.0776745	0	0	0	0	0	0.71	0	0	0.236667	0.409919	1.59	0.52	0	0.703333	0.703333	0	0	0	0	0	gi|604319954|gb|EYU31118.1|/6.07518e-22/hypothetical protein MIMGU_mgv1a008130mg [Erythranthe guttata]
Cbu_gene.5794	0.83	0	0	0.276667	0.479201	0	0.92	0	0.306667	0.531162	0	0	0	0	0	0	0	0.98	0.326667	0.565803	1.19	0	0.79	0.66	0.66	0	0.92	3.67	1.53	1.90953	gi|661892028|emb|CDP04254.1|/3.51056e-40/unnamed protein product [Coffea canephora]
Cbu_gene.24653	0	0	0	0	0	0	2.22	1.03	1.08333	1.11096	0	0	0	0	0	1.28	0	0	0.426667	0.739008	0	0.94	0.96	0.633333	0.633333	0	0	0	0	0	gi|296081204|emb|CBI18230.3|/9.93055e-29/unnamed protein product [Vitis vinifera]
Cbu_gene.14867	0	0	0	0	0	0	0	0	0	0	0	0	0	0	0	0	0	0	0	0	0.13	0	0	0.0433333	0.0433333	0	0	0	0	0	gi|604303264|gb|EYU22737.1|/1.36733e-51/hypothetical protein MIMGU_mgv1a015981mg [Erythranthe guttata]
Cbu_gene.8049	0.76	0	0	0.253333	0.438786	0	0	0.67	0.223333	0.386825	0	0	0.79	0.263333	0.456107	0.96	1.77	1.77	1.5	0.467654	0	0.7	0	0.233333	0.233333	0	0	0	0	0	gi|604334533|gb|EYU38617.1|/6.6977e-41/hypothetical protein MIMGU_mgv1a021879mg [Erythranthe guttata]
Cbu_gene.24542	3.55	3.32	1.36	2.74333	1.20351	3.59	6.31	2.35	4.08333	2.02557	4.02	1.81	3.19	3.00667	1.11635	5.6	0	4.15	3.25	2.90646	3.78	1.24	2.12	2.38	2.38	2.93	0.95	2.89	2.25667	1.13178	gi|604319533|gb|EYU30725.1|/6.545e-69/hypothetical protein MIMGU_mgv1a011460mg [Erythranthe guttata]
Cbu_gene.4679	1.94	1.36	2.46	1.92	0.550273	6.72	4.77	3.44	4.97667	1.64974	1.67	2	0	1.22333	1.07221	6.72	5.66	5.09	5.82333	0.827184	10.31	7.2	6.44	7.98333	7.98333	1.06	2.64	0.53	1.41	1.09768	gi|604317205|gb|EYU29281.1|/1.06103e-54/hypothetical protein MIMGU_mgv1a024895mg, partial [Erythranthe guttata]
Cbu_gene.9924	3.38	2.3	1.88	2.52	0.773822	4.62	2.02	1.37	2.67	1.71974	0.71	1.9	2.55	1.72	0.933113	3.88	3.6	5.75	4.41	1.16889	3.5	0.57	2.04	2.03667	2.03667	5.38	4.69	4.39	4.82	0.507642	gi|604317205|gb|EYU29281.1|/8.94282e-63/hypothetical protein MIMGU_mgv1a024895mg, partial [Erythranthe guttata]
Cbu_gene.431	0	0	0	0	0	0.62	0	0	0.206667	0.357957	0	0.56	0	0.186667	0.323316	0	0	0	0	0	0	0	0	0	0	0	0	0	0	0	gi|604302111|gb|EYU21697.1|/3.93984e-42/hypothetical protein MIMGU_mgv1a025163mg [Erythranthe guttata]
Cbu_gene.21262	1.29	0.8	3.06	1.71667	1.18888	0	0.47	0	0.156667	0.271355	0.49	0	1.33	0.606667	0.672632	2.17	1	2.51	1.89333	0.792107	0.61	0.8	0	0.47	0.47	0	0	0.47	0.156667	0.271355	gi|604319533|gb|EYU30725.1|/6.71926e-56/hypothetical protein MIMGU_mgv1a011460mg [Erythranthe guttata]
Cbu_gene.9173	0.36	0.34	0.37	0.356667	0.0152753	0.84	0.4	0	0.413333	0.420159	0.42	1.5	1.13	1.01667	0.548847	0	0	0.43	0.143333	0.248261	0	0	0	0	0	0.4	0	0.8	0.4	0.4	gi|604334533|gb|EYU38617.1|/3.82624e-48/hypothetical protein MIMGU_mgv1a021879mg [Erythranthe guttata]
Cbu_gene.5910	0.74	0.23	0.75	0.573333	0.297377	0	0.81	0	0.27	0.467654	0.57	0.76	1.02	0.783333	0.225906	0.62	0.86	0.58	0.686667	0.151438	0.35	0	0	0.116667	0.116667	0	0	0.27	0.09	0.155885	gi|604316211|gb|EYU28604.1|/2.21729e-43/hypothetical protein MIMGU_mgv1a020402mg, partial [Erythranthe guttata]
Cbu_gene.12250	0.8	0.38	0	0.393333	0.400167	1.4	0.44	0	0.613333	0.715914	1.39	0.83	2.5	1.57333	0.849961	0.51	0.47	1.41	0.796667	0.531539	0	0	0.38	0.126667	0.126667	0.88	0.88	0.88	0.88	0	gi|661896035|emb|CDP00613.1|/1.8772e-83/unnamed protein product [Coffea canephora]
Cbu_gene.14022	0.33	0.31	0.33	0.323333	0.011547	0.76	0.36	0.29	0.47	0.253574	0.38	0	0	0.126667	0.219393	0	0.38	0	0.126667	0.219393	1.86	0	0.62	0.826667	0.826667	0	0.71	0.36	0.356667	0.355012	gi|604333327|gb|EYU37678.1|/3.9886e-57/hypothetical protein MIMGU_mgv1a010618mg [Erythranthe guttata]
Cbu_gene.8493	0	1.98	1.62	1.2	1.0547	3.68	1.16	0.47	1.77	1.6897	1.83	1.1	1.65	1.52667	0.380307	2.01	4.34	1.86	2.73667	1.39055	0	0	0	0	0	2.32	1.16	1.16	1.54667	0.669726	gi|460392282|ref|XP_004241746.1|/8.65584e-45/PREDICTED: dehydration-responsive element-binding protein 3-like [Solanum lycopersicum]
Cbu_gene.19238	0.46	1.3	1.88	1.21333	0.713956	3.21	1.52	0.82	1.85	1.2287	0.53	2.39	0.48	1.13333	1.08859	2.34	1.62	2.16	2.04	0.3747	5.25	2.58	2.63	3.48667	3.48667	4.04	1.01	1.52	2.19	1.62231	gi|604329228|gb|EYU34565.1|/2.81323e-37/hypothetical protein MIMGU_mgv1a015596mg [Erythranthe guttata]
Cbu_gene.648	0	0	0.39	0.13	0.225167	0	2.92	0	0.973333	1.68586	0	0	0	0	0	0	0	0	0	0	0	0	0	0	0	0.83	0	0	0.276667	0.479201	gi|527195795|gb|EPS64897.1|/4.49849e-51/hypothetical protein M569_09882 [Genlisea aurea]
Cbu_gene.12186	0	0	0	0	0	0	0	0	0	0	0	0	0	0	0	0	0	0	0	0	0.69	0	0.92	0.536667	0.536667	0	0	0	0	0	gi|604333327|gb|EYU37678.1|/3.77813e-68/hypothetical protein MIMGU_mgv1a010618mg [Erythranthe guttata]
Cbu_gene.6968	0	0.93	3.05	1.32667	1.56321	0.58	0	1.77	0.783333	0.902349	1.16	0	0	0.386667	0.669726	3.11	1.79	0	1.63333	1.56091	0	0	0	0	0	2.82	0.56	0	1.12667	1.49296	gi|604331473|gb|EYU36331.1|/1.21412e-59/hypothetical protein MIMGU_mgv1a015479mg [Erythranthe guttata]
Cbu_gene.19569	0	0	0	0	0	0	0	0	0	0	0	0	0.13	0.0433333	0.0750555	0	0	0	0	0	0.74	0.85	0	0.53	0.53	0	0	0	0	0	gi|460384883|ref|XP_004238136.1|/8.22754e-56/PREDICTED: ethylene-responsive transcrRbtion factor ERF010-like [Solanum lycopersicum]
Cbu_gene.22284	0.42	0.79	0	0.403333	0.395264	0	0	0.38	0.126667	0.219393	0.49	0	0	0.163333	0.282902	0	0.49	0	0.163333	0.282902	0	0.79	0.4	0.396667	0.396667	0.92	0	0.46	0.46	0.46	gi|604298270|gb|EYU18348.1|/1.10121e-45/hypothetical protein MIMGU_mgv1a022864mg [Erythranthe guttata]
Cbu_gene.5504	0	0	0	0	0	0	0	0	0	0	0	0	0	0	0	0	0	0.68	0.226667	0.392598	0	0	0	0	0	0	0	0.64	0.213333	0.369504	gi|604318242|gb|EYU29844.1|/3.06557e-67/hypothetical protein MIMGU_mgv1a014021mg [Erythranthe guttata]
Cbu_gene.27068	2.13	3.65	2.17	2.65	0.866256	3.69	5.82	4.1	4.53667	1.13015	1.63	0.37	2.57	1.52333	1.10387	3.14	0.41	3.32	2.29	1.63061	2.52	1.65	0.67	1.61333	1.61333	0.39	0	0	0.13	0.225167	gi|604348308|gb|EYU46463.1|/5.48774e-58/hypothetical protein MIMGU_mgv1a026963mg [Erythranthe guttata]
Cbu_gene.14851	6.36	1.78	1.94	3.36	2.59931	2.21	1.39	2.26	1.95333	0.488501	6.62	2.64	0.66	3.30667	3.03541	2.41	2.24	8.19	4.28	3.38723	2.71	2.96	2.42	2.69667	2.69667	2.79	2.79	0.7	2.09333	1.20666	gi|566200473|ref|XP_006376158.1|/3.35206e-46/AP2 domain-containing transcrRbtion factor family protein [Populus trichocarpa]
Cbu_gene.5505	0	0	0	0	0	0	0	0	0	0	0	0	0	0	0	0	0	0	0	0	1.01	0	0	0.336667	0.336667	0	0	0	0	0	gi|604318242|gb|EYU29844.1|/8.96042e-66/hypothetical protein MIMGU_mgv1a014021mg [Erythranthe guttata]
Cbu_gene.26902	0	0	0	0	0	0	0.99	0	0.33	0.571577	0	0	0	0	0	0	0	0	0	0	0	0	0	0	0	0	0	0	0	0	gi|604300193|gb|EYU20036.1|/1.14282e-49/hypothetical protein MIMGU_mgv1a024901mg [Erythranthe guttata]
Cbu_gene.21326	0	0	0	0	0	0	0	0.4	0.133333	0.23094	0	0	0	0	0	0	0	0.53	0.176667	0.305996	0.64	0.42	0	0.353333	0.353333	0	0	0	0	0	gi|577754862|gb|AHH86060.1|/5.98987e-91/CRT/DRE-binding factor 2 [Avicennia marina]
Cbu_gene.21322	0	0	0	0	0	0	0	0	0	0	0	0	0	0	0	0	0	0	0	0	0	0	0.35	0.116667	0.116667	0	0	0	0	0	gi|577754862|gb|AHH86060.1|/8.93363e-90/CRT/DRE-binding factor 2 [Avicennia marina]
Cbu_gene.2603	0	0	0	0	0	0	0	0	0	0	0	0	0.93	0.31	0.536936	0	0	0	0	0	1.27	0	0	0.423333	0.423333	0	0	0	0	0	gi|723660416|ref|XP_010325364.1|/8.59135e-32/PREDICTED: ethylene-responsive transcrRbtion factor 13-like [Solanum lycopersicum]
Cbu_gene.15352	0	0	0	0	0	2.79	0	1.42	1.40333	1.39507	0	0	0	0	0	0	0.94	0	0.313333	0.542709	0	1.49	0	0.496667	0.496667	0	0	0	0	0	gi|661886629|emb|CDP09993.1|/1.23865e-30/unnamed protein product [Coffea canephora]
Cbu_gene.26051	0.69	0	0	0.23	0.398372	0	0	0	0	0	0	0	0	0	0	0	0	0	0	0	0.98	0.64	0.65	0.756667	0.756667	0.75	0	0	0.25	0.433013	gi|527190665|gb|EPS61812.1|/1.52921e-63/hypothetical protein M569_12986, partial [Genlisea aurea]
Cbu_gene.16271	0	0.58	0	0.193333	0.334863	0.71	1.01	0.27	0.663333	0.372201	0.35	0.32	0	0.223333	0.193993	1.55	1.08	1.08	1.23667	0.271355	2.19	0.57	0.58	1.11333	1.11333	0	0.34	0.34	0.226667	0.196299	gi|529366982|gb|AGS83386.1|/1.70529e-138/tempranillo [Olea europaea]
Cbu_gene.1786	0.94	0.59	0.96	0.83	0.208087	2.9	1.03	1.12	1.68333	1.05462	0	0.32	0.65	0.323333	0.325013	1.98	0.37	1.47	1.27333	0.82282	3.12	2.04	1.79	2.31667	2.31667	0.68	0.34	0	0.34	0.34	gi|529366982|gb|AGS83386.1|/6.09597e-149/tempranillo [Olea europaea]
Cbu_gene.23880	0.56	0	0.57	0.376667	0.326241	2.59	3.68	1.99	2.75333	0.856757	0	0.58	1.16	0.58	0.58	0	0	0	0	0	0	0	0	0	0	0	0	0	0	0	gi|697184686|ref|XP_009601360.1|/8.39947e-32/PREDICTED: ethylene-responsive transcrRbtion factor ERF003-like isoform X1 [Nicotiana tomentosiformis]
Cbu_gene.9476	0	0.81	0	0.27	0.467654	0	0	1.54	0.513333	0.889119	0	0	0	0	0	1.1	0	0	0.366667	0.635085	1.23	0	4.12	1.78333	1.78333	0	0	0	0	0	gi|225444653|ref|XP_002277621.1|/7.98605e-31/PREDICTED: ethylene-responsive transcrRbtion factor ERF017 [Vitis vinifera]
Cbu_gene.3662	0	0	0	0	0	0.79	0	0	0.263333	0.456107	0	0	0	0	0	0	0	0.8	0.266667	0.46188	0	0	0	0	0	0	0	0	0	0	gi|604318483|gb|EYU29975.1|/3.40206e-26/hypothetical protein MIMGU_mgv1a014861mg [Erythranthe guttata]
Cbu_gene.1489	0.54	0	0	0.18	0.311769	0.63	0.6	0.48	0.57	0.0793725	0	0	0.56	0.186667	0.323316	0	0	0.64	0.213333	0.369504	0.77	0	0	0.256667	0.256667	0	0	0	0	0	gi|659131246|ref|XP_008465586.1|/2.03656e-35/PREDICTED: ethylene-responsive transcrRbtion factor ERF014-like [Cucumis melo]
Cbu_gene.2131	0	0	0	0	0	0	0.97	0	0.323333	0.56003	0.34	0	0.31	0.216667	0.188237	1.49	1.04	0	0.843333	0.764221	0.84	0.55	0	0.463333	0.463333	0	0	0.32	0.106667	0.184752	gi|604304016|gb|EYU23366.1|/1.0746e-82/hypothetical protein MIMGU_mgv1a019606mg [Erythranthe guttata]
Cbu_gene.19164	0	0	0	0	0	0	0	0	0	0	0	0	0	0	0	0	0	0	0	0	0	0	0	0	0	0.62	0	0	0.206667	0.357957	gi|604303479|gb|EYU22952.1|/3.14414e-38/hypothetical protein MIMGU_mgv1a021404mg, partial [Erythranthe guttata]
Cbu_gene.6761	0	0.39	0	0.13	0.225167	0	0.15	0	0.05	0.0866025	0	0.14	0.14	0.0933333	0.080829	0	0	0	0	0	0	0	0	0	0	0	0	0.46	0.153333	0.265581	gi|225445893|ref|XP_002276492.1|/3.83682e-79/PREDICTED: AP2/ERF and B3 domain-containing transcrRbtion factor At1g51120-like [Vitis vinifera]
Cbu_gene.10987	2.43	0	2.5	1.64333	1.4236	0	2.67	0	0.89	1.54153	2.82	0	2.51	1.77667	1.54643	0	0	2.84	0.946667	1.63967	3.47	0	0	1.15667	1.15667	0	2.68	7.92	3.53333	4.02837	gi|604304016|gb|EYU23366.1|/6.00235e-64/hypothetical protein MIMGU_mgv1a019606mg [Erythranthe guttata]
Cbu_gene.21324	0.76	2.84	0.77	1.45667	1.19801	2.65	0.83	0	1.16	1.35547	0.88	0.79	0.79	0.82	0.0519615	0.96	2.67	0.89	1.50667	1.00808	0	0.71	1.45	0.72	0.72	3.33	0	0.84	1.39	1.73179	gi|604305996|gb|EYU25053.1|/1.98088e-53/hypothetical protein MIMGU_mgv1a021752mg, partial [Erythranthe guttata]
Cbu_gene.17	0	0.44	0	0.146667	0.254034	0	0.52	0	0.173333	0.300222	0	0	0	0	0	0	0	0	0	0	1.35	0	0	0.45	0.45	0	0.52	0	0.173333	0.300222	gi|604335015|gb|EYU38993.1|/2.78166e-58/hypothetical protein MIMGU_mgv1a019138mg [Erythranthe guttata]
Cbu_gene.26159	0	0	0	0	0	0	0	0	0	0	0	0	0	0	0	0	0	2.58	0.86	1.48956	0	2.08	0	0.693333	0.693333	0	2.44	2.41	1.61667	1.40015	gi|661884231|emb|CDP12148.1|/1.67722e-26/unnamed protein product [Coffea canephora]
Cbu_gene.5510	0	0	0.41	0.136667	0.236714	0	0	0	0	0	0.47	0	0.42	0.296667	0.258134	0	0	0	0	0	1.16	0.76	0.77	0.896667	0.896667	0	0	0	0	0	gi|697164449|ref|XP_009591034.1|/1.12437e-48/PREDICTED: ethylene-responsive transcrRbtion factor ERF027-like [Nicotiana tomentosiformis]
Cbu_gene.21320	0.76	0	0	0.253333	0.438786	0	0	0	0	0	0	0	0	0	0	0	0	0	0	0	0	0	0	0	0	0	0	0	0	0	gi|604305996|gb|EYU25053.1|/2.87775e-44/hypothetical protein MIMGU_mgv1a021752mg, partial [Erythranthe guttata]
Cbu_gene.921	0.22	0	0	0.0733333	0.127017	0.51	0	0	0.17	0.294449	0.25	0.23	0.68	0.386667	0.254231	0.55	0.26	0.51	0.44	0.157162	0	0.2	0	0.0666667	0.0666667	0	0	0	0	0	gi|604332809|gb|EYU37326.1|/9.05051e-39/hypothetical protein MIMGU_mgv1a027047mg [Erythranthe guttata]
Cbu_gene.7493	0.84	0.26	0.57	0.556667	0.29023	0.32	0.3	0	0.206667	0.179258	0.32	0.57	0.29	0.393333	0.153731	0.35	0.33	0	0.226667	0.196554	0.4	0.26	0	0.22	0.22	0.61	0.3	0.61	0.506667	0.178979	gi|224067164|ref|XP_002302387.1|/2.92214e-48/hypothetical protein POPTR_0002s11550g [Populus trichocarpa]
Cbu_gene.6832	0.24	0	0	0.08	0.138564	0.28	0.26	0	0.18	0.156205	0.27	0	0	0.09	0.155885	0.3	0.84	0.84	0.66	0.311769	0.68	0.67	0	0.45	0.45	0.78	0.26	1.31	0.783333	0.525008	gi|604319592|gb|EYU30756.1|/1.08608e-135/hypothetical protein MIMGU_mgv1a018041mg [Erythranthe guttata]
Cbu_gene.12069	0	0	0	0	0	0.15	0.14	0.11	0.133333	0.0208167	0	0.26	0	0.0866667	0.150111	0.16	0.15	0.15	0.153333	0.0057735	0	0.24	0	0.08	0.08	0.14	0.14	0.28	0.186667	0.080829	gi|604343756|gb|EYU42590.1|/2.91958e-119/hypothetical protein MIMGU_mgv1a0019152mg, partial [Erythranthe guttata]
Cbu_gene.18767	0.6	0	0	0.2	0.34641	0	0	0	0	0	0	0	0	0	0	0	-1.06	0	-0.353333	0.611991	0	0.28	0	0.0933333	0.0933333	0	0	0	0	0	gi|604348180|gb|EYU46335.1|/8.5719e-50/hypothetical protein MIMGU_mgv1a012018mg [Erythranthe guttata]
Cbu_gene.21771	0.27	0	0.27	0.18	0.155885	0	0.29	0.24	0.176667	0.155027	0	0.27	0.28	0.183333	0.15885	0	0	0	0	0	0	0	0.25	0.0833333	0.0833333	0	0	0	0	0	gi|604318710|gb|EYU30202.1|/1.6207e-34/hypothetical protein MIMGU_mgv1a005738mg [Erythranthe guttata]
Cbu_gene.25723	0	0	0	0	0	0.68	0.32	0	0.333333	0.340196	0	0	0	0	0	0	0	0	0	0	0	0	0.28	0.0933333	0.0933333	0	0	0	0	0	gi|147771810|emb|CAN66772.1|/0/hypothetical protein VITISV_006774 [Vitis vinifera]
Query=Sequence:_GAI_GIBBERELLIC_ACID_INSENSITIVE_RESTORATION_ON_GRONFH_ON_AMMONIA_2_RGA2_Member_of_the_DELLA_proteins															#DIV/0!
GeneID	NF-Vb-1-FPKM	NF-Vb-2-FPKM	NF-Vb-3-FPKM	NF-Vb-FPKM	STDVE	NF-Tb-1-FPKM	NF-Tb-2-FPKM	NF-Tb-3-FPKM	NF-Tb-FPKM	STDVE	NF-Rb-1-FPKM	NF-Rb-2-FPKM	NF-Rb-3-FPKM	NF-Rb-FPKM	#DIV/0!	EF-Vb-1-FPKM	EF-Vb-2-FPKM	EF-Vb-3-FPKM	EF-Vb-FPKM	STDVE	EF-Tb-1-FPKM	EF-Tb-2-FPKM	EF-Tb-3-FPKM	EF-Tb-FPKM	STDVE	EF-Rb-1-FPKM	EF-Rb-2-FPKM	EF-Rb-3-FPKM	EF-Rb-FPKM	STDVE	Blast nr
Cbu_gene.22576	1.11	0.59	1.23	0.976667	0.340196	1.97	1.15	1.32	1.48	0.432782	3.17	3.41	1.12	2.56667	1.25858	2.35	2.14	2.4	2.29667	0.137961	0	0.2	0.45	0.216667	0.216667	2.05	1.34	0.99	1.46	0.540093	gi|604318592|gb|EYU30084.1|/0/hypothetical protein MIMGU_mgv1a027121mg [Erythranthe guttata]
Cbu_gene.3447	0	0	0.77	0.256667	0.44456	0.44	0.41	0.17	0.34	0.147986	2.4	1.56	1.57	1.84333	0.482113	0.72	1.33	1.33	1.12667	0.352184	0.27	0	0.18	0.15	0.15	1.04	0.83	1.66	1.17667	0.431548	gi|604347597|gb|EYU45810.1|/0/hypothetical protein MIMGU_mgv1a003644mg [Erythranthe guttata]
Cbu_gene.23409	5.89	5.83	6.35	6.02333	0.284488	7	7.99	5.87	6.95333	1.06077	14.95	16.89	9.42	13.7533	3.87611	8.78	8.96	9.79	9.17667	0.538733	2.79	0.33	0.85	1.32333	1.32333	9.54	8.93	9.77	9.41333	0.434089	gi|604347597|gb|EYU45810.1|/0/hypothetical protein MIMGU_mgv1a003644mg [Erythranthe guttata]
Cbu_gene.10275	0	0	0.75	0.25	0.433013	2.31	0.55	0.89	1.25	0.933595	1.14	0.25	0.27	0.553333	0.508167	0.34	0.62	0	0.32	0.310483	1.54	0.33	0.42	0.763333	0.763333	1.46	1	0.79	1.08333	0.342685	gi|282759334|gb|ADA84480.1|/1.63226e-172/GRAS [Antirrhinum majus]
Cbu_gene.17984	17.34	18.22	14.95	16.8367	1.69211	16.13	16.32	13.07	15.1733	1.82402	4.43	7.19	7.98	6.53333	1.86388	24.01	18.29	18.56	20.2867	3.22733	34.19	28.24	16.23	26.22	26.22	8.67	10.23	12.94	10.6133	2.16066	gi|604321255|gb|EYU31843.1|/0/hypothetical protein MIMGU_mgv1a021983mg [Erythranthe guttata]
Cbu_gene.4210	0	0	0	0	0	0.33	0.63	0.51	0.49	0.150997	0	1.18	0.3	0.493333	0.613297	0	0	0.34	0.113333	0.196299	1.22	0	0.27	0.496667	0.496667	0	0.63	0	0.21	0.363731	gi|604344292|gb|EYU43074.1|/0/hypothetical protein MIMGU_mgv1a021462mg, partial [Erythranthe guttata]
Cbu_gene.16590	0	0.24	0.53	0.256667	0.265393	0.3	0.28	0.23	0.27	0.0360555	1.2	1.07	0.54	0.936667	0.349619	0.33	0.3	0	0.21	0.182483	0	0.97	0	0.323333	0.323333	0	0	0	0	0	gi|661877227|emb|CDP18907.1|/0/unnamed protein product [Coffea canephora]
Cbu_gene.24524	0	0	0	0	0	0	0	0	0	0	0	0	0	0	0	0	0.57	0	0.19	0.32909	0	0	0	0	0	0	0	0	0	0	gi|661887936|emb|CDP08492.1|/0/unnamed protein product [Coffea canephora]
Cbu_gene.5506	0.35	0	0	0.116667	0.202073	0.61	0.19	0.31	0.37	0.216333	1.42	0.36	0	0.593333	0.738196	0.45	0.21	0	0.22	0.225167	0	0.16	0	0.0533333	0.0533333	0.04	0	0	0.0133333	0.023094	gi|661886440|emb|CDP09804.1|/0/unnamed protein product [Coffea canephora]
Cbu_gene.8177	0.18	0	0.18	0.12	0.103923	0	0	0	0	0	0	0	0	0	0	0	0	0.21	0.07	0.121244	0.25	0.5	0.17	0.306667	0.306667	0	0	0	0	0	gi|604314972|gb|EYU27678.1|/0/hypothetical protein MIMGU_mgv1a003969mg [Erythranthe guttata]
Cbu_gene.16919	0	0	0	0	0	0.78	0	0	0.26	0.450333	0	0	0.18	0.06	0.103923	0	0	0	0	0	0.24	0	0	0.08	0.08	0	0.37	0	0.123333	0.21362	gi|661890319|emb|CDP05816.1|/0/unnamed protein product [Coffea canephora]
Cbu_gene.19206	0.22	0.41	0.45	0.36	0.122882	0.25	0.24	0.2	0.23	0.0264575	0	0.23	0.46	0.23	0.23	0.83	0.26	0.26	0.45	0.32909	0.31	0.62	0.42	0.45	0.45	0	0	0	0	0	gi|645239474|ref|XP_008226143.1|/4.7985e-177/PREDICTED: DELLA protein RGL1-like [Prunus mume]
Cbu_gene.19090	1.08	0.84	0.92	0.946667	0.122202	0.83	1.18	0.64	0.883333	0.273922	1.04	0.74	0.93	0.903333	0.151767	0.68	0.63	1.26	0.856667	0.35019	2.05	1.68	1.37	1.7	1.7	1.97	0.98	0.59	1.18	0.711407	gi|661884434|emb|CDP11991.1|/0/unnamed protein product [Coffea canephora]
Cbu_gene.20972	0	0	0	0	0	0	0	0	0	0	0	0	0	0	0	0.36	0	0	0.12	0.207846	0.41	0.53	0	0.313333	0.313333	0	0	0	0	0	gi|604299261|gb|EYU19196.1|/0/hypothetical protein MIMGU_mgv1a003912mg [Erythranthe guttata]
Cbu_gene.7820	2.45	1.21	1.76	1.80667	0.621316	2.16	2.83	1.54	2.17667	0.645161	4.3	3.71	4.03	4.01333	0.295353	5.46	4.04	5.38	4.96	0.797747	1.84	0.94	0.68	1.15333	1.15333	3.14	3.92	4.74	3.93333	0.800083	gi|641864538|gb|KDO83224.1|/0/hypothetical protein CISIN_1g011736mg [Citrus sinensis]
Cbu_gene.9227	0	0	0	0	0	0.4	0	0	0.133333	0.23094	0	0	0.36	0.12	0.207846	0	0	0	0	0	0	0.32	0	0.106667	0.106667	0	0	0	0	0	gi|698538235|ref|XP_009765072.1|/8.03706e-145/PREDICTED: scarecrow-like protein 18 [Nicotiana sylvestris]
Cbu_gene.1543	0.59	1.46	1.19	1.08	0.445309	2.26	1.71	1.04	1.67	0.610983	1.12	0.4	0.2	0.573333	0.483873	1.23	0.46	0.69	0.793333	0.395264	5	0.91	4.08	3.33	3.33	1.71	0.43	1.93	1.35667	0.810021	gi|604322043|gb|EYU32461.1|/2.3814e-167/hypothetical protein MIMGU_mgv1a023543mg [Erythranthe guttata]
Cbu_gene.7376	0	0	0	0	0	0	0.38	0	0.126667	0.219393	0	0.36	0	0.12	0.207846	0	0	0.4	0.133333	0.23094	0	0	0	0	0	0	0	0	0	0	gi|698538235|ref|XP_009765072.1|/2.49562e-162/PREDICTED: scarecrow-like protein 18 [Nicotiana sylvestris]
Cbu_gene.13036	3.92	0	2.63	2.18333	1.99781	11.92	2.82	0	4.91333	6.22962	8.73	7.25	0	5.32667	4.67201	5.34	3.01	3.02	3.79	1.34235	14.64	7.17	9.79	10.5333	10.5333	2.81	8.46	5.65	5.64	2.82501	gi|604314972|gb|EYU27678.1|/0/hypothetical protein MIMGU_mgv1a003969mg [Erythranthe guttata]
Cbu_gene.17574	0	0	0	0	0	0	0	0	0	0	0	0	0	0	0	0	0	0	0	0	0	0.26	0	0.0866667	0.0866667	0	0	0	0	0	gi|567902632|ref|XP_006443804.1|/0/hypothetical protein CICLE_v10019735mg [Citrus clementina]
Cbu_gene.16624	1.96	0.61	0.89	1.15333	0.712484	1.01	0.72	0.58	0.77	0.219317	0	0.22	0.45	0.223333	0.225019	0.28	0.51	0.76	0.516667	0.240069	1.24	0.2	0.21	0.55	0.55	0.48	0.47	0.24	0.396667	0.135769	gi|661880234|emb|CDP16030.1|/2.9458e-174/unnamed protein product [Coffea canephora]
Cbu_gene.20763	0	0.31	0	0.103333	0.178979	0.77	0	0	0.256667	0.44456	0	0.69	0.35	0.346667	0.345012	0	1.18	0.39	0.523333	0.601193	0.48	0	0	0.16	0.16	0.73	0.37	0.37	0.49	0.207846	gi|604345735|gb|EYU44232.1|/1.80356e-147/hypothetical protein MIMGU_mgv1a022311mg [Erythranthe guttata]
Cbu_gene.18316				#DIV/0!	#DIV/0!				#DIV/0!	#DIV/0!				#DIV/0!	#DIV/0!				#DIV/0!	#DIV/0!				#DIV/0!	#DIV/0!				#DIV/0!	#DIV/0!
Cbu_gene.21866	0	0	0	0	0	0.32	0	0	0.106667	0.184752	0	0	0	0	0	0	0	0	0	0	0.8	0.26	0.27	0.443333	0.443333	0	0	0	0	0	gi|604317896|gb|EYU29648.1|/3.08783e-120/hypothetical protein MIMGU_mgv1a017922mg, partial [Erythranthe guttata]
Cbu_gene.12973	0	0	0.19	0.0633333	0.109697	0	0	0	0	0	0	0	0.19	0.0633333	0.109697	0	0	0	0	0	0	0.17	0	0.0566667	0.0566667	0.41	0.41	0	0.273333	0.236714	gi|604300072|gb|EYU19915.1|/0/hypothetical protein MIMGU_mgv1a002248mg [Erythranthe guttata]
Cbu_gene.1599	0	0	0	0	0	0	0	0	0	0	0	0	0	0	0	0	0	0	0	0	0	0	0.3	0.1	0.1	0	0	0	0	0	gi|604304694|gb|EYU23945.1|/0/hypothetical protein MIMGU_mgv1a025372mg [Erythranthe guttata]
Cbu_gene.25955	1.15	1.23	0.67	1.01667	0.302875	0.76	0.54	1.17	0.823333	0.319739	0.19	1.19	2.04	1.14	0.926013	3.74	3.46	1.92	3.04	0.98	0.93	1.07	0.94	0.98	0.98	0.9	1.07	2.16	1.37667	0.683691	gi|604300072|gb|EYU19915.1|/0/hypothetical protein MIMGU_mgv1a002248mg [Erythranthe guttata]
Cbu_gene.20176	0	0	0	0	0	0	0	0	0	0	0	0	0	0	0	0	0	0	0	0	1.95	0.51	1.83	1.43	1.43	0	0	0.3	0.1	0.173205	gi|604317896|gb|EYU29648.1|/1.07179e-168/hypothetical protein MIMGU_mgv1a017922mg, partial [Erythranthe guttata]
Cbu_gene.5547	0	0	0	0	0	0	0.15	0.37	0.173333	0.1861	0.16	0	0	0.0533333	0.092376	0	0	0	0	0	1.58	0	0.13	0.57	0.57	0	0	0.3	0.1	0.173205	gi|604313267|gb|EYU26598.1|/0/hypothetical protein MIMGU_mgv1a001935mg [Erythranthe guttata]
Cbu_gene.24108	0.9	1.27	1.04	1.07	0.186815	0	0.44	0	0.146667	0.254034	0.65	1.05	0.53	0.743333	0.272274	0.26	1.23	1.66	1.05	0.717147	1.28	0	0	0.426667	0.426667	1.49	0.93	1.17	1.19667	0.280951	gi|604336371|gb|EYU40156.1|/0/hypothetical protein MIMGU_mgv1a018392mg [Erythranthe guttata]
Cbu_gene.10008	0	0	0.15	0.05	0.0866025	0.17	0	0	0.0566667	0.0981495	0	0	0	0	0	0	0	0	0	0	0.2	0.27	0	0.156667	0.156667	0	0	0	0	0	gi|697105376|ref|XP_009606498.1|/0/PREDICTED: scarecrow-like protein 14 [Nicotiana tomentosiformis]
Cbu_gene.10036	2.75	2.88	2.64	2.75667	0.120139	5.05	5.31	2.74	4.36667	1.41472	2.98	1.33	1.34	1.88333	0.949754	2.04	2.08	1.32	1.81333	0.427707	15.64	6.64	8.61	10.2967	10.2967	1.77	1.06	0.89	1.24	0.466798	gi|565355707|ref|XP_006344724.1|/0/PREDICTED: scarecrow-like protein 33-like isoform X2 [Solanum tuberosum]
Cbu_gene.15858	0	0.15	0.34	0.163333	0.170392	3.53	3.88	1.99	3.13333	1.0055	0.48	0.3	0	0.26	0.242487	1.25	0.58	0	0.61	0.62554	10.82	6.42	4.38	7.20667	7.20667	0	0	0.46	0.153333	0.265581	gi|604299020|gb|EYU18990.1|/0/hypothetical protein MIMGU_mgv1a021527mg [Erythranthe guttata]
Cbu_gene.10045	0.33	0.01	0.33	0.223333	0.184752	1.04	2.08	0.36	1.16	0.866256	0.47	0.72	0.68	0.623333	0.134288	0	0	0.39	0.13	0.225167	7.22	3.26	5.64	5.37333	5.37333	1.26	1.08	0.45	0.93	0.425323	gi|604299020|gb|EYU18990.1|/0/hypothetical protein MIMGU_mgv1a021527mg [Erythranthe guttata]
Cbu_gene.19152	0	0.27	0	0.09	0.155885	0	0	0	0	0	0	1.2	0.3	0.5	0.6245	0	0	0.34	0.113333	0.196299	0	0	0	0	0	0.32	1.26	0.64	0.74	0.477912	gi|568837469|ref|XP_006472746.1|/0/PREDICTED: nodulation-signaling pathway 2 protein-like [Citrus sinensis]
Cbu_gene.15504	9.92	12.66	18.37	13.65	4.31111	9.71	15.07	7	10.5933	4.10688	20.62	10.76	12.42	14.6	5.27913	12.24	3.14	18.43	11.27	7.69101	10.97	3.17	8.45	7.53	7.53	13.55	19.64	14.02	15.7367	3.38854	gi|604304694|gb|EYU23945.1|/2.95354e-161/hypothetical protein MIMGU_mgv1a025372mg [Erythranthe guttata]
Cbu_gene.15476	1.14	0.18	0.2	0.506667	0.548574	0.77	0.5	0.4	0.556667	0.191398	0.22	1.12	1.15	0.83	0.528488	0.24	0	0	0.08	0.138564	1.88	2.11	0.64	1.54333	1.54333	0.75	0	1.27	0.673333	0.638462	gi|604304694|gb|EYU23945.1|/1.02279e-170/hypothetical protein MIMGU_mgv1a025372mg [Erythranthe guttata]
Cbu_gene.14323	0	0	0	0	0	0	0	0	0	0	0.21	0	0	0.07	0.121244	0	0	0	0	0	0	0	0	0	0	0	0	0	0	0	gi|604299729|gb|EYU19572.1|/0/hypothetical protein MIMGU_mgv1a025099mg [Erythranthe guttata]
Cbu_gene.15512	22.02	20.05	16.94	19.67	2.56123	27.21	24.3	13.35	21.62	7.30833	26.46	29.44	27.23	27.71	1.5469	43.91	38.2	33.13	38.4133	5.39317	29.64	11.04	11.31	17.33	17.33	27.07	32.68	29.93	29.8933	2.80518	gi|604304694|gb|EYU23945.1|/1.30963e-171/hypothetical protein MIMGU_mgv1a025372mg [Erythranthe guttata]
Cbu_gene.15476	1.14	0.18	0.2	0.506667	0.548574	0.77	0.5	0.4	0.556667	0.191398	0.22	1.12	1.15	0.83	0.528488	0.24	0	0	0.08	0.138564	1.88	2.11	0.64	1.54333	1.54333	0.75	0	1.27	0.673333	0.638462	gi|604304694|gb|EYU23945.1|/1.02279e-170/hypothetical protein MIMGU_mgv1a025372mg [Erythranthe guttata]
Cbu_gene.1382	0	0	0.93	0.31	0.536936	0.26	0	0.61	0.29	0.306105	0	0	0	0	0	0.29	0	1.07	0.453333	0.553384	1.3	0	0.22	0.506667	0.506667	1	0	1.75	0.916667	0.877971	gi|225467634|ref|XP_002267068.1|/0/PREDICTED: protein SHORT-ROOT-like isoform 1 [Vitis vinifera]
Cbu_gene.17296	0	0	0	0	0	2.71	2.85	0.93	2.16333	1.07039	6.9	5.64	14.85	9.13	4.99357	3.29	1.22	1.22	1.91	1.19512	0	0	0	0	0	4.27	5.4	8	5.89	1.91267	gi|147795783|emb|CAN61051.1|/6.08377e-170/hypothetical protein VITISV_023622 [Vitis vinifera]
Cbu_gene.3576	0	0	0.3	0.1	0.173205	0	0.41	0.46	0.29	0.252389	0	0	0	0	0	1.1	7.47	2.92	3.83	3.28105	0	0	0.82	0.273333	0.273333	0	0	0	0	0	gi|661887936|emb|CDP08492.1|/1.25179e-90/unnamed protein product [Coffea canephora]
Cbu_gene.3860	7.82	5.42	5.52	6.25333	1.35769	6.54	5.23	5.05	5.60667	0.813286	11.28	7.13	9.13	9.18	2.07545	8.43	7.07	7.21	7.57	0.748064	4.65	3.17	2.63	3.48333	3.48333	14.03	15.48	11.05	13.52	2.25861	gi|296085802|emb|CBI31126.3|/1.00298e-110/unnamed protein product [Vitis vinifera]
Cbu_gene.14119	0	0	0	0	0	0	2.43	0	0.81	1.40296	0	0	0.2	0.0666667	0.11547	0	0	0	0	0	1.66	1.09	0	0.916667	0.916667	0	0	0	0	0	gi|661887936|emb|CDP08492.1|/0/unnamed protein product [Coffea canephora]
Cbu_gene.24461	0	0	0	0	0	0	0	0	0	0	0	0	0	0	0	0	0.34	0	0.113333	0.196299	0	0.55	0	0.183333	0.183333	0	0	0	0	0	gi|658031391|ref|XP_008351161.1|/9.80289e-84/PREDICTED: DELLA protein RGL2-like [Malus domestica]
Cbu_gene.5654	0	0	0	0	0	0.46	0	0	0.153333	0.265581	0	0.14	0.27	0.136667	0.135031	0	0.15	0	0.05	0.0866025	0	0.37	0.13	0.166667	0.166667	0	0	0	0	0	gi|661887095|emb|CDP09504.1|/0/unnamed protein product [Coffea canephora]
Cbu_gene.17548	1.59	0.56	1.01	1.05333	0.516366	1.14	0	0.35	0.496667	0.583981	0.91	0.82	0.82	0.85	0.0519615	0.5	0.46	2.08	1.01333	0.923977	1.69	0	0.56	0.75	0.75	0.43	0.43	0.43	0.43	0	gi|604299729|gb|EYU19572.1|/0/hypothetical protein MIMGU_mgv1a025099mg [Erythranthe guttata]
Cbu_gene.17788	0	0	0	0	0	0.66	0	0	0.22	0.381051	0	0	0	0	0	0	0	0	0	0	0	0	0	0	0	0	0	0	0	0	gi|661884533|emb|CDP11838.1|/1.19718e-177/unnamed protein product [Coffea canephora]
Cbu_gene.2901	0	0	0	0	0	0	0	0	0	0	0.74	0	0	0.246667	0.427239	0	0	0	0	0	0	0.48	0	0.16	0.16	0.28	0	0	0.0933333	0.161658	gi|661887095|emb|CDP09504.1|/0/unnamed protein product [Coffea canephora]
Cbu_gene.1384	0	0	0	0	0	0.25	0.24	0	0.163333	0.141539	0	0.22	0	0.0733333	0.127017	0	0.25	0.25	0.166667	0.144338	0	0	0	0	0	0	0.95	0	0.316667	0.548483	gi|147765629|emb|CAN62656.1|/0/hypothetical protein VITISV_023403 [Vitis vinifera]
Cbu_gene.18363	1.7	2.38	2.31	2.13	0.374032	8.84	5.89	2.77	5.83333	3.0354	2.61	1.75	0.29	1.55	1.17286	7.87	5.3	6.96	6.71	1.30311	12.89	6.86	5.65	8.46667	8.46667	1.55	1.54	0.93	1.34	0.355106	gi|604334345|gb|EYU38429.1|/1.13344e-64/hypothetical protein MIMGU_mgv1a026015mg [Erythranthe guttata]
Cbu_gene.19302	15.46	11.76	15.74	14.32	2.22144	20.95	20.04	11.67	17.5533	5.11539	16.72	12.21	15.26	14.73	2.30124	22.46	22.69	23.51	22.8867	0.551936	12.76	5.02	6.83	8.20333	8.20333	16.09	16.23	17.34	16.5533	0.68486	gi|697171661|ref|XP_009594760.1|/6.7524e-176/PREDICTED: nodulation-signaling pathway 1 protein-like [Nicotiana tomentosiformis]
Cbu_gene.24076	0	0	0	0	0	0	0	0.84	0.28	0.484974	1.82	0	0.33	0.716667	0.969656	0	0.37	1.48	0.616667	0.770216	2.69	2.35	1.5	2.18	2.18	0	0.34	1.04	0.46	0.530283	gi|604316173|gb|EYU28571.1|/4.34675e-165/hypothetical protein MIMGU_mgv1a003577mg [Erythranthe guttata]
Cbu_gene.11465	0.15	0	0.45	0.2	0.229129	0.17	1.45	0.26	0.626667	0.714446	0.85	0.61	0.61	0.69	0.138564	0.75	0.52	0.35	0.54	0.200749	0.42	0.55	0	0.323333	0.323333	0.16	0.48	0.49	0.376667	0.187705	gi|661886578|emb|CDP09942.1|/7.17226e-154/unnamed protein product [Coffea canephora]
Cbu_gene.17670	4.45	1.39	5.29	3.71	2.05261	5.14	4.06	2.2	3.8	1.48714	1.99	2.04	2.05	2.02667	0.0321455	5	7.23	5.78	6.00333	1.13165	19.33	7.37	5.4	10.7	10.7	4.32	3.5	2.71	3.51	0.805047	gi|604342918|gb|EYU41942.1|/7.42452e-150/hypothetical protein MIMGU_mgv1a022683mg [Erythranthe guttata]
Cbu_gene.17729	0	0	0	0	0	0	0	0	0	0	0	0	0	0	0	0.63	0	0.59	0.406667	0.352751	0	0	0	0	0	0	0	0	0	0	gi|604342917|gb|EYU41941.1|/8.09596e-133/hypothetical protein MIMGU_mgv1a026338mg, partial [Erythranthe guttata]
Cbu_gene.9222	0	0	0.35	0.116667	0.202073	0	0	0	0	0	0.39	0	0.71	0.366667	0.355575	0	0	0	0	0	1.7	0.16	0	0.62	0.62	0.37	0	0.19	0.186667	0.185023	gi|697130651|ref|XP_009619382.1|/2.52821e-126/PREDICTED: probable leucine-rich repeat receptor-like protein kinase At1g68400 [Nicotiana tomentosiformis]
Cbu_gene.7479	0.26	0.12	0.54	0.306667	0.213854	0.31	0.87	0.35	0.51	0.31241	0.15	0.41	0.14	0.233333	0.15308	0.17	0.46	1.24	0.623333	0.553384	1.88	0.12	0.63	0.876667	0.876667	0	0.29	0	0.0966667	0.167432	gi|698496676|ref|XP_009794371.1|/0/PREDICTED: pentatricopeptide repeat-containing protein At3g06920 [Nicotiana sylvestris]
Cbu_gene.101	0	0.66	0	0.22	0.381051	1.23	0.39	0	0.54	0.62857	0	0	0	0	0	0	0.42	0.83	0.416667	0.41501	3.03	1.98	2.02	2.34333	2.34333	0	0	0.39	0.13	0.225167	gi|604333638|gb|EYU37989.1|/2.71824e-53/hypothetical protein MIMGU_mgv1a011645mg [Erythranthe guttata]
Cbu_gene.7366	6.51	5.7	8.7	6.97	1.552	7.06	5.34	3.98	5.46	1.5435	1.88	5.46	2.53	3.29	1.90717	2.57	7.14	3.81	4.50667	2.36331	10.98	2.65	4.64	6.09	6.09	5.34	5.33	4.02	4.89667	0.759232	gi|604335871|gb|EYU39759.1|/1.60618e-85/hypothetical protein MIMGU_mgv1a025539mg [Erythranthe guttata]
Cbu_gene.1936	2.64	0.82	0	1.15333	1.3512	0.51	0	0	0.17	0.294449	0	0.45	0.46	0.303333	0.262742	0	0.51	2.06	0.856667	1.07286	0	0.41	0.42	0.276667	0.276667	1.44	0.48	0.48	0.8	0.554256	gi|39546250|emb|CAE04259.3|/0/OSJNBa0089N06.20 [Oryza sativa Japonica Group]
Cbu_gene.16854	0	1.25	0.25	0.5	0.661438	0	0	0	0	0	0	0	0	0	0	0	0.28	0.57	0.283333	0.285015	0.52	0	0.81	0.443333	0.443333	0	0	0.4	0.133333	0.23094	gi|604343196|gb|EYU42167.1|/0/hypothetical protein MIMGU_mgv1a019585mg [Erythranthe guttata]
Query=AT1G66350_RGL_RGL1_belongs_to_the_DELLA_proteins															#DIV/0!
GeneID	NF-Vb-1-FPKM	NF-Vb-2-FPKM	NF-Vb-3-FPKM	NF-Vb-FPKM	STDVE	NF-Tb-1-FPKM	NF-Tb-2-FPKM	NF-Tb-3-FPKM	NF-Tb-FPKM	STDVE	NF-Rb-1-FPKM	NF-Rb-2-FPKM	NF-Rb-3-FPKM	NF-Rb-FPKM	#DIV/0!	EF-Vb-1-FPKM	EF-Vb-2-FPKM	EF-Vb-3-FPKM	EF-Vb-FPKM	STDVE	EF-Tb-1-FPKM	EF-Tb-2-FPKM	EF-Tb-3-FPKM	EF-Tb-FPKM	STDVE	EF-Rb-1-FPKM	EF-Rb-2-FPKM	EF-Rb-3-FPKM	EF-Rb-FPKM	STDVE	Blast nr
Cbu_gene.3447	0	0	0.77	0.256667	0.44456	0.44	0.41	0.17	0.34	0.147986	2.4	1.56	1.57	1.84333	0.482113	0.72	1.33	1.33	1.12667	0.352184	0.27	0	0.18	0.15	0.15	1.04	0.83	1.66	1.17667	0.431548	gi|604347597|gb|EYU45810.1|/0/hypothetical protein MIMGU_mgv1a003644mg [Erythranthe guttata]
Cbu_gene.23409	5.89	5.83	6.35	6.02333	0.284488	7	7.99	5.87	6.95333	1.06077	14.95	16.89	9.42	13.7533	3.87611	8.78	8.96	9.79	9.17667	0.538733	2.79	0.33	0.85	1.32333	1.32333	9.54	8.93	9.77	9.41333	0.434089	gi|604347597|gb|EYU45810.1|/0/hypothetical protein MIMGU_mgv1a003644mg [Erythranthe guttata]
Cbu_gene.22576	1.11	0.59	1.23	0.976667	0.340196	1.97	1.15	1.32	1.48	0.432782	3.17	3.41	1.12	2.56667	1.25858	2.35	2.14	2.4	2.29667	0.137961	0	0.2	0.45	0.216667	0.216667	2.05	1.34	0.99	1.46	0.540093	gi|604318592|gb|EYU30084.1|/0/hypothetical protein MIMGU_mgv1a027121mg [Erythranthe guttata]
Cbu_gene.10275	0	0	0.75	0.25	0.433013	2.31	0.55	0.89	1.25	0.933595	1.14	0.25	0.27	0.553333	0.508167	0.34	0.62	0	0.32	0.310483	1.54	0.33	0.42	0.763333	0.763333	1.46	1	0.79	1.08333	0.342685	gi|282759334|gb|ADA84480.1|/1.63226e-172/GRAS [Antirrhinum majus]
Cbu_gene.17984	17.34	18.22	14.95	16.8367	1.69211	16.13	16.32	13.07	15.1733	1.82402	4.43	7.19	7.98	6.53333	1.86388	24.01	18.29	18.56	20.2867	3.22733	34.19	28.24	16.23	26.22	26.22	8.67	10.23	12.94	10.6133	2.16066	gi|604321255|gb|EYU31843.1|/0/hypothetical protein MIMGU_mgv1a021983mg [Erythranthe guttata]
Cbu_gene.4210	0	0	0	0	0	0.33	0.63	0.51	0.49	0.150997	0	1.18	0.3	0.493333	0.613297	0	0	0.34	0.113333	0.196299	1.22	0	0.27	0.496667	0.496667	0	0.63	0	0.21	0.363731	gi|604344292|gb|EYU43074.1|/0/hypothetical protein MIMGU_mgv1a021462mg, partial [Erythranthe guttata]
Cbu_gene.16590	0	0.24	0.53	0.256667	0.265393	0.3	0.28	0.23	0.27	0.0360555	1.2	1.07	0.54	0.936667	0.349619	0.33	0.3	0	0.21	0.182483	0	0.97	0	0.323333	0.323333	0	0	0	0	0	gi|661877227|emb|CDP18907.1|/0/unnamed protein product [Coffea canephora]
Cbu_gene.24524	0	0	0	0	0	0	0	0	0	0	0	0	0	0	0	0	0.57	0	0.19	0.32909	0	0	0	0	0	0	0	0	0	0	gi|661887936|emb|CDP08492.1|/0/unnamed protein product [Coffea canephora]
Cbu_gene.19206	0.22	0.41	0.45	0.36	0.122882	0.25	0.24	0.2	0.23	0.0264575	0	0.23	0.46	0.23	0.23	0.83	0.26	0.26	0.45	0.32909	0.31	0.62	0.42	0.45	0.45	0	0	0	0	0	gi|645239474|ref|XP_008226143.1|/4.7985e-177/PREDICTED: DELLA protein RGL1-like [Prunus mume]
Cbu_gene.7820	2.45	1.21	1.76	1.80667	0.621316	2.16	2.83	1.54	2.17667	0.645161	4.3	3.71	4.03	4.01333	0.295353	5.46	4.04	5.38	4.96	0.797747	1.84	0.94	0.68	1.15333	1.15333	3.14	3.92	4.74	3.93333	0.800083	gi|641864538|gb|KDO83224.1|/0/hypothetical protein CISIN_1g011736mg [Citrus sinensis]
Cbu_gene.5506	0.35	0	0	0.116667	0.202073	0.61	0.19	0.31	0.37	0.216333	1.42	0.36	0	0.593333	0.738196	0.45	0.21	0	0.22	0.225167	0	0.16	0	0.0533333	0.0533333	0.04	0	0	0.0133333	0.023094	gi|661886440|emb|CDP09804.1|/0/unnamed protein product [Coffea canephora]
Cbu_gene.16919	0	0	0	0	0	0.78	0	0	0.26	0.450333	0	0	0.18	0.06	0.103923	0	0	0	0	0	0.24	0	0	0.08	0.08	0	0.37	0	0.123333	0.21362	gi|661890319|emb|CDP05816.1|/0/unnamed protein product [Coffea canephora]
Cbu_gene.8177	0.18	0	0.18	0.12	0.103923	0	0	0	0	0	0	0	0	0	0	0	0	0.21	0.07	0.121244	0.25	0.5	0.17	0.306667	0.306667	0	0	0	0	0	gi|604314972|gb|EYU27678.1|/0/hypothetical protein MIMGU_mgv1a003969mg [Erythranthe guttata]
Cbu_gene.20972	0	0	0	0	0	0	0	0	0	0	0	0	0	0	0	0.36	0	0	0.12	0.207846	0.41	0.53	0	0.313333	0.313333	0	0	0	0	0	gi|604299261|gb|EYU19196.1|/0/hypothetical protein MIMGU_mgv1a003912mg [Erythranthe guttata]
Cbu_gene.19090	1.08	0.84	0.92	0.946667	0.122202	0.83	1.18	0.64	0.883333	0.273922	1.04	0.74	0.93	0.903333	0.151767	0.68	0.63	1.26	0.856667	0.35019	2.05	1.68	1.37	1.7	1.7	1.97	0.98	0.59	1.18	0.711407	gi|661884434|emb|CDP11991.1|/0/unnamed protein product [Coffea canephora]
Cbu_gene.20763	0	0.31	0	0.103333	0.178979	0.77	0	0	0.256667	0.44456	0	0.69	0.35	0.346667	0.345012	0	1.18	0.39	0.523333	0.601193	0.48	0	0	0.16	0.16	0.73	0.37	0.37	0.49	0.207846	gi|604345735|gb|EYU44232.1|/1.80356e-147/hypothetical protein MIMGU_mgv1a022311mg [Erythranthe guttata]
Cbu_gene.1543	0.59	1.46	1.19	1.08	0.445309	2.26	1.71	1.04	1.67	0.610983	1.12	0.4	0.2	0.573333	0.483873	1.23	0.46	0.69	0.793333	0.395264	5	0.91	4.08	3.33	3.33	1.71	0.43	1.93	1.35667	0.810021	gi|604322043|gb|EYU32461.1|/2.3814e-167/hypothetical protein MIMGU_mgv1a023543mg [Erythranthe guttata]
Cbu_gene.7376	0	0	0	0	0	0	0.38	0	0.126667	0.219393	0	0.36	0	0.12	0.207846	0	0	0.4	0.133333	0.23094	0	0	0	0	0	0	0	0	0	0	gi|698538235|ref|XP_009765072.1|/2.49562e-162/PREDICTED: scarecrow-like protein 18 [Nicotiana sylvestris]
Cbu_gene.9227	0	0	0	0	0	0.4	0	0	0.133333	0.23094	0	0	0.36	0.12	0.207846	0	0	0	0	0	0	0.32	0	0.106667	0.106667	0	0	0	0	0	gi|698538235|ref|XP_009765072.1|/8.03706e-145/PREDICTED: scarecrow-like protein 18 [Nicotiana sylvestris]
Cbu_gene.13036	3.92	0	2.63	2.18333	1.99781	11.92	2.82	0	4.91333	6.22962	8.73	7.25	0	5.32667	4.67201	5.34	3.01	3.02	3.79	1.34235	14.64	7.17	9.79	10.5333	10.5333	2.81	8.46	5.65	5.64	2.82501	gi|604314972|gb|EYU27678.1|/0/hypothetical protein MIMGU_mgv1a003969mg [Erythranthe guttata]
Cbu_gene.16624	1.96	0.61	0.89	1.15333	0.712484	1.01	0.72	0.58	0.77	0.219317	0	0.22	0.45	0.223333	0.225019	0.28	0.51	0.76	0.516667	0.240069	1.24	0.2	0.21	0.55	0.55	0.48	0.47	0.24	0.396667	0.135769	gi|661880234|emb|CDP16030.1|/2.9458e-174/unnamed protein product [Coffea canephora]
Cbu_gene.17574	0	0	0	0	0	0	0	0	0	0	0	0	0	0	0	0	0	0	0	0	0	0.26	0	0.0866667	0.0866667	0	0	0	0	0	gi|567902632|ref|XP_006443804.1|/0/hypothetical protein CICLE_v10019735mg [Citrus clementina]
Cbu_gene.18316	0	0	0	0	0	0	0	0	0	0	0.3	0.27	0	0.19	0.165227	0.33	0	0	0.11	0.190526	0.37	0	0	0.123333	0.123333	0	0	0	0	0	gi|604334345|gb|EYU38429.1|/1.01984e-164/hypothetical protein MIMGU_mgv1a026015mg [Erythranthe guttata]
Cbu_gene.21866	0	0	0	0	0	0.32	0	0	0.106667	0.184752	0	0	0	0	0	0	0	0	0	0	0.8	0.26	0.27	0.443333	0.443333	0	0	0	0	0	gi|604317896|gb|EYU29648.1|/3.08783e-120/hypothetical protein MIMGU_mgv1a017922mg, partial [Erythranthe guttata]
Cbu_gene.10008	0	0	0.15	0.05	0.0866025	0.17	0	0	0.0566667	0.0981495	0	0	0	0	0	0	0	0	0	0	0.2	0.27	0	0.156667	0.156667	0	0	0	0	0	gi|697105376|ref|XP_009606498.1|/0/PREDICTED: scarecrow-like protein 14 [Nicotiana tomentosiformis]
Cbu_gene.12973	0	0	0.19	0.0633333	0.109697	0	0	0	0	0	0	0	0.19	0.0633333	0.109697	0	0	0	0	0	0	0.17	0	0.0566667	0.0566667	0.41	0.41	0	0.273333	0.236714	gi|604300072|gb|EYU19915.1|/0/hypothetical protein MIMGU_mgv1a002248mg [Erythranthe guttata]
Cbu_gene.10036	2.75	2.88	2.64	2.75667	0.120139	5.05	5.31	2.74	4.36667	1.41472	2.98	1.33	1.34	1.88333	0.949754	2.04	2.08	1.32	1.81333	0.427707	15.64	6.64	8.61	10.2967	10.2967	1.77	1.06	0.89	1.24	0.466798	gi|565355707|ref|XP_006344724.1|/0/PREDICTED: scarecrow-like protein 33-like isoform X2 [Solanum tuberosum]
Cbu_gene.24108	0.9	1.27	1.04	1.07	0.186815	0	0.44	0	0.146667	0.254034	0.65	1.05	0.53	0.743333	0.272274	0.26	1.23	1.66	1.05	0.717147	1.28	0	0	0.426667	0.426667	1.49	0.93	1.17	1.19667	0.280951	gi|604336371|gb|EYU40156.1|/0/hypothetical protein MIMGU_mgv1a018392mg [Erythranthe guttata]
Cbu_gene.5547	0	0	0	0	0	0	0.15	0.37	0.173333	0.1861	0.16	0	0	0.0533333	0.092376	0	0	0	0	0	1.58	0	0.13	0.57	0.57	0	0	0.3	0.1	0.173205	gi|604313267|gb|EYU26598.1|/0/hypothetical protein MIMGU_mgv1a001935mg [Erythranthe guttata]
Cbu_gene.20176	0	0	0	0	0	0	0	0	0	0	0	0	0	0	0	0	0	0	0	0	1.95	0.51	1.83	1.43	1.43	0	0	0.3	0.1	0.173205	gi|604317896|gb|EYU29648.1|/1.07179e-168/hypothetical protein MIMGU_mgv1a017922mg, partial [Erythranthe guttata]
Cbu_gene.15858	0	0.15	0.34	0.163333	0.170392	3.53	3.88	1.99	3.13333	1.0055	0.48	0.3	0	0.26	0.242487	1.25	0.58	0	0.61	0.62554	10.82	6.42	4.38	7.20667	7.20667	0	0	0.46	0.153333	0.265581	gi|604299020|gb|EYU18990.1|/0/hypothetical protein MIMGU_mgv1a021527mg [Erythranthe guttata]
Cbu_gene.10045	0.33	0.01	0.33	0.223333	0.184752	1.04	2.08	0.36	1.16	0.866256	0.47	0.72	0.68	0.623333	0.134288	0	0	0.39	0.13	0.225167	7.22	3.26	5.64	5.37333	5.37333	1.26	1.08	0.45	0.93	0.425323	gi|604299020|gb|EYU18990.1|/0/hypothetical protein MIMGU_mgv1a021527mg [Erythranthe guttata]
Cbu_gene.25955	1.15	1.23	0.67	1.01667	0.302875	0.76	0.54	1.17	0.823333	0.319739	0.19	1.19	2.04	1.14	0.926013	3.74	3.46	1.92	3.04	0.98	0.93	1.07	0.94	0.98	0.98	0.9	1.07	2.16	1.37667	0.683691	gi|604300072|gb|EYU19915.1|/0/hypothetical protein MIMGU_mgv1a002248mg [Erythranthe guttata]
Cbu_gene.19152	0	0.27	0	0.09	0.155885	0	0	0	0	0	0	1.2	0.3	0.5	0.6245	0	0	0.34	0.113333	0.196299	0	0	0	0	0	0.32	1.26	0.64	0.74	0.477912	gi|568837469|ref|XP_006472746.1|/0/PREDICTED: nodulation-signaling pathway 2 protein-like [Citrus sinensis]
Cbu_gene.14323	0	0	0	0	0	0	0	0	0	0	0.21	0	0	0.07	0.121244	0	0	0	0	0	0	0	0	0	0	0	0	0	0	0	gi|604299729|gb|EYU19572.1|/0/hypothetical protein MIMGU_mgv1a025099mg [Erythranthe guttata]
Cbu_gene.1599	0	0	0	0	0	0	0	0	0	0	0	0	0	0	0	0	0	0	0	0	0	0	0.3	0.1	0.1	0	0	0	0	0	gi|604304694|gb|EYU23945.1|/0/hypothetical protein MIMGU_mgv1a025372mg [Erythranthe guttata]
Cbu_gene.1382	0	0	0.93	0.31	0.536936	0.26	0	0.61	0.29	0.306105	0	0	0	0	0	0.29	0	1.07	0.453333	0.553384	1.3	0	0.22	0.506667	0.506667	1	0	1.75	0.916667	0.877971	gi|225467634|ref|XP_002267068.1|/0/PREDICTED: protein SHORT-ROOT-like isoform 1 [Vitis vinifera]
Cbu_gene.3576	0	0	0.3	0.1	0.173205	0	0.41	0.46	0.29	0.252389	0	0	0	0	0	1.1	7.47	2.92	3.83	3.28105	0	0	0.82	0.273333	0.273333	0	0	0	0	0	gi|661887936|emb|CDP08492.1|/1.25179e-90/unnamed protein product [Coffea canephora]
Cbu_gene.17296	0	0	0	0	0	2.71	2.85	0.93	2.16333	1.07039	6.9	5.64	14.85	9.13	4.99357	3.29	1.22	1.22	1.91	1.19512	0	0	0	0	0	4.27	5.4	8	5.89	1.91267	gi|147795783|emb|CAN61051.1|/6.08377e-170/hypothetical protein VITISV_023622 [Vitis vinifera]
Cbu_gene.17548	1.59	0.56	1.01	1.05333	0.516366	1.14	0	0.35	0.496667	0.583981	0.91	0.82	0.82	0.85	0.0519615	0.5	0.46	2.08	1.01333	0.923977	1.69	0	0.56	0.75	0.75	0.43	0.43	0.43	0.43	0	gi|604299729|gb|EYU19572.1|/0/hypothetical protein MIMGU_mgv1a025099mg [Erythranthe guttata]
Cbu_gene.24461	0	0	0	0	0	0	0	0	0	0	0	0	0	0	0	0	0.34	0	0.113333	0.196299	0	0.55	0	0.183333	0.183333	0	0	0	0	0	gi|658031391|ref|XP_008351161.1|/9.80289e-84/PREDICTED: DELLA protein RGL2-like [Malus domestica]
Cbu_gene.14119	0	0	0	0	0	0	2.43	0	0.81	1.40296	0	0	0.2	0.0666667	0.11547	0	0	0	0	0	1.66	1.09	0	0.916667	0.916667	0	0	0	0	0	gi|661887936|emb|CDP08492.1|/0/unnamed protein product [Coffea canephora]
Cbu_gene.15504	9.92	12.66	18.37	13.65	4.31111	9.71	15.07	7	10.5933	4.10688	20.62	10.76	12.42	14.6	5.27913	12.24	3.14	18.43	11.27	7.69101	10.97	3.17	8.45	7.53	7.53	13.55	19.64	14.02	15.7367	3.38854	gi|604304694|gb|EYU23945.1|/2.95354e-161/hypothetical protein MIMGU_mgv1a025372mg [Erythranthe guttata]
Cbu_gene.15476	1.14	0.18	0.2	0.506667	0.548574	0.77	0.5	0.4	0.556667	0.191398	0.22	1.12	1.15	0.83	0.528488	0.24	0	0	0.08	0.138564	1.88	2.11	0.64	1.54333	1.54333	0.75	0	1.27	0.673333	0.638462	gi|604304694|gb|EYU23945.1|/1.02279e-170/hypothetical protein MIMGU_mgv1a025372mg [Erythranthe guttata]
Cbu_gene.15512	22.02	20.05	16.94	19.67	2.56123	27.21	24.3	13.35	21.62	7.30833	26.46	29.44	27.23	27.71	1.5469	43.91	38.2	33.13	38.4133	5.39317	29.64	11.04	11.31	17.33	17.33	27.07	32.68	29.93	29.8933	2.80518	gi|604304694|gb|EYU23945.1|/1.30963e-171/hypothetical protein MIMGU_mgv1a025372mg [Erythranthe guttata]
Cbu_gene.15476	1.14	0.18	0.2	0.506667	0.548574	0.77	0.5	0.4	0.556667	0.191398	0.22	1.12	1.15	0.83	0.528488	0.24	0	0	0.08	0.138564	1.88	2.11	0.64	1.54333	1.54333	0.75	0	1.27	0.673333	0.638462	gi|604304694|gb|EYU23945.1|/1.02279e-170/hypothetical protein MIMGU_mgv1a025372mg [Erythranthe guttata]
Cbu_gene.17788	0	0	0	0	0	0.66	0	0	0.22	0.381051	0	0	0	0	0	0	0	0	0	0	0	0	0	0	0	0	0	0	0	0	gi|661884533|emb|CDP11838.1|/1.19718e-177/unnamed protein product [Coffea canephora]
Cbu_gene.3860	7.82	5.42	5.52	6.25333	1.35769	6.54	5.23	5.05	5.60667	0.813286	11.28	7.13	9.13	9.18	2.07545	8.43	7.07	7.21	7.57	0.748064	4.65	3.17	2.63	3.48333	3.48333	14.03	15.48	11.05	13.52	2.25861	gi|296085802|emb|CBI31126.3|/1.00298e-110/unnamed protein product [Vitis vinifera]
Cbu_gene.5654	0	0	0	0	0	0.46	0	0	0.153333	0.265581	0	0.14	0.27	0.136667	0.135031	0	0.15	0	0.05	0.0866025	0	0.37	0.13	0.166667	0.166667	0	0	0	0	0	gi|661887095|emb|CDP09504.1|/0/unnamed protein product [Coffea canephora]
Cbu_gene.2901	0	0	0	0	0	0	0	0	0	0	0.74	0	0	0.246667	0.427239	0	0	0	0	0	0	0.48	0	0.16	0.16	0.28	0	0	0.0933333	0.161658	gi|661887095|emb|CDP09504.1|/0/unnamed protein product [Coffea canephora]
Cbu_gene.11465	0.15	0	0.45	0.2	0.229129	0.17	1.45	0.26	0.626667	0.714446	0.85	0.61	0.61	0.69	0.138564	0.75	0.52	0.35	0.54	0.200749	0.42	0.55	0	0.323333	0.323333	0.16	0.48	0.49	0.376667	0.187705	gi|661886578|emb|CDP09942.1|/7.17226e-154/unnamed protein product [Coffea canephora]
Cbu_gene.1384	0	0	0	0	0	0.25	0.24	0	0.163333	0.141539	0	0.22	0	0.0733333	0.127017	0	0.25	0.25	0.166667	0.144338	0	0	0	0	0	0	0.95	0	0.316667	0.548483	gi|147765629|emb|CAN62656.1|/0/hypothetical protein VITISV_023403 [Vitis vinifera]
Cbu_gene.18363	1.7	2.38	2.31	2.13	0.374032	8.84	5.89	2.77	5.83333	3.0354	2.61	1.75	0.29	1.55	1.17286	7.87	5.3	6.96	6.71	1.30311	12.89	6.86	5.65	8.46667	8.46667	1.55	1.54	0.93	1.34	0.355106	gi|604334345|gb|EYU38429.1|/1.13344e-64/hypothetical protein MIMGU_mgv1a026015mg [Erythranthe guttata]
Cbu_gene.19302	15.46	11.76	15.74	14.32	2.22144	20.95	20.04	11.67	17.5533	5.11539	16.72	12.21	15.26	14.73	2.30124	22.46	22.69	23.51	22.8867	0.551936	12.76	5.02	6.83	8.20333	8.20333	16.09	16.23	17.34	16.5533	0.68486	gi|697171661|ref|XP_009594760.1|/6.7524e-176/PREDICTED: nodulation-signaling pathway 1 protein-like [Nicotiana tomentosiformis]
Cbu_gene.24076	0	0	0	0	0	0	0	0.84	0.28	0.484974	1.82	0	0.33	0.716667	0.969656	0	0.37	1.48	0.616667	0.770216	2.69	2.35	1.5	2.18	2.18	0	0.34	1.04	0.46	0.530283	gi|604316173|gb|EYU28571.1|/4.34675e-165/hypothetical protein MIMGU_mgv1a003577mg [Erythranthe guttata]
Cbu_gene.2411	0.4	0.75	1.22	0.79	0.411461	0.92	0.65	0.18	0.583333	0.374477	0.69	1.23	0.41	0.776667	0.416813	1.01	0.23	0.93	0.723333	0.429108	1.42	1.11	0	0.843333	0.843333	0.65	1.09	0.66	0.8	0.251197	gi|604316173|gb|EYU28571.1|/0/hypothetical protein MIMGU_mgv1a003577mg [Erythranthe guttata]
Cbu_gene.17670	4.45	1.39	5.29	3.71	2.05261	5.14	4.06	2.2	3.8	1.48714	1.99	2.04	2.05	2.02667	0.0321455	5	7.23	5.78	6.00333	1.13165	19.33	7.37	5.4	10.7	10.7	4.32	3.5	2.71	3.51	0.805047	gi|604342918|gb|EYU41942.1|/7.42452e-150/hypothetical protein MIMGU_mgv1a022683mg [Erythranthe guttata]
Cbu_gene.17729	0	0	0	0	0	0	0	0	0	0	0	0	0	0	0	0.63	0	0.59	0.406667	0.352751	0	0	0	0	0	0	0	0	0	0	gi|604342917|gb|EYU41941.1|/8.09596e-133/hypothetical protein MIMGU_mgv1a026338mg, partial [Erythranthe guttata]
Cbu_gene.24070	1.93	2.1	1.64	1.89	0.232594	2.6	1.76	1.43	1.93	0.603241	2.22	1	2.33	1.85	0.738173	1.63	1.88	1.5	1.67	0.193132	4.11	1.5	1.22	2.27667	2.27667	2.11	2.11	1.41	1.87667	0.404145	gi|604336407|gb|EYU40192.1|/9.66762e-119/hypothetical protein MIMGU_mgv1a011014mg [Erythranthe guttata]
Cbu_gene.17898	0.48	0.67	0.24	0.463333	0.215484	3.02	1.82	1.48	2.10667	0.809032	1.36	1.22	0.74	1.10667	0.325167	1.8	1.11	0.28	1.06333	0.761074	5.73	1.33	4.51	3.85667	3.85667	1.81	1.81	2.6	2.07333	0.456107	gi|568866317|ref|XP_006486503.1|/3.78304e-120/PREDICTED: uncharacterized protein LOC102607673 [Citrus sinensis]
Cbu_gene.21795	0	0	0	0	0	0	0.31	0.5	0.27	0.252389	0	0	0	0	0	0	0.66	0	0.22	0.381051	2.41	0.53	0.54	1.16	1.16	0	0	0	0	0	gi|661897220|emb|CDO98932.1|/1.13835e-38/unnamed protein product [Coffea canephora]
Query=NM_125484.4_Arabidopsis_thaliana_AGAMOUS-like_8_(AGL8)_FRUITFUL(FUL)_mRNA															#DIV/0!
GeneID	NF-Vb-1-FPKM	NF-Vb-2-FPKM	NF-Vb-3-FPKM	NF-Vb-FPKM	STDVE	NF-Tb-1-FPKM	NF-Tb-2-FPKM	NF-Tb-3-FPKM	NF-Tb-FPKM	STDVE	NF-Rb-1-FPKM	NF-Rb-2-FPKM	NF-Rb-3-FPKM	NF-Rb-FPKM	#DIV/0!	EF-Vb-1-FPKM	EF-Vb-2-FPKM	EF-Vb-3-FPKM	EF-Vb-FPKM	STDVE	EF-Tb-1-FPKM	EF-Tb-2-FPKM	EF-Tb-3-FPKM	EF-Tb-FPKM	STDVE	EF-Rb-1-FPKM	EF-Rb-2-FPKM	EF-Rb-3-FPKM	EF-Rb-FPKM	STDVE	Blast nr
Cbu_gene.2271	0.12	0	0.06	0.06	0.06	0	0	0.05	0.0166667	0.0288675	0	0	0	0	0	0	0	0.07	0.0233333	0.0404145	0.08	0	0	0.0266667	0.0266667	0	0	0.06	0.02	0.034641	gi|604335443|gb|EYU39352.1|/0/hypothetical protein MIMGU_mgv1a000045mg [Erythranthe guttata]
Query=AT1G31814.1_|_Symbols:_FRL2_|_FRIGIDA_like_2_|_chr1:11412608-11414502_REVERSE_LENGTH_1895															#DIV/0!
GeneID	NF-Vb-1-FPKM	NF-Vb-2-FPKM	NF-Vb-3-FPKM	NF-Vb-FPKM	STDVE	NF-Tb-1-FPKM	NF-Tb-2-FPKM	NF-Tb-3-FPKM	NF-Tb-FPKM	STDVE	NF-Rb-1-FPKM	NF-Rb-2-FPKM	NF-Rb-3-FPKM	NF-Rb-FPKM	#DIV/0!	EF-Vb-1-FPKM	EF-Vb-2-FPKM	EF-Vb-3-FPKM	EF-Vb-FPKM	STDVE	EF-Tb-1-FPKM	EF-Tb-2-FPKM	EF-Tb-3-FPKM	EF-Tb-FPKM	STDVE	EF-Rb-1-FPKM	EF-Rb-2-FPKM	EF-Rb-3-FPKM	EF-Rb-FPKM	STDVE	Blast nr
Cbu_gene.4732	0	0.52	0.86	0.46	0.433128	0.32	0.31	0.25	0.293333	0.0378594	0.64	0.29	0	0.31	0.320468	0.35	0	0	0.116667	0.202073	0.4	0	0	0.133333	0.133333	0	0	0	0	0	gi|604314709|gb|EYU27415.1|/5.3246e-86/hypothetical protein MIMGU_mgv1a005047mg [Erythranthe guttata]
Cbu_gene.10870	1.44	0	1.04	0.826667	0.743326	2.37	0.22	1.64	1.41	1.0933	0.94	1.27	1.49	1.23333	0.276827	1.04	0.48	1.92	1.14667	0.725902	2.92	0.57	0.58	1.35667	1.35667	1.57	0.89	0.45	0.97	0.564269	gi|604347921|gb|EYU46076.1|/1.98604e-121/hypothetical protein MIMGU_mgv1a004149mg [Erythranthe guttata]
Cbu_gene.6872	0.44	0	0	0.146667	0.254034	0	0.96	0.2	0.386667	0.506491	0	0	0.68	0.226667	0.392598	0.83	0	0.26	0.363333	0.424539	0.31	0.41	0.63	0.45	0.45	0.48	0	0	0.16	0.277128	gi|661892834|emb|CDP03992.1|/4.27533e-116/unnamed protein product [Coffea canephora]
Cbu_gene.17569	0	0	0	0	0	0	0.15	0	0.05	0.0866025	0	0	0	0	0	0	0	0	0	0	0.19	0.13	0	0.106667	0.106667	0	0	0.15	0.05	0.0866025	gi|604348294|gb|EYU46449.1|/6.98056e-173/hypothetical protein MIMGU_mgv1a002447mg [Erythranthe guttata]
Cbu_gene.17571	0.4	0.47	0.51	0.46	0.0556776	0.69	0.44	0.36	0.496667	0.172143	0.11	0.31	0.1	0.173333	0.118462	1.77	1.4	0.94	1.37	0.415812	1.85	0.37	0.76	0.993333	0.993333	0.22	0.22	0.22	0.22	0	gi|604348294|gb|EYU46449.1|/2.92227e-94/hypothetical protein MIMGU_mgv1a002447mg [Erythranthe guttata]
Cbu_gene.6872	0.44	0	0	0.146667	0.254034	0	0.96	0.2	0.386667	0.506491	0	0	0.68	0.226667	0.392598	0.83	0	0.26	0.363333	0.424539	0.31	0.41	0.63	0.45	0.45	0.48	0	0	0.16	0.277128	gi|661892834|emb|CDP03992.1|/4.27533e-116/unnamed protein product [Coffea canephora]
Cbu_gene.22306	1.37	2.3	0	1.22333	1.15699	2.21	0.9	1.7	1.60333	0.660328	3.77	2.54	3.4	3.23667	0.631057	6.21	3.52	5.75	5.16	1.43878	3.49	3.31	1.82	2.87333	2.87333	4.18	4.47	3.9	4.18333	0.285015	gi|604347402|gb|EYU45654.1|/1.24533e-139/hypothetical protein MIMGU_mgv1a004401mg [Erythranthe guttata]
Cbu_gene.4732	0	0.52	0.86	0.46	0.433128	0.32	0.31	0.25	0.293333	0.0378594	0.64	0.29	0	0.31	0.320468	0.35	0	0	0.116667	0.202073	0.4	0	0	0.133333	0.133333	0	0	0	0	0	gi|604314709|gb|EYU27415.1|/5.3246e-86/hypothetical protein MIMGU_mgv1a005047mg [Erythranthe guttata]
Cbu_gene.22306	1.37	2.3	0	1.22333	1.15699	2.21	0.9	1.7	1.60333	0.660328	3.77	2.54	3.4	3.23667	0.631057	6.21	3.52	5.75	5.16	1.43878	3.49	3.31	1.82	2.87333	2.87333	4.18	4.47	3.9	4.18333	0.285015	gi|604347402|gb|EYU45654.1|/1.24533e-139/hypothetical protein MIMGU_mgv1a004401mg [Erythranthe guttata]
Cbu_gene.1324	0.37	0	0	0.123333	0.21362	0.21	0.2	0.16	0.19	0.0264575	0	0	0	0	0	0	-0.43	0	-0.143333	0.248261	0.78	0	0.69	0.49	0.49	0	0	0	0	0	gi|604302192|gb|EYU21778.1|/2.0313e-96/hypothetical protein MIMGU_mgv1a002693mg [Erythranthe guttata]
Cbu_gene.22306	1.37	2.3	0	1.22333	1.15699	2.21	0.9	1.7	1.60333	0.660328	3.77	2.54	3.4	3.23667	0.631057	6.21	3.52	5.75	5.16	1.43878	3.49	3.31	1.82	2.87333	2.87333	4.18	4.47	3.9	4.18333	0.285015	gi|604347402|gb|EYU45654.1|/1.24533e-139/hypothetical protein MIMGU_mgv1a004401mg [Erythranthe guttata]
Cbu_gene.1324	0.37	0	0	0.123333	0.21362	0.21	0.2	0.16	0.19	0.0264575	0	0	0	0	0	0	-0.43	0	-0.143333	0.248261	0.78	0	0.69	0.49	0.49	0	0	0	0	0	gi|604302192|gb|EYU21778.1|/2.0313e-96/hypothetical protein MIMGU_mgv1a002693mg [Erythranthe guttata]
Cbu_gene.3088	0.34	0.1	0.46	0.3	0.183303	0.65	0.12	0.3	0.356667	0.269506	0.26	0.23	0.46	0.316667	0.125033	0.28	-0.26	1.31	0.443333	0.797642	0.32	0.1	0.32	0.246667	0.246667	0.37	0.37	0	0.246667	0.21362	gi|565341936|ref|XP_006338122.1|/0/PREDICTED: uncharacterized protein LOC102599961 [Solanum tuberosum]
Cbu_gene.6256	0	0	0	0	0	0	0	0	0	0	0	0	0	0	0	0	0	0	0	0	0	0	0.64	0.213333	0.213333	0	0	0	0	0	gi|604346758|gb|EYU45138.1|/2.39619e-81/hypothetical protein MIMGU_mgv1a007621mg [Erythranthe guttata]
Cbu_gene.10156	0.73	0	0	0.243333	0.421466	0	0	0.26	0.0866667	0.150111	0.17	0.3	0	0.156667	0.150444	0	0.34	0.17	0.17	0.17	0.62	0.14	0.7	0.486667	0.486667	0.16	0.16	0	0.106667	0.092376	gi|147801115|emb|CAN75466.1|/0/hypothetical protein VITISV_025054 [Vitis vinifera]
Cbu_gene.24620	0	0	0	0	0	0.16	0.29	0.24	0.23	0.0655744	0.31	0	0	0.103333	0.178979	0	0.16	0.31	0.156667	0.155027	0.57	0.25	0.26	0.36	0.36	0	0.15	0.29	0.146667	0.145029	gi|604318544|gb|EYU30036.1|/2.82265e-149/hypothetical protein MIMGU_mgv1a001174mg [Erythranthe guttata]
Cbu_gene.5037	0.18	0.83	0.36	0.456667	0.335609	1.23	0.78	0.47	0.826667	0.382143	0.82	0.55	0.55	0.64	0.155885	1.12	1.45	0.21	0.926667	0.64221	5.81	1.99	3.38	3.72667	3.72667	0.97	1.16	0.78	0.97	0.19	gi|661867246|emb|CDP21817.1|/6.57353e-62/unnamed protein product [Coffea canephora]
Cbu_gene.22476	0.41	2.28	1.24	1.31	0.936963	0.94	0	2.53	1.15667	1.27884	3.28	1.26	2.95	2.49667	1.08362	3.08	-1.43	1.43	1.02667	2.28189	0	0.76	0.39	0.383333	0.383333	1.78	2.22	3.57	2.52333	0.932756	gi|604319791|gb|EYU30955.1|/7.25291e-80/hypothetical protein MIMGU_mgv1a026983mg [Erythranthe guttata]
Cbu_gene.6302	0	0	0	0	0	0.6	0	0.23	0.276667	0.30271	0.6	0	0	0.2	0.34641	0	0	0	0	0	0	0.24	0	0.08	0.08	0	0	0	0	0	gi|14423323|gb|AAK62344.1|/9.37134e-121/elicitor-inducible cytochrome P450 [Nicotiana tabacum]
Query=AT3G22440.1_|_Symbols:__|_FRIGIDA-like_protein_|_chr3:7959754-7962200_FORWARD_LENGTH_2013															#DIV/0!
GeneID	NF-Vb-1-FPKM	NF-Vb-2-FPKM	NF-Vb-3-FPKM	NF-Vb-FPKM	STDVE	NF-Tb-1-FPKM	NF-Tb-2-FPKM	NF-Tb-3-FPKM	NF-Tb-FPKM	STDVE	NF-Rb-1-FPKM	NF-Rb-2-FPKM	NF-Rb-3-FPKM	NF-Rb-FPKM	#DIV/0!	EF-Vb-1-FPKM	EF-Vb-2-FPKM	EF-Vb-3-FPKM	EF-Vb-FPKM	STDVE	EF-Tb-1-FPKM	EF-Tb-2-FPKM	EF-Tb-3-FPKM	EF-Tb-FPKM	STDVE	EF-Rb-1-FPKM	EF-Rb-2-FPKM	EF-Rb-3-FPKM	EF-Rb-FPKM	STDVE	Blast nr
Cbu_gene.8643	1.69	1.58	0.94	1.40333	0.40501	1.6	2.02	1.23	1.61667	0.395264	1.24	1.27	0.64	1.05	0.355387	1.36	1.98	0.72	1.35333	0.630026	2.84	1	1.17	1.67	1.67	0.67	0.84	0.84	0.783333	0.0981495	gi|604334269|gb|EYU38366.1|/2.22828e-176/hypothetical protein MIMGU_mgv1a025567mg [Erythranthe guttata]
Query=AT4G00650.1_|_Symbols:_FRI_FLA_|_FRIGIDA-like_protein_|_chr4:269026-271503_FORWARD_LENGTH_1996															#DIV/0!
GeneID	NF-Vb-1-FPKM	NF-Vb-2-FPKM	NF-Vb-3-FPKM	NF-Vb-FPKM	STDVE	NF-Tb-1-FPKM	NF-Tb-2-FPKM	NF-Tb-3-FPKM	NF-Tb-FPKM	STDVE	NF-Rb-1-FPKM	NF-Rb-2-FPKM	NF-Rb-3-FPKM	NF-Rb-FPKM	#DIV/0!	EF-Vb-1-FPKM	EF-Vb-2-FPKM	EF-Vb-3-FPKM	EF-Vb-FPKM	STDVE	EF-Tb-1-FPKM	EF-Tb-2-FPKM	EF-Tb-3-FPKM	EF-Tb-FPKM	STDVE	EF-Rb-1-FPKM	EF-Rb-2-FPKM	EF-Rb-3-FPKM	EF-Rb-FPKM	STDVE	Blast nr
Cbu_gene.1324	0.37	0	0	0.123333	0.21362	0.21	0.2	0.16	0.19	0.0264575	0	0	0	0	0	0	-0.43	0	-0.143333	0.248261	0.78	0	0.69	0.49	0.49	0	0	0	0	0	gi|604302192|gb|EYU21778.1|/2.0313e-96/hypothetical protein MIMGU_mgv1a002693mg [Erythranthe guttata]
Cbu_gene.6872	0.44	0	0	0.146667	0.254034	0	0.96	0.2	0.386667	0.506491	0	0	0.68	0.226667	0.392598	0.83	0	0.26	0.363333	0.424539	0.31	0.41	0.63	0.45	0.45	0.48	0	0	0.16	0.277128	gi|661892834|emb|CDP03992.1|/4.27533e-116/unnamed protein product [Coffea canephora]
Cbu_gene.10870	1.44	0	1.04	0.826667	0.743326	2.37	0.22	1.64	1.41	1.0933	0.94	1.27	1.49	1.23333	0.276827	1.04	0.48	1.92	1.14667	0.725902	2.92	0.57	0.58	1.35667	1.35667	1.57	0.89	0.45	0.97	0.564269	gi|604347921|gb|EYU46076.1|/1.98604e-121/hypothetical protein MIMGU_mgv1a004149mg [Erythranthe guttata]
Cbu_gene.4732	0	0.52	0.86	0.46	0.433128	0.32	0.31	0.25	0.293333	0.0378594	0.64	0.29	0	0.31	0.320468	0.35	0	0	0.116667	0.202073	0.4	0	0	0.133333	0.133333	0	0	0	0	0	gi|604314709|gb|EYU27415.1|/5.3246e-86/hypothetical protein MIMGU_mgv1a005047mg [Erythranthe guttata]
Cbu_gene.17569	0	0	0	0	0	0	0.15	0	0.05	0.0866025	0	0	0	0	0	0	0	0	0	0	0.19	0.13	0	0.106667	0.106667	0	0	0.15	0.05	0.0866025	gi|604348294|gb|EYU46449.1|/6.98056e-173/hypothetical protein MIMGU_mgv1a002447mg [Erythranthe guttata]
Cbu_gene.22306	1.37	2.3	0	1.22333	1.15699	2.21	0.9	1.7	1.60333	0.660328	3.77	2.54	3.4	3.23667	0.631057	6.21	3.52	5.75	5.16	1.43878	3.49	3.31	1.82	2.87333	2.87333	4.18	4.47	3.9	4.18333	0.285015	gi|604347402|gb|EYU45654.1|/1.24533e-139/hypothetical protein MIMGU_mgv1a004401mg [Erythranthe guttata]
Cbu_gene.5723	0.22	0	0	0.0733333	0.127017	0	0	0	0	0	0	0.45	0.23	0.226667	0.225019	0	-0.26	0	-0.0866667	0.150111	0.31	0	0	0.103333	0.103333	0	0.24	0	0.08	0.138564	gi|225445236|ref|XP_002280965.1|/1.99832e-99/PREDICTED: caseinolytic peptidase B protein homolog [Vitis vinifera]
Cbu_gene.17571	0.4	0.47	0.51	0.46	0.0556776	0.69	0.44	0.36	0.496667	0.172143	0.11	0.31	0.1	0.173333	0.118462	1.77	1.4	0.94	1.37	0.415812	1.85	0.37	0.76	0.993333	0.993333	0.22	0.22	0.22	0.22	0	gi|604348294|gb|EYU46449.1|/2.92227e-94/hypothetical protein MIMGU_mgv1a002447mg [Erythranthe guttata]
Cbu_gene.15996	0.41	0	0	0.136667	0.236714	0.21	0.4	0.16	0.256667	0.126623	0.48	0	0.19	0.223333	0.24173	0	-0.21	0	-0.07	0.121244	0.51	0.39	0	0.3	0.3	0	0	0	0	0	gi|604328083|gb|EYU33751.1|/2.46829e-65/hypothetical protein MIMGU_mgv1a005542mg [Erythranthe guttata]
Cbu_gene.20603	0.12	0.12	0	0.08	0.069282	0	0.54	0.11	0.216667	0.285365	0	0	0	0	0	0	0	0.14	0.0466667	0.080829	0	0.23	0.12	0.116667	0.116667	0.27	1.07	0	0.446667	0.556447	gi|661881754|emb|CDP14592.1|/0/unnamed protein product [Coffea canephora]
Cbu_gene.6160	0.68	0.95	0	0.543333	0.489524	0	0	0.3	0.1	0.173205	0.78	0.35	0.7	0.61	0.228692	0	0	0.4	0.133333	0.23094	0	0	0.97	0.323333	0.323333	0	0	0	0	0	gi|604331184|gb|EYU36042.1|/7.24029e-117/hypothetical protein MIMGU_mgv1a011524mg [Erythranthe guttata]
Query=AT4G14900.1_|_Symbols:__|_FRIGIDA-like_protein_|_chr4:8521522-8523705_REVERSE_LENGTH_1934															#DIV/0!
GeneID	NF-Vb-1-FPKM	NF-Vb-2-FPKM	NF-Vb-3-FPKM	NF-Vb-FPKM	STDVE	NF-Tb-1-FPKM	NF-Tb-2-FPKM	NF-Tb-3-FPKM	NF-Tb-FPKM	STDVE	NF-Rb-1-FPKM	NF-Rb-2-FPKM	NF-Rb-3-FPKM	NF-Rb-FPKM	#DIV/0!	EF-Vb-1-FPKM	EF-Vb-2-FPKM	EF-Vb-3-FPKM	EF-Vb-FPKM	STDVE	EF-Tb-1-FPKM	EF-Tb-2-FPKM	EF-Tb-3-FPKM	EF-Tb-FPKM	STDVE	EF-Rb-1-FPKM	EF-Rb-2-FPKM	EF-Rb-3-FPKM	EF-Rb-FPKM	STDVE	Blast nr
Cbu_gene.5032	0	0	0	0	0	0	0	0	0	0	0	0	0.45	0.15	0.259808	0	0	0	0	0	0	0	0	0	0	0	0	0	0	0	-
Cbu_gene.15990	0	0	0	0	0	0.6	0.45	0.37	0.473333	0.116762	0	0	0	0	0	0	0	0	0	0	0.59	0	0	0.196667	0.196667	1.8	0.45	0	0.75	0.93675	gi|502169643|ref|XP_004514654.1|/2.81109e-19/PREDICTED: uncharacterized protein LOC101515413 [Cicer arietinum]
Cbu_gene.13025	0.42	1.16	0	0.526667	0.58731	0.36	0	0.37	0.243333	0.210792	0.48	0	0.43	0.303333	0.263881	0	-0.97	1.46	0.163333	1.22321	0.59	0.77	1.18	0.846667	0.846667	0.45	0.45	0	0.3	0.259808	gi|502169643|ref|XP_004514654.1|/1.89827e-21/PREDICTED: uncharacterized protein LOC101515413 [Cicer arietinum]
Query=AT5G16320.1_|_Symbols:_FRL1_|_FRIGIDA_like_1_|_chr5:5344502-5346019_FORWARD_LENGTH_1518															#DIV/0!
GeneID	NF-Vb-1-FPKM	NF-Vb-2-FPKM	NF-Vb-3-FPKM	NF-Vb-FPKM	STDVE	NF-Tb-1-FPKM	NF-Tb-2-FPKM	NF-Tb-3-FPKM	NF-Tb-FPKM	STDVE	NF-Rb-1-FPKM	NF-Rb-2-FPKM	NF-Rb-3-FPKM	NF-Rb-FPKM	#DIV/0!	EF-Vb-1-FPKM	EF-Vb-2-FPKM	EF-Vb-3-FPKM	EF-Vb-FPKM	STDVE	EF-Tb-1-FPKM	EF-Tb-2-FPKM	EF-Tb-3-FPKM	EF-Tb-FPKM	STDVE	EF-Rb-1-FPKM	EF-Rb-2-FPKM	EF-Rb-3-FPKM	EF-Rb-FPKM	STDVE	Blast nr
Cbu_gene.15290	0	0	0	0	0	0	0	0	0	0	0	0	0	0	0	0	0	0	0	0	0	0	0	0	0	0.5	0	0	0.166667	0.288675	gi|697096692|ref|XP_009617654.1|/3.43682e-14/PREDICTED: uncharacterized protein LOC104109937 isoform X3 [Nicotiana tomentosiformis]
Cbu_gene.794	0.26	0	0	0.0866667	0.150111	0	0	0	0	0	0	0	0	0	0	0	-0.3	0	-0.1	0.173205	0	0	0.49	0.163333	0.163333	0	0	0	0	0	gi|697096692|ref|XP_009617654.1|/9.07694e-73/PREDICTED: uncharacterized protein LOC104109937 isoform X3 [Nicotiana tomentosiformis]
Query=NM_121052.3_Arabidopsis_thaliana_K-box_region_and_MADS-box_transcrRbtion_factor_family_protein_(FLC)_mRNA															#DIV/0!
GeneID	NF-Vb-1-FPKM	NF-Vb-2-FPKM	NF-Vb-3-FPKM	NF-Vb-FPKM	STDVE	NF-Tb-1-FPKM	NF-Tb-2-FPKM	NF-Tb-3-FPKM	NF-Tb-FPKM	STDVE	NF-Rb-1-FPKM	NF-Rb-2-FPKM	NF-Rb-3-FPKM	NF-Rb-FPKM	#DIV/0!	EF-Vb-1-FPKM	EF-Vb-2-FPKM	EF-Vb-3-FPKM	EF-Vb-FPKM	STDVE	EF-Tb-1-FPKM	EF-Tb-2-FPKM	EF-Tb-3-FPKM	EF-Tb-FPKM	STDVE	EF-Rb-1-FPKM	EF-Rb-2-FPKM	EF-Rb-3-FPKM	EF-Rb-FPKM	STDVE	Blast nr
Cbu_gene.21311	0	0	0	0	0	0	0	0	0	0	0	0	0	0	0	0.3	0	0	0.1	0.173205	0	0	0.22	0.0733333	0.0733333	0	0	0.52	0.173333	0.300222	gi|604301164|gb|EYU20884.1|/1.63798e-44/hypothetical protein MIMGU_mgv1a003850mg [Erythranthe guttata]
Query=AT2G45660.1_|_Symbols:_AGL20_SOC1_ATSOC1_|_AGAMOUS-like_20_|_chr2:18807538-18811047_REVERSE_LENGTH_1320															#DIV/0!
GeneID	NF-Vb-1-FPKM	NF-Vb-2-FPKM	NF-Vb-3-FPKM	NF-Vb-FPKM	STDVE	NF-Tb-1-FPKM	NF-Tb-2-FPKM	NF-Tb-3-FPKM	NF-Tb-FPKM	STDVE	NF-Rb-1-FPKM	NF-Rb-2-FPKM	NF-Rb-3-FPKM	NF-Rb-FPKM	#DIV/0!	EF-Vb-1-FPKM	EF-Vb-2-FPKM	EF-Vb-3-FPKM	EF-Vb-FPKM	STDVE	EF-Tb-1-FPKM	EF-Tb-2-FPKM	EF-Tb-3-FPKM	EF-Tb-FPKM	STDVE	EF-Rb-1-FPKM	EF-Rb-2-FPKM	EF-Rb-3-FPKM	EF-Rb-FPKM	STDVE	Blast nr
Cbu_gene.25518	0	0.27	0	0.09	0.155885	0	0	0.26	0.0866667	0.150111	0.33	0	0	0.11	0.190526	0	0	0	0	0	0.41	0.27	0.55	0.41	0.41	0	0	0	0	0	gi|197310428|gb|ACH61565.1|/2.83638e-25/truncated MADS-box transcrRbtion factor [Pseudotsuga menziesii]
Cbu_gene.7849	0	0	0	0	0	0.79	0	0.61	0.466667	0.414045	0.39	0	0	0.13	0.225167	2.58	1.19	0	1.25667	1.29129	0	0	0.32	0.106667	0.106667	0	0.37	0.37	0.246667	0.21362	gi|13876509|gb|AAK43485.1|AC084807_10/7.34309e-121/polyprotein, putative [Arabidopsis thaliana]
Cbu_gene.7254	20.9	28.75	21.66	23.77	4.32951	28.12	20.37	21.63	23.3733	4.15873	32.82	39.21	36.62	36.2167	3.21404	30.23	26.67	27.54	28.1467	1.85592	26.45	13.44	16.96	18.95	18.95	24.5	35.66	37.93	32.6967	7.18869	gi|604343281|gb|EYU42218.1|/5.49273e-81/hypothetical protein MIMGU_mgv1a018919mg [Erythranthe guttata]
Cbu_gene.4871	0	0.39	0	0.13	0.225167	0	0	0.74	0.246667	0.427239	0	0	0.86	0.286667	0.496521	0.52	0	0	0.173333	0.300222	0	0	0	0	0	0	0.45	0.46	0.303333	0.262742	gi|604298384|gb|EYU18428.1|/2.51419e-21/hypothetical protein MIMGU_mgv1a013294mg [Erythranthe guttata]
Cbu_gene.24207	0	0	0	0	0	0.79	0	0	0.263333	0.456107	0	0	0.7	0.233333	0.404145	0.86	0.79	1.59	1.08	0.443058	1.93	0	0	0.643333	0.643333	2.23	0	1.49	1.24	1.13583	gi|604299056|gb|EYU19015.1|/8.66175e-62/hypothetical protein MIMGU_mgv1a006823mg [Erythranthe guttata]
Cbu_gene.18784	0	0	0	0	0	0	0	0.98	0.326667	0.565803	0	1.15	0	0.383333	0.663953	0	0	0	0	0	0	0	0	0	0	0	0	0	0	0	gi|604340980|gb|EYU40377.1|/2.52062e-25/hypothetical protein MIMGU_mgv1a020886mg [Erythranthe guttata]
Cbu_gene.6360	1.22	4.57	1.87	2.55333	1.77647	2.13	0.67	1.09	1.29667	0.75162	2.83	1.9	1.27	2	0.784793	3.09	4.3	3.58	3.65667	0.608632	4.35	1.14	0.58	2.02333	2.02333	5.35	2.68	2.02	3.35	1.76321	gi|604333863|gb|EYU38169.1|/7.00003e-42/hypothetical protein MIMGU_mgv1a023744mg, partial [Erythranthe guttata]
Cbu_gene.21023	0.97	0	0	0.323333	0.56003	0	0	0	0	0	0	0	0	0	0	0	0	0	0	0	0	0	0	0	0	0	0	0	0	0	gi|604336194|gb|EYU40025.1|/2.83143e-25/hypothetical protein MIMGU_mgv1a025098mg [Erythranthe guttata]
Cbu_gene.15044	0	0	0	0	0	0	0	0	0	0	0	0	0	0	0	0	0	0	0	0	0	0	0	0	0	0.68	0	0	0.226667	0.392598	gi|604327417|gb|EYU33223.1|/5.79448e-41/hypothetical protein MIMGU_mgv1a025362mg [Erythranthe guttata]
Cbu_gene.21559	0	0	0	0	0	0.61	0	0	0.203333	0.352184	0	0	0	0	0	0	0	0	0	0	0	0.49	0	0.163333	0.163333	0	0	0	0	0	gi|604313142|gb|EYU26473.1|/2.47158e-79/hypothetical protein MIMGU_mgv1a019008mg, partial [Erythranthe guttata]
Cbu_gene.20202	0.52	0	0.52	0.346667	0.300222	0.6	0.56	2.75	1.30333	1.25301	0	0.53	1.07	0.533333	0.535008	1.3	1.81	1.21	1.44	0.323574	8.05	1.44	0.98	3.49	3.49	2.25	0	0	0.75	1.29904	gi|604304418|gb|EYU23722.1|/5.29274e-45/hypothetical protein MIMGU_mgv1a024849mg [Erythranthe guttata]
Cbu_gene.14854	0.32	0	0	0.106667	0.184752	0.37	0	0	0.123333	0.21362	0	0	0	0	0	0	0.38	0	0.126667	0.219393	0	0	0	0	0	0	0.7	0	0.233333	0.404145	gi|527181978|gb|EPS57157.1|/1.13758e-34/hypothetical protein M569_17664 [Genlisea aurea]
Cbu_gene.3070	0.45	1.65	3.26	1.78667	1.40998	0.51	0	1.55	0.686667	0.789958	3.02	1.39	1.61	2.00667	0.88444	1.66	0	0	0.553333	0.958401	0	0	0.41	0.136667	0.136667	0.95	0	0	0.316667	0.548483	gi|527191077|gb|EPS62063.1|/1.93354e-39/hypothetical protein M569_12731, partial [Genlisea aurea]
Cbu_gene.8997	0	0	0	0	0	0	0	0	0	0	0	0.8	0	0.266667	0.46188	0	0	2.7	0.9	1.55885	0	0	0	0	0	0.84	0	0	0.28	0.484974	gi|604340882|gb|EYU40291.1|/1.64592e-36/hypothetical protein MIMGU_mgv1a021927mg, partial [Erythranthe guttata]
Cbu_gene.2772	0.39	0.73	1.5	0.873333	0.568712	0.45	0.86	0.35	0.553333	0.270247	0.9	0.4	0.18	0.493333	0.368963	1.48	0	1.37	0.95	0.82456	3.89	0.36	0.37	1.54	1.54	0.86	0	0	0.286667	0.496521	gi|527191077|gb|EPS62063.1|/1.89636e-38/hypothetical protein M569_12731, partial [Genlisea aurea]
Cbu_gene.25518	0	0.27	0	0.09	0.155885	0	0	0.26	0.0866667	0.150111	0.33	0	0	0.11	0.190526	0	0	0	0	0	0.41	0.27	0.55	0.41	0.41	0	0	0	0	0	gi|197310428|gb|ACH61565.1|/2.83638e-25/truncated MADS-box transcrRbtion factor [Pseudotsuga menziesii]
Cbu_gene.11758	1.89	0.44	2.41	1.58	1.02093	4.38	0.52	1.26	2.05333	2.04864	3.27	1.47	2.45	2.39667	0.901184	0	0.55	1.66	0.736667	0.845596	2.69	3.08	1.8	2.52333	2.52333	0.52	0.52	1.04	0.693333	0.300222	gi|604322413|gb|EYU32799.1|/6.95418e-25/hypothetical protein MIMGU_mgv1a023328mg, partial [Erythranthe guttata]
Query=AT4G24540.1_|_Symbols:_AGL24_|_AGAMOUS-like_24_|_chr4:12670965-12674072_REVERSE_LENGTH_1053															#DIV/0!
GeneID	NF-Vb-1-FPKM	NF-Vb-2-FPKM	NF-Vb-3-FPKM	NF-Vb-FPKM	STDVE	NF-Tb-1-FPKM	NF-Tb-2-FPKM	NF-Tb-3-FPKM	NF-Tb-FPKM	STDVE	NF-Rb-1-FPKM	NF-Rb-2-FPKM	NF-Rb-3-FPKM	NF-Rb-FPKM	#DIV/0!	EF-Vb-1-FPKM	EF-Vb-2-FPKM	EF-Vb-3-FPKM	EF-Vb-FPKM	STDVE	EF-Tb-1-FPKM	EF-Tb-2-FPKM	EF-Tb-3-FPKM	EF-Tb-FPKM	STDVE	EF-Rb-1-FPKM	EF-Rb-2-FPKM	EF-Rb-3-FPKM	EF-Rb-FPKM	STDVE	Blast nr
Cbu_gene.7849	0	0	0	0	0	0.79	0	0.61	0.466667	0.414045	0.39	0	0	0.13	0.225167	2.58	1.19	0	1.25667	1.29129	0	0	0.32	0.106667	0.106667	0	0.37	0.37	0.246667	0.21362	gi|13876509|gb|AAK43485.1|AC084807_10/7.34309e-121/polyprotein, putative [Arabidopsis thaliana]
Cbu_gene.4871	0	0.39	0	0.13	0.225167	0	0	0.74	0.246667	0.427239	0	0	0.86	0.286667	0.496521	0.52	0	0	0.173333	0.300222	0	0	0	0	0	0	0.45	0.46	0.303333	0.262742	gi|604298384|gb|EYU18428.1|/2.51419e-21/hypothetical protein MIMGU_mgv1a013294mg [Erythranthe guttata]
Cbu_gene.25518	0	0.27	0	0.09	0.155885	0	0	0.26	0.0866667	0.150111	0.33	0	0	0.11	0.190526	0	0	0	0	0	0.41	0.27	0.55	0.41	0.41	0	0	0	0	0	gi|197310428|gb|ACH61565.1|/2.83638e-25/truncated MADS-box transcrRbtion factor [Pseudotsuga menziesii]
Cbu_gene.7254	20.9	28.75	21.66	23.77	4.32951	28.12	20.37	21.63	23.3733	4.15873	32.82	39.21	36.62	36.2167	3.21404	30.23	26.67	27.54	28.1467	1.85592	26.45	13.44	16.96	18.95	18.95	24.5	35.66	37.93	32.6967	7.18869	gi|604343281|gb|EYU42218.1|/5.49273e-81/hypothetical protein MIMGU_mgv1a018919mg [Erythranthe guttata]
Cbu_gene.24207	0	0	0	0	0	0.79	0	0	0.263333	0.456107	0	0	0.7	0.233333	0.404145	0.86	0.79	1.59	1.08	0.443058	1.93	0	0	0.643333	0.643333	2.23	0	1.49	1.24	1.13583	gi|604299056|gb|EYU19015.1|/8.66175e-62/hypothetical protein MIMGU_mgv1a006823mg [Erythranthe guttata]
Cbu_gene.7250	33.95	34.78	33	33.91	0.890674	7.3	7.64	6.54	7.16	0.563205	19.03	17.91	17.44	18.1267	0.816844	3.94	3.67	3.87	3.82667	0.140119	31.68	31.88	31.45	31.67	31.67	6.68	8.24	7.22	7.38	0.792212	gi|604333183|gb|EYU37534.1|/4.14289e-46/hypothetical protein MIMGU_mgv1a022990mg [Erythranthe guttata]
Cbu_gene.6360	1.22	4.57	1.87	2.55333	1.77647	2.13	0.67	1.09	1.29667	0.75162	2.83	1.9	1.27	2	0.784793	3.09	4.3	3.58	3.65667	0.608632	4.35	1.14	0.58	2.02333	2.02333	5.35	2.68	2.02	3.35	1.76321	gi|604333863|gb|EYU38169.1|/7.00003e-42/hypothetical protein MIMGU_mgv1a023744mg, partial [Erythranthe guttata]
Cbu_gene.18784	0	0	0	0	0	0	0	0.98	0.326667	0.565803	0	1.15	0	0.383333	0.663953	0	0	0	0	0	0	0	0	0	0	0	0	0	0	0	gi|604340980|gb|EYU40377.1|/2.52062e-25/hypothetical protein MIMGU_mgv1a020886mg [Erythranthe guttata]
Cbu_gene.21023	0.97	0	0	0.323333	0.56003	0	0	0	0	0	0	0	0	0	0	0	0	0	0	0	0	0	0	0	0	0	0	0	0	0	gi|604336194|gb|EYU40025.1|/2.83143e-25/hypothetical protein MIMGU_mgv1a025098mg [Erythranthe guttata]
Cbu_gene.14854	0.32	0	0	0.106667	0.184752	0.37	0	0	0.123333	0.21362	0	0	0	0	0	0	0.38	0	0.126667	0.219393	0	0	0	0	0	0	0.7	0	0.233333	0.404145	gi|527181978|gb|EPS57157.1|/1.13758e-34/hypothetical protein M569_17664 [Genlisea aurea]
Cbu_gene.15044	0	0	0	0	0	0	0	0	0	0	0	0	0	0	0	0	0	0	0	0	0	0	0	0	0	0.68	0	0	0.226667	0.392598	gi|604327417|gb|EYU33223.1|/5.79448e-41/hypothetical protein MIMGU_mgv1a025362mg [Erythranthe guttata]
Cbu_gene.20202	0.52	0	0.52	0.346667	0.300222	0.6	0.56	2.75	1.30333	1.25301	0	0.53	1.07	0.533333	0.535008	1.3	1.81	1.21	1.44	0.323574	8.05	1.44	0.98	3.49	3.49	2.25	0	0	0.75	1.29904	gi|604304418|gb|EYU23722.1|/5.29274e-45/hypothetical protein MIMGU_mgv1a024849mg [Erythranthe guttata]
Cbu_gene.24144	33.47	33.93	28.16	31.8533	3.20678	12.2	5.1	4.38	7.22667	4.32205	18.99	17.08	18.62	18.23	1.01297	1.54	0.77	3.09	1.8	1.18165	4	6.81	3.41	4.74	4.74	3.14	3.21	2.99	3.11333	0.112398	gi|604334677|gb|EYU38761.1|/7.99537e-38/hypothetical protein MIMGU_mgv1a021962mg [Erythranthe guttata]
Cbu_gene.21559	0	0	0	0	0	0.61	0	0	0.203333	0.352184	0	0	0	0	0	0	0	0	0	0	0	0.49	0	0.163333	0.163333	0	0	0	0	0	gi|604313142|gb|EYU26473.1|/2.47158e-79/hypothetical protein MIMGU_mgv1a019008mg, partial [Erythranthe guttata]
Cbu_gene.25518	0	0.27	0	0.09	0.155885	0	0	0.26	0.0866667	0.150111	0.33	0	0	0.11	0.190526	0	0	0	0	0	0.41	0.27	0.55	0.41	0.41	0	0	0	0	0	gi|197310428|gb|ACH61565.1|/2.83638e-25/truncated MADS-box transcrRbtion factor [Pseudotsuga menziesii]
Cbu_gene.3070	0.45	1.65	3.26	1.78667	1.40998	0.51	0	1.55	0.686667	0.789958	3.02	1.39	1.61	2.00667	0.88444	1.66	0	0	0.553333	0.958401	0	0	0.41	0.136667	0.136667	0.95	0	0	0.316667	0.548483	gi|527191077|gb|EPS62063.1|/1.93354e-39/hypothetical protein M569_12731, partial [Genlisea aurea]
Cbu_gene.14974	1.06	0.49	0.54	0.696667	0.315647	0.3	0.29	0	0.196667	0.170392	0.61	1.09	0.27	0.656667	0.411987	0	0.31	0	0.103333	0.178979	0.37	0	0	0.123333	0.123333	0.29	0	0.29	0.193333	0.167432	gi|359492190|ref|XP_002278969.2|/4.94972e-140/PREDICTED: guanine nucleotide-binding protein subunit beta-like protein 1 homolog [Vitis vinifera]
Cbu_gene.8997	0	0	0	0	0	0	0	0	0	0	0	0.8	0	0.266667	0.46188	0	0	2.7	0.9	1.55885	0	0	0	0	0	0.84	0	0	0.28	0.484974	gi|604340882|gb|EYU40291.1|/1.64592e-36/hypothetical protein MIMGU_mgv1a021927mg, partial [Erythranthe guttata]
Cbu_gene.22624	0	0	0	0	0	0	0	0	0	0	0	0.68	0.34	0.34	0.34	0	0	0	0	0	0	1.29	0	0.43	0.43	0	0.48	0	0.16	0.277128	gi|130582|sp|P10978.1|POLX_TOBAC/0/RecName: Full=Retrovirus-related Pol polyprotein from transposon TNT 1-94; Includes: RecName: Full=Protease; Includes: RecName: Full=Reverse transcrRbtase; Includes: RecName: Full=Endonuclease [Nicotiana tabacum]
Cbu_gene.5616	0.15	0.07	0.23	0.15	0.08	0.35	0	0	0.116667	0.202073	0.26	0	0.23	0.163333	0.142244	0.38	0.35	0.18	0.303333	0.107858	0.32	0	0.14	0.153333	0.153333	0.17	0	0.17	0.113333	0.0981495	gi|255548870|ref|XP_002515491.1|/0/conserved hypothetical protein [Ricinus communis]
Cbu_gene.23877	0	0	0	0	0	0.11	0	0	0.0366667	0.0635085	0	0	0	0	0	0.12	0.22	0	0.113333	0.110151	0	0.09	0.18	0.09	0.09	0	0	0.2	0.0666667	0.11547	gi|604300430|gb|EYU20248.1|/3.11688e-153/hypothetical protein MIMGU_mgv1a000046mg [Erythranthe guttata]
Cbu_gene.611	0	0	0	0	0	0.6	0.19	0.31	0.366667	0.210792	0.83	0	0	0.276667	0.479201	0.44	0.84	0.81	0.696667	0.222785	0	0	0.49	0.163333	0.163333	0	0	0.39	0.13	0.225167	gi|604305448|gb|EYU24592.1|/0/hypothetical protein MIMGU_mgv1a002179mg [Erythranthe guttata]
Cbu_gene.9483	1.81	0.84	0.92	1.19	0.538424	1.53	2.64	0.81	1.66	0.9219	1.04	0.62	1.88	1.18	0.641561	1.53	1.06	0	0.863333	0.78373	3	1.41	0.57	1.66	1.66	1.32	1.98	4.31	2.53667	1.57081	gi|604319761|gb|EYU30925.1|/0/hypothetical protein MIMGU_mgv1a005472mg [Erythranthe guttata]
Cbu_gene.21776	0.37	0.47	0	0.28	0.247588	0.72	0.41	0.44	0.523333	0.170978	0.76	0.77	0.23	0.586667	0.308923	1.23	0.74	0.15	0.706667	0.540771	1.17	0.41	0.21	0.596667	0.596667	0.21	1.32	0.5	0.676667	0.575702	gi|604344440|gb|EYU43194.1|/1.41194e-98/hypothetical protein MIMGU_mgv1a000891mg [Erythranthe guttata]
Cbu_gene.20510	33.18	34.23	36.12	34.51	1.48987	15.57	12.74	11.59	13.3	2.04824	23.89	20.08	23.17	22.38	2.02413	21.83	-18.23	17.81	7.13667	22.0599	11.56	8.15	7.21	8.97333	8.97333	25.97	24.32	23.64	24.6433	1.19818	gi|604329995|gb|EYU35128.1|/5.73854e-157/hypothetical protein MIMGU_mgv1a000089mg [Erythranthe guttata]
Query=AT1G51140.1_|_Symbols:__|_basic_helix-loop-helix_(bHLH)_DNA-binding_superfamily_protein_|_chr1:18943457-18945753_REVERSE_LENGTH_1625															#DIV/0!
GeneID	NF-Vb-1-FPKM	NF-Vb-2-FPKM	NF-Vb-3-FPKM	NF-Vb-FPKM	STDVE	NF-Tb-1-FPKM	NF-Tb-2-FPKM	NF-Tb-3-FPKM	NF-Tb-FPKM	STDVE	NF-Rb-1-FPKM	NF-Rb-2-FPKM	NF-Rb-3-FPKM	NF-Rb-FPKM	#DIV/0!	EF-Vb-1-FPKM	EF-Vb-2-FPKM	EF-Vb-3-FPKM	EF-Vb-FPKM	STDVE	EF-Tb-1-FPKM	EF-Tb-2-FPKM	EF-Tb-3-FPKM	EF-Tb-FPKM	STDVE	EF-Rb-1-FPKM	EF-Rb-2-FPKM	EF-Rb-3-FPKM	EF-Rb-FPKM	STDVE	Blast nr
Cbu_gene.4553	0.32	0.44	0.32	0.36	0.069282	0.55	0	0	0	0.317543	0.18	0	0.16	0.113333	0.0986577	0.2	0.74	0.18	0.373333	0.3177	0.22	0	0.15	0.123333	0.123333	0.17	0.17	0	0.113333	0.0981495	gi|604331259|gb|EYU36117.1|/3.18334e-110/hypothetical protein MIMGU_mgv1a000857mg [Erythranthe guttata]
Query=AT3G47710.1_|_Symbols:_BNQ3_BHLH161_|_BANQUO_3_|_chr3:17590729-17591455_FORWARD_LENGTH_279															#DIV/0!
GeneID	NF-Vb-1-FPKM	NF-Vb-2-FPKM	NF-Vb-3-FPKM	NF-Vb-FPKM	STDVE	NF-Tb-1-FPKM	NF-Tb-2-FPKM	NF-Tb-3-FPKM	NF-Tb-FPKM	STDVE	NF-Rb-1-FPKM	NF-Rb-2-FPKM	NF-Rb-3-FPKM	NF-Rb-FPKM	#DIV/0!	EF-Vb-1-FPKM	EF-Vb-2-FPKM	EF-Vb-3-FPKM	EF-Vb-FPKM	STDVE	EF-Tb-1-FPKM	EF-Tb-2-FPKM	EF-Tb-3-FPKM	EF-Tb-FPKM	STDVE	EF-Rb-1-FPKM	EF-Rb-2-FPKM	EF-Rb-3-FPKM	EF-Rb-FPKM	STDVE	Blast nr
Cbu_gene.25334	0	0.38	0	0.126667	0.219393	0	0.45	0	0.15	0.259808	1.41	0	0	0.47	0.814064	0	-1.92	0	-0.64	1.10851	0	0.38	0.39	0.256667	0.256667	0	0	0	0	0	gi|604343183|gb|EYU42158.1|/9.48015e-70/hypothetical protein MIMGU_mgv1a025952mg [Erythranthe guttata]
Cbu_gene.1575	0.36	0.84	0.55	0.583333	0.24173	1.46	0.99	0.64	1.03	0.411461	0.83	1.3	0.75	0.96	0.297153	1.6	2.32	1.69	1.87	0.392301	0.51	0.67	0.17	0.45	0.45	0.39	1.57	1.39	1.11667	0.635715	gi|604304699|gb|EYU23950.1|/9.05505e-68/hypothetical protein MIMGU_mgv1a013616mg [Erythranthe guttata]
Cbu_gene.5616	0.15	0.07	0.23	0.15	0.08	0.35	0	0	0.116667	0.202073	0.26	0	0.23	0.163333	0.142244	0.38	0.35	0.18	0.303333	0.107858	0.32	0	0.14	0.153333	0.153333	0.17	0	0.17	0.113333	0.0981495	gi|255548870|ref|XP_002515491.1|/0/conserved hypothetical protein [Ricinus communis]
Cbu_gene.5186	0	0	0	0	0	0	0	0.13	0.0433333	0.0750555	0	0	0	0	0	0.19	0.18	0.18	0.183333	0.0057735	0.64	0.14	0.29	0.356667	0.356667	0.33	0.16	0.66	0.383333	0.254231	gi|565344658|ref|XP_006339424.1|/1.34941e-178/PREDICTED: pentatricopeptide repeat-containing protein At5g18950-like [Solanum tuberosum]
Cbu_gene.24441	0	0	0.06	0.02	0.034641	0	0	0	0	0	0	0.12	0	0.04	0.069282	0.07	0	0	0.0233333	0.0404145	0	0.16	0	0.0533333	0.0533333	0	0	0	0	0	gi|604335856|gb|EYU39744.1|/1.53476e-57/hypothetical protein MIMGU_mgv1a001375mg [Erythranthe guttata]
Cbu_gene.15670	0	0	0.06	0.02	0.034641	0	0	0	0	0	0	0.12	0	0.04	0.069282	0.07	0	0	0.0233333	0.0404145	0	0.16	0	0.0533333	0.0533333	0	0	0	0	0	gi|604335856|gb|EYU39744.1|/1.53476e-57/hypothetical protein MIMGU_mgv1a001375mg [Erythranthe guttata]
Query=AT3G59060.2_|_Symbols:_PIL6_PIF5_|_phytochrome_interacting_factor_3-like_6_|_chr3:21827978-21830507_REVERSE_LENGTH_1879															#DIV/0!
GeneID	NF-Vb-1-FPKM	NF-Vb-2-FPKM	NF-Vb-3-FPKM	NF-Vb-FPKM	STDVE	NF-Tb-1-FPKM	NF-Tb-2-FPKM	NF-Tb-3-FPKM	NF-Tb-FPKM	STDVE	NF-Rb-1-FPKM	NF-Rb-2-FPKM	NF-Rb-3-FPKM	NF-Rb-FPKM	#DIV/0!	EF-Vb-1-FPKM	EF-Vb-2-FPKM	EF-Vb-3-FPKM	EF-Vb-FPKM	STDVE	EF-Tb-1-FPKM	EF-Tb-2-FPKM	EF-Tb-3-FPKM	EF-Tb-FPKM	STDVE	EF-Rb-1-FPKM	EF-Rb-2-FPKM	EF-Rb-3-FPKM	EF-Rb-FPKM	STDVE	Blast nr
Cbu_gene.24065	0.37	1.04	0.38	0.596667	0.38397	0	0	0	0	0	1.71	1.54	1.16	1.47	0.281603	1.88	0	0	0.626667	1.08542	0.53	0	0	0.176667	0.176667	1.22	0	0.41	0.543333	0.620833	gi|661895009|emb|CDP02008.1|/8.69367e-22/unnamed protein product [Coffea canephora]
Cbu_gene.696	0	0	0.38	0.126667	0.219393	0	0	0	0	0	0	0	0	0	0	0	0	0	0	0	0	0	0	0	0	0	0	0.41	0.136667	0.236714	gi|255549698|ref|XP_002515900.1|/1.70859e-61/DNA binding protein, putative [Ricinus communis]
Cbu_gene.26759	0	0	0.55	0.183333	0.317543	0.63	0	0.48	0.37	0.32909	0	0	0	0	0	0	0	0	0	0	0	0	0	0	0	0.59	0	0	0.196667	0.340637	gi|604304501|gb|EYU23788.1|/6.14653e-48/hypothetical protein MIMGU_mgv1a023913mg [Erythranthe guttata]
Cbu_gene.11089	0	0	0	0	0	0	0	0	0	0	0	0	0	0	0	0	0	0	0	0	0.27	0	0	0.09	0.09	0	0	0	0	0	gi|604348327|gb|EYU46482.1|/0/hypothetical protein MIMGU_mgv1a005352mg [Erythranthe guttata]
Cbu_gene.25587	1.19	0.79	1.38	1.12	0.301164	0.98	0.93	0.6	0.836667	0.206478	0.39	0.17	0.18	0.246667	0.124231	0.86	0.2	0	0.353333	0.450037	0.96	0.32	0.64	0.64	0.64	0	0	0.19	0.0633333	0.109697	gi|661887536|emb|CDP08667.1|/0/unnamed protein product [Coffea canephora]
Cbu_gene.12480	0	0	0	0	0	0	0	0	0	0	0	0	0	0	0	0	0.73	0	0.243333	0.421466	0	0	0	0	0	0	0	0	0	0	gi|571437508|ref|XP_006574196.1|/2.54749e-28/PREDICTED: transcrRbtion factor bHLH140-like [Glycine max]
Cbu_gene.7537	5.46	5.14	5.65	5.41667	0.257747	8.47	6.45	6.84	7.25333	1.07156	4.52	4.05	6.3	4.95667	1.18686	7.68	6.27	6.68	6.87667	0.725282	24.9	8.16	9.85	14.3033	14.3033	5.08	7.59	6.47	6.38	1.25742	gi|590720902|ref|XP_007051457.1|/6.83122e-152/Basic helix-loop-helix DNA-binding family protein [Theobroma cacao]
Cbu_gene.16911	0	0	0.79	0.263333	0.456107	0	0	0	0	0	4.05	3.15	3.01	3.40333	0.564388	0	0	0	0	0	5.22	1.57	1.75	2.84667	2.84667	0	2.83	3.69	2.17333	1.93066	gi|661883384|emb|CDP13028.1|/0/unnamed protein product [Coffea canephora]
Cbu_gene.14040	0	0	0.29	0.0966667	0.167432	0	0	0	0	0	0	0	0	0	0	0	0	0	0	0	0	0	0.27	0.09	0.09	0	0	0	0	0	gi|460401137|ref|XP_004246085.1|/1.71058e-77/PREDICTED: transcrRbtion factor bHLH14-like [Solanum lycopersicum]
Cbu_gene.1742	0	0	0	0	0	0	0	0	0	0	0	0	0	0	0	0	0	0	0	0	0	0	2.19	0.73	0.73	0	0	0	0	0	gi|685453677|gb|AIO09733.1|/0/transcrRbtion factor MYC2 [Salvia miltiorrhiza]
Cbu_gene.3905	0	0	0	0	0	0	0	0	0	0	0	0	0	0	0	0	0	0	0	0	0	0	0.37	0.123333	0.123333	0	0	0	0	0	gi|698539061|ref|XP_009765330.1|/1.01072e-79/PREDICTED: transcrRbtion factor MYC2-like [Nicotiana sylvestris]
Cbu_gene.13783	6.21	4.78	5.53	5.50667	0.715285	5.01	4.24	1.38	3.54333	1.91265	0.71	0.32	0.16	0.396667	0.282902	4.5	2.9	3.26	3.55333	0.839365	2.86	2.46	1.77	2.36333	2.36333	0.68	0	0.68	0.453333	0.392598	gi|661887536|emb|CDP08667.1|/0/unnamed protein product [Coffea canephora]
Cbu_gene.18838	0.91	0.21	0.23	0.45	0.398497	0	0	0.2	0.0666667	0.11547	0	0.23	0	0.0766667	0.132791	0.86	-0.27	0	0.196667	0.590113	0.32	0.42	0	0.246667	0.246667	0	0.25	0	0.0833333	0.144338	gi|604344522|gb|EYU43276.1|/1.46109e-58/hypothetical protein MIMGU_mgv1a027139mg [Erythranthe guttata]
Cbu_gene.4015	6.59	8.4	9.64	8.21	1.53385	11.06	8.38	9.39	9.61	1.35348	6.88	3.94	4.47	5.09667	1.56698	9.53	10.22	9.1	9.61667	0.565007	24.68	10.5	8.65	14.61	14.61	4.32	5.47	2.36	4.05	1.57248	gi|697165153|ref|XP_009591396.1|/7.59021e-42/PREDICTED: transcrRbtion factor PIF1-like [Nicotiana tomentosiformis]
Cbu_gene.16687	1.22	0.85	2.17	1.41333	0.680906	3.17	2	1.36	2.17667	0.917842	0	0.31	0.32	0.21	0.181934	0.38	0.36	0.71	0.483333	0.196554	13.86	9.65	12.74	12.0833	12.0833	0	0	0.67	0.223333	0.386825	gi|697186358|ref|XP_009602219.1|/2.38022e-56/PREDICTED: transcrRbtion factor PIF4 [Nicotiana tomentosiformis]
Cbu_gene.27712	0.4	0	0	0.133333	0.23094	0	0	0.72	0.24	0.415692	0.47	0	0	0.156667	0.271355	0	0	0	0	0	1.15	1.5	0	0.883333	0.883333	0.44	0	0	0.146667	0.254034	gi|604344342|gb|EYU43096.1|/2.2289e-36/hypothetical protein MIMGU_mgv1a023763mg [Erythranthe guttata]
Cbu_gene.3227	0	0	0	0	0	1.44	0	0	0.48	0.831384	0	0	0	0	0	0	0	0	0	0	0	0.77	0.39	0.386667	0.386667	0	0.45	0	0.15	0.259808	gi|698471805|ref|XP_009784119.1|/6.17048e-68/PREDICTED: transcrRbtion factor bHLH143-like [Nicotiana sylvestris]
Cbu_gene.27246	0	0	0.27	0.09	0.155885	0	0	0.23	0.0766667	0.132791	0.3	0.27	0	0.19	0.165227	0	0	0	0	0	0	0	0.25	0.0833333	0.0833333	0	0	0	0	0	gi|604321366|gb|EYU31942.1|/6.95824e-52/hypothetical protein MIMGU_mgv1a026423mg [Erythranthe guttata]
Cbu_gene.12837	0	0	0	0	0	0	0	0	0	0	0	1.3	0	0.433333	0.750555	0	0	0	0	0	0	0	0	0	0	0	0	0	0	0	gi|604331453|gb|EYU36311.1|/5.25505e-55/hypothetical protein MIMGU_mgv1a024545mg [Erythranthe guttata]
Cbu_gene.20131	0	0	0	0	0	0	0	0	0	0	0	0	0	0	0	0	0	0	0	0	0	0.49	0	0.163333	0.163333	0	0	0	0	0	gi|604344456|gb|EYU43210.1|/4.80925e-50/hypothetical protein MIMGU_mgv1a023790mg [Erythranthe guttata]
Cbu_gene.17605	1.06	0.99	0	0.683333	0.592818	0	0	0	0	0	1.23	2.21	0	1.14667	1.10735	0	2.03	0	0.676667	1.17202	1.51	0	0	0.503333	0.503333	0	0	1.17	0.39	0.6755	gi|604299155|gb|EYU19090.1|/1.54733e-27/hypothetical protein MIMGU_mgv1a021735mg [Erythranthe guttata]
Cbu_gene.7834	2.43	0.59	0	1.00667	1.26745	0	0.91	0.73	0.546667	0.481906	0.65	0	0	0.216667	0.375278	5.48	-1.99	2.12	1.87	3.74127	2.52	0	0	0.84	0.84	2.38	1.12	2.01	1.83667	0.647637	gi|567855451|ref|XP_006420845.1|/2.29107e-41/hypothetical protein CICLE_v10006463mg [Citrus clementina]
Cbu_gene.11598	0	0	0	0	0	0	0	0	0	0	0.53	0	0	0.176667	0.305996	0	0	0	0	0	0	0	0	0	0	0	0	0	0	0	gi|604331453|gb|EYU36311.1|/2.92434e-74/hypothetical protein MIMGU_mgv1a024545mg [Erythranthe guttata]
Cbu_gene.4866	4.6	1.56	2.13	2.76333	1.61593	3.39	2.75	1.86	2.66667	0.768397	1.93	2.16	1.3	1.79667	0.445234	5.28	-2.94	2.93	1.75667	4.23375	5.35	3.11	2.38	3.61333	3.61333	0.46	3.65	0.46	1.52333	1.84175	gi|527205443|gb|EPS71311.1|/7.2894e-37/hypothetical protein M569_03457 [Genlisea aurea]
Cbu_gene.24192	0	0	0	0	0	0.29	1.12	0.23	0.546667	0.497427	0	0.26	0	0.0866667	0.150111	0.32	0	0.6	0.306667	0.300222	0	0.24	0.24	0.16	0.16	0	0	0	0	0	gi|604344522|gb|EYU43276.1|/6.51539e-55/hypothetical protein MIMGU_mgv1a027139mg [Erythranthe guttata]
Cbu_gene.21990	0	0	0	0	0	0	0	0.68	0.226667	0.392598	0	0	0	0	0	0	0	0	0	0	0	0	0	0	0	0	0	0.42	0.14	0.242487	gi|604345484|gb|EYU44045.1|/4.39615e-55/hypothetical protein MIMGU_mgv1a013951mg [Erythranthe guttata]
Cbu_gene.14167	0	0	0	0	0	0	0	0	0	0	0.5	0	0	0.166667	0.288675	0	0	0	0	0	0	0	0	0	0	0	0	0	0	0	gi|604304248|gb|EYU23581.1|/1.90963e-28/hypothetical protein MIMGU_mgv1a009746mg [Erythranthe guttata]
Cbu_gene.26908	1.38	1.29	0.7	1.12333	0.369369	7.58	4.15	3.07	4.93333	2.35483	0.79	0.36	1.07	0.74	0.357631	3.48	-5.25	2.42	0.216667	4.76385	13.23	7.06	7.86	9.38333	9.38333	0.75	0	1.14	0.63	0.579396	gi|604300191|gb|EYU20034.1|/7.21213e-41/hypothetical protein MIMGU_mgv1a012796mg [Erythranthe guttata]
Cbu_gene.20197	0.35	0.49	0.7	0.513333	0.176163	0.2	0.38	0.31	0.296667	0.0907377	0.2	0.18	0.72	0.366667	0.306159	0.22	-1.01	0.81	0.00666667	0.928565	0.25	0.16	0.16	0.19	0.19	0.38	0.19	1.14	0.57	0.502693	gi|604317933|gb|EYU29685.1|/2.78569e-68/hypothetical protein MIMGU_mgv1a013352mg [Erythranthe guttata]
Cbu_gene.10280	0	0.7	0.38	0.36	0.350428	1.73	0.82	0.33	0.96	0.710422	0	0	0	0	0	1.42	-2.63	3.06	0.616667	2.92883	1.06	1.74	0.71	1.17	1.17	0	0.82	1.23	0.683333	0.626285	gi|604347239|gb|EYU45491.1|/4.46244e-73/hypothetical protein MIMGU_mgv1a0132952mg [Erythranthe guttata]
Cbu_gene.17292	0	0.14	0.46	0.2	0.235797	0	0.82	0.8	0.54	0.467761	0.34	0.15	0	0.163333	0.170392	0.19	0	0.88	0.356667	0.463069	0.64	0.28	0.43	0.45	0.45	0.16	0	0	0.0533333	0.092376	gi|166428|gb|AAA32663.1|/2.44361e-156/DEL [Antirrhinum majus]
Cbu_gene.1147	0.19	0.87	0.38	0.48	0.350856	0.65	0.61	1.16	0.806667	0.306649	0.21	0.19	0.97	0.456667	0.444672	1.65	0.65	0.87	1.05667	0.525484	1.59	0.17	0.18	0.646667	0.646667	0.61	0.81	0.61	0.676667	0.11547	gi|661876012|emb|CDP19764.1|/1.56685e-86/unnamed protein product [Coffea canephora]
Cbu_gene.1399	0	0	0	0	0	0	0	0.29	0.0966667	0.167432	0.38	0	0	0.126667	0.219393	0	0	0	0	0	0	0	0	0	0	0.72	0	0	0.24	0.415692	gi|255554513|ref|XP_002518295.1|/1.13799e-42/DNA binding protein, putative [Ricinus communis]
Cbu_gene.10700	0	0	0	0	0	0.52	0	0	0.173333	0.300222	0	0	0	0	0	0	0	0	0	0	0	0.42	0	0.14	0.14	0	0	0	0	0	gi|604332299|gb|EYU37032.1|/3.78795e-37/hypothetical protein MIMGU_mgv1a022996mg [Erythranthe guttata]
Cbu_gene.18153	0.55	0	0.56	0.37	0.320468	0	0	0	0	0	0	1.15	0	0.383333	0.663953	0	0	0.65	0.216667	0.375278	2.36	0	0	0.786667	0.786667	0	0	0	0	0	gi|604328815|gb|EYU34297.1|/5.76867e-43/hypothetical protein MIMGU_mgv1a014245mg [Erythranthe guttata]
Cbu_gene.14010	0	0	0	0	0	0	0	0	0	0	0	0	0	0	0	0	0	0	0	0	0.44	0.29	0.29	0.34	0.34	0.68	0	0	0.226667	0.392598	gi|565403257|ref|XP_006367079.1|/2.17382e-39/PREDICTED: transcrRbtion factor bHLH25-like [Solanum tuberosum]
Cbu_gene.18653	0	0	0	0	0	0	0.93	0	0.31	0.536936	0	0	0	0	0	0	0.67	0	0.223333	0.386825	0	0	0	0	0	0.62	0	0.31	0.31	0.31	gi|565355289|ref|XP_006344525.1|/1.5743e-27/PREDICTED: transcrRbtion factor bHLH35-like [Solanum tuberosum]
Cbu_gene.3018	0	0	0	0	0	0	0	0	0	0	0	0.29	0	0.0966667	0.167432	0	0	0	0	0	0.4	0	0	0.133333	0.133333	0	0	0.31	0.103333	0.178979	gi|604314614|gb|EYU27320.1|/1.40312e-41/hypothetical protein MIMGU_mgv1a026242mg [Erythranthe guttata]
Cbu_gene.18015	0.41	0	0.42	0.276667	0.239653	0.47	0.22	0.18	0.29	0.157162	0.47	0	0	0.156667	0.271355	0.78	-0.96	0.24	0.02	0.890618	0.58	0.38	0	0.32	0.32	0.67	0.67	0.23	0.523333	0.254034	gi|385251598|gb|AFI49627.1|/1.96268e-75/inducer of CBF expression 1 [Vitis vinifera]
Cbu_gene.5080	0	0	0	0	0	0	0	0	0	0	0	0	0	0	0	0	0	0	0	0	0	0	0	0	0	0	0	0.75	0.25	0.433013	gi|359481913|ref|XP_002267194.2|/8.1912e-25/PREDICTED: transcrRbtion factor ORG2 [Vitis vinifera]
Cbu_gene.14396	4.49	1.05	2.29	2.61	1.74218	0	1.85	0.5	0.783333	0.956992	6.48	2.32	1.75	3.51667	2.5821	2.84	1.97	0	1.60333	1.45507	2.39	1.57	3.2	2.38667	2.38667	0	0	3.08	1.02667	1.77824	gi|359481913|ref|XP_002267194.2|/1.87193e-32/PREDICTED: transcrRbtion factor ORG2 [Vitis vinifera]
Cbu_gene.19628	0	0.26	0	0.0866667	0.150111	0	0	0	0	0	0	0	0	0	0	0	0	0.32	0.106667	0.184752	0	0	0.26	0.0866667	0.0866667	0	0	0.9	0.3	0.519615	gi|658011062|ref|XP_008340771.1|/2.23308e-19/PREDICTED: uncharacterized protein LOC103403713 [Malus domestica]
Cbu_gene.27032	0	0.13	0	0.0433333	0.0750555	0	0	0	0	0	0	0.15	0	0.05	0.0866025	0	0	0	0	0	0.2	0	0	0.0666667	0.0666667	0.16	0	0	0.0533333	0.092376	gi|604304235|gb|EYU23568.1|/0/hypothetical protein MIMGU_mgv1a020952mg [Erythranthe guttata]
Cbu_gene.7430	0.29	0	0	0.0966667	0.167432	0.17	0	0	0.0566667	0.0981495	0.16	0	0.15	0.103333	0.0896289	0	0	0	0	0	0.2	0.27	0	0.156667	0.156667	0	0	0.16	0.0533333	0.092376	gi|359481746|ref|XP_002271475.2|/2.45381e-46/PREDICTED: uncharacterized protein LOC100249509 [Vitis vinifera]
Cbu_gene.14010	0	0	0	0	0	0	0	0	0	0	0	0	0	0	0	0	0	0	0	0	0.44	0.29	0.29	0.34	0.34	0.68	0	0	0.226667	0.392598	gi|565403257|ref|XP_006367079.1|/2.17382e-39/PREDICTED: transcrRbtion factor bHLH25-like [Solanum tuberosum]
Cbu_gene.22410	0	0	0	0	0	0	0.27	0	0.09	0.155885	0	0	0.26	0.0866667	0.150111	0.31	0.58	0.58	0.49	0.155885	0	0.23	0	0.0766667	0.0766667	0.54	0	0	0.18	0.311769	gi|604347951|gb|EYU46106.1|/1.31861e-99/hypothetical protein MIMGU_mgv1a004574mg [Erythranthe guttata]
Cbu_gene.22415	0	0	0	0	0	0	0	0.37	0.123333	0.21362	0	0	0	0	0	0	0	0	0	0	0	0	0	0	0	0	0	0	0	0	gi|604347955|gb|EYU46110.1|/1.3939e-19/hypothetical protein MIMGU_mgv1a013888mg [Erythranthe guttata]
Cbu_gene.13988	0	0	0	0	0	0	0	0	0	0	0.61	0	0	0.203333	0.352184	0	0	0	0	0	0	0	0	0	0	0	0	0	0	0	gi|604333310|gb|EYU37661.1|/3.48595e-39/hypothetical protein MIMGU_mgv1a0227911mg, partial [Erythranthe guttata]
Cbu_gene.25827	0	0.26	0	0.0866667	0.150111	0	0	0	0	0	0	0	0	0	0	0	0	0	0	0	0	0	0	0	0	0	0	0	0	0	gi|586829739|gb|AHJ80985.1|/8.1852e-85/basic helix-loop-helix transcrRbtion factor [Erythranthe lewisii]
Cbu_gene.5659	0.59	0.37	0.4	0.453333	0.119304	0.68	0.43	0	0.37	0.343948	0.91	0.61	0	0.506667	0.463717	0	-0.92	0.23	-0.23	0.608523	0.56	0.18	0.19	0.31	0.31	0.22	0.64	0.65	0.503333	0.245425	gi|590723426|ref|XP_007052180.1|/7.06486e-52/Basic helix-loop-helix DNA-binding superfamily protein isoform 2 [Theobroma cacao]
Cbu_gene.4801	1.92	1.57	0.98	1.49	0.475079	1.94	3.41	1.28	2.21	1.09037	0.28	1.73	1.24	1.08333	0.737586	1.51	-3.08	1.12	-0.15	2.54494	3.06	2.45	2.5	2.67	2.67	2.35	2.09	1.84	2.09333	0.255016	gi|604333076|gb|EYU37467.1|/1.46466e-132/hypothetical protein MIMGU_mgv1a008445mg [Erythranthe guttata]
Cbu_gene.14964	0	0	0.22	0.0733333	0.127017	0	0.23	0.38	0.203333	0.191398	0.49	0	0	0.163333	0.282902	0	0	0.25	0.0833333	0.144338	0	0	0	0	0	0.94	0	0.23	0.39	0.49	gi|604318753|gb|EYU30245.1|/1.36824e-73/hypothetical protein MIMGU_mgv1a008511mg [Erythranthe guttata]
Cbu_gene.17111	0	0	0	0	0	0	0.24	0	0.08	0.138564	0	0	0	0	0	0	0	0.51	0.17	0.294449	0.31	0.61	0.42	0.446667	0.446667	0	0	0	0	0	gi|604329482|gb|EYU34813.1|/0/hypothetical protein MIMGU_mgv1a003413mg [Erythranthe guttata]
Cbu_gene.14850	0	0	0	0	0	0	0.35	0	0.116667	0.202073	0	0.33	0	0.11	0.190526	0	0	0	0	0	0.9	0	0	0.3	0.3	0	0	0	0	0	gi|604303254|gb|EYU22727.1|/1.33006e-21/hypothetical protein MIMGU_mgv1a021517mg [Erythranthe guttata]
Cbu_gene.1399	0	0	0	0	0	0	0	0.29	0.0966667	0.167432	0.38	0	0	0.126667	0.219393	0	0	0	0	0	0	0	0	0	0	0.72	0	0	0.24	0.415692	gi|255554513|ref|XP_002518295.1|/1.13799e-42/DNA binding protein, putative [Ricinus communis]
Cbu_gene.11519	0	0	0	0	0	0	0	0	0	0	0	0	0	0	0	0	0	0	0	0	0	0	0.39	0.13	0.13	0	0	0	0	0	gi|661879052|emb|CDP17177.1|/1.1051e-31/unnamed protein product [Coffea canephora]
Cbu_gene.13988	0	0	0	0	0	0	0	0	0	0	0.61	0	0	0.203333	0.352184	0	0	0	0	0	0	0	0	0	0	0	0	0	0	0	gi|604333310|gb|EYU37661.1|/3.48595e-39/hypothetical protein MIMGU_mgv1a0227911mg, partial [Erythranthe guttata]
Cbu_gene.23065	0	0	0	0	0	0	0	0	0	0	0	0.18	0	0.06	0.103923	0	0	0	0	0	0	0	0.08	0.0266667	0.0266667	0	0	0	0	0	gi|661869801|emb|CDP21518.1|/2.77716e-107/unnamed protein product, partial [Coffea canephora]
Cbu_gene.19410	0	0	0	0	0	0	0	0	0	0	0	0.18	0	0.06	0.103923	0	0	0	0	0	0	0.16	0.08	0.08	0.08	0	0	0	0	0	gi|661869801|emb|CDP21518.1|/2.77716e-107/unnamed protein product, partial [Coffea canephora]
Cbu_gene.26481	0	0	0.45	0.15	0.259808	0	0.24	0.2	0.146667	0.128582	0.25	0	0	0.0833333	0.144338	0	0.26	0	0.0866667	0.150111	1.88	0.41	0.84	1.04333	1.04333	0	0.24	0	0.08	0.138564	gi|604343361|gb|EYU42281.1|/6.19866e-54/hypothetical protein MIMGU_mgv1a006478mg [Erythranthe guttata]
Query=NM_121589.2_Arabidopsis_thaliana_B-box_type_zinc_finger_protein_with_CCT_domain-containing_protein_(CO)_mRNA															#DIV/0!
GeneID	NF-Vb-1-FPKM	NF-Vb-2-FPKM	NF-Vb-3-FPKM	NF-Vb-FPKM	STDVE	NF-Tb-1-FPKM	NF-Tb-2-FPKM	NF-Tb-3-FPKM	NF-Tb-FPKM	STDVE	NF-Rb-1-FPKM	NF-Rb-2-FPKM	NF-Rb-3-FPKM	NF-Rb-FPKM	#DIV/0!	EF-Vb-1-FPKM	EF-Vb-2-FPKM	EF-Vb-3-FPKM	EF-Vb-FPKM	STDVE	EF-Tb-1-FPKM	EF-Tb-2-FPKM	EF-Tb-3-FPKM	EF-Tb-FPKM	STDVE	EF-Rb-1-FPKM	EF-Rb-2-FPKM	EF-Rb-3-FPKM	EF-Rb-FPKM	STDVE	Blast nr
Cbu_gene.10580	0.77	0.72	1.18	0.89	0.252389	2.23	0.84	1.37	1.48	0.701498	2.22	1.59	2.8	2.20333	0.605172	2.43	1.8	2.25	2.16	0.3245	1.1	0.36	1.1	0.853333	0.853333	1.69	0	0.85	0.846667	0.845005	gi|662008833|gb|AIE41593.1|/1.45398e-76/zinc finger protein CONSTANS-LIKE 2 [Lagerstroemia indica]
Cbu_gene.14754	0.75	1.6	1.54	1.29667	0.474377	0.38	0.94	0.42	0.58	0.31241	2.71	1.77	2.98	2.48667	0.635164	0.78	0.33	0.42	0.51	0.238118	0	0.36	0.19	0.183333	0.180093	0	0.72	1.36	0.693333	0.680392	gi|662008835|gb|AIE41594.1|/1.65045e-95/zinc finger protein CONSTANS-LIKE 3 [Lagerstroemia indica]
Cbu_gene.6416	0.27	0	0.28	0.183333	0.15885	0.63	0.3	0.24	0.39	0.21	0.31	0	0.57	0.293333	0.285365	0	0.64	0	0.213333	0.369504	0.78	0	0.52	0.433333	0.433333	0	0	0.3	0.1	0.173205	gi|604348546|gb|EYU46701.1|/3.5782e-70/hypothetical protein MIMGU_mgv1a018699mg [Erythranthe guttata]
Query=NM_001334207.1_Arabidopsis_thaliana_PEBP_(phosphatidylethanolamine-binding_protein)_family_protein_(FT)_mRNA															#DIV/0!
GeneID	NF-Vb-1-FPKM	NF-Vb-2-FPKM	NF-Vb-3-FPKM	NF-Vb-FPKM	STDVE	NF-Tb-1-FPKM	NF-Tb-2-FPKM	NF-Tb-3-FPKM	NF-Tb-FPKM	STDVE	NF-Rb-1-FPKM	NF-Rb-2-FPKM	NF-Rb-3-FPKM	NF-Rb-FPKM	#DIV/0!	EF-Vb-1-FPKM	EF-Vb-2-FPKM	EF-Vb-3-FPKM	EF-Vb-FPKM	STDVE	EF-Tb-1-FPKM	EF-Tb-2-FPKM	EF-Tb-3-FPKM	EF-Tb-FPKM	STDVE	EF-Rb-1-FPKM	EF-Rb-2-FPKM	EF-Rb-3-FPKM	EF-Rb-FPKM	STDVE	Blast nr
Cbu_gene.18536	0	0.14	0.16	0.1	0.087178	0	0	0.14	0.0466667	0.080829	0.18	0.16	0	0.113333	0.0986577	0.39	0	0	0.13	0.225167	0	0	0	0	0	0	0	0.17	0.0566667	0.0981495	gi|698563209|ref|XP_009772632.1|/0/PREDICTED: phosphomethylpyrimidine synthase, chloroplastic [Nicotiana sylvestris]
Query=AT4G20370.1_|_Symbols:_TSF_|_PEBP_(phosphatidylethanolamine-binding_protein)_family_protein_|_chr4:11000771-															#DIV/0!
GeneID	NF-Vb-1-FPKM	NF-Vb-2-FPKM	NF-Vb-3-FPKM	NF-Vb-FPKM	STDVE	NF-Tb-1-FPKM	NF-Tb-2-FPKM	NF-Tb-3-FPKM	NF-Tb-FPKM	STDVE	NF-Rb-1-FPKM	NF-Rb-2-FPKM	NF-Rb-3-FPKM	NF-Rb-FPKM	#DIV/0!	EF-Vb-1-FPKM	EF-Vb-2-FPKM	EF-Vb-3-FPKM	EF-Vb-FPKM	STDVE	EF-Tb-1-FPKM	EF-Tb-2-FPKM	EF-Tb-3-FPKM	EF-Tb-FPKM	STDVE	EF-Rb-1-FPKM	EF-Rb-2-FPKM	EF-Rb-3-FPKM	EF-Rb-FPKM	STDVE	Blast nr
Cbu_gene.26021	24.06	25.1	20.82	23.3267	2.23225	31.08	24.14	15.34	23.52	7.8883	20.33	16.97	14.96	17.42	2.71313	39.5	35.19	34.7	36.4633	2.64122	54.69	25.75	25.9	35.4467	35.4467	27.61	24.95	19.36	23.9733	4.21082	gi|460413470|ref|XP_004252111.1|/5.04334e-50/PREDICTED: gibberellin 20 oxidase 3-like [Solanum lycopersicum]
Query=AT5G61850.1_|_Symbols:_LFY_LFY3_|_floral_meristem_identity_control_protein_LEAFY_(LFY)_|_chr5:24844295-24846933_FORWARD_LENGTH_1263															#DIV/0!
GeneID	NF-Vb-1-FPKM	NF-Vb-2-FPKM	NF-Vb-3-FPKM	NF-Vb-FPKM	STDVE	NF-Tb-1-FPKM	NF-Tb-2-FPKM	NF-Tb-3-FPKM	NF-Tb-FPKM	STDVE	NF-Rb-1-FPKM	NF-Rb-2-FPKM	NF-Rb-3-FPKM	NF-Rb-FPKM	#DIV/0!	EF-Vb-1-FPKM	EF-Vb-2-FPKM	EF-Vb-3-FPKM	EF-Vb-FPKM	STDVE	EF-Tb-1-FPKM	EF-Tb-2-FPKM	EF-Tb-3-FPKM	EF-Tb-FPKM	STDVE	EF-Rb-1-FPKM	EF-Rb-2-FPKM	EF-Rb-3-FPKM	EF-Rb-FPKM	STDVE	Blast nr
Cbu_gene.8663	47.28	56.28	57.76	53.7733	5.67187	69.25	52.49	39.26	53.6667	15.0296	52.01	34.32	35.93	40.7533	9.78174	83.58	-69.23	67.96	27.4367	84.0793	90.05	50.85	52.56	64.4867	64.4867	40.56	39.73	30.35	36.88	5.67035	gi|42795329|gb|AAS46006.1|/4.36481e-59/floricaula, partial [Paulownia tomentosa]
Cbu_gene.8661	5.65	5.42	6.06	5.71	0.324191	2.75	1.14	1.59	1.82667	0.830682	1.54	0.77	0.92	1.07667	0.408207	6.57	4.87	5.38	5.60667	0.872372	1.06	1.39	0.56	1.00333	1.00333	1.62	2.59	1.14	1.78333	0.73867	gi|527199784|gb|EPS67446.1|/1.21313e-83/hypothetical protein M569_07324, partial [Genlisea aurea]
Cbu_gene.4037	0.86	3.73	1.79	2.12667	1.46432	9.49	2.59	4.08	5.38667	3.63084	1.29	0.81	0.85	0.983333	0.266333	8.22	5.28	11.86	8.45333	3.2962	15.56	5.89	10.71	10.72	4.83501	2.23	1.99	0.94	1.72	0.686076	gi|527191932|gb|EPS62557.1|/3.98582e-63/leafy cotyledon 1-like protein, partial [Genlisea aurea]
Cbu_gene.11197	0.25	0.12	0	0.123333	0.125033	0.14	0	0.11	0.0833333	0.0737111	0.14	0.26	0.39	0.263333	0.125033	0.16	0	0	0.0533333	0.092376	0.71	0.23	0	0.313333	0.313333	0	0.14	0	0.0466667	0.080829	gi|604319445|gb|EYU30637.1|/3.49586e-108/hypothetical protein MIMGU_mgv1a000656mg [Erythranthe guttata]
Cbu_gene.12984	0	0.53	0	0.176667	0.305996	0	0	0	0	0	1.31	0	0.59	0.633333	0.656074	0	-0.67	0	-0.223333	0.386825	0	0	0	0	0	0.62	1.24	1.25	1.03667	0.360879	gi|604344739|gb|EYU43454.1|/8.6435e-49/hypothetical protein MIMGU_mgv1a024624mg, partial [Erythranthe guttata]
Cbu_gene.17853	0	0	0	0	0	0	0	0	0	0	0	0	0	0	0	0	0	0	0	0	0	0.4	0.41	0.27	0.27	0	0	0	0	0	gi|384626927|gb|AFI24544.1|/1.04366e-16/S-locus F-box 1, partial [Prunus virginiana]
Cbu_gene.3756	0	0	0.04	0.0133333	0.023094	0.05	0	0.11	0.0533333	0.0550757	0.05	0	0	0.0166667	0.0288675	0.1	0	0	0.0333333	0.057735	0	0	0.11	0.0366667	0.0366667	0	0	0.04	0.0133333	0.023094	gi|147772908|emb|CAN64580.1|/0/hypothetical protein VITISV_002159 [Vitis vinifera]
Cbu_gene.21154	0.34	0.32	0	0.22	0.190788	0	0	0	0	0	0	1.05	0	0.35	0.606218	0	0	0	0	0	0.48	0	0	0.16	0.16	0	0	0	0	0	gi|604319351|gb|EYU30553.1|/0/hypothetical protein MIMGU_mgv1a007035mg [Erythranthe guttata]
Cbu_gene.12993	0.39	0.36	0.4	0.383333	0.0208167	0.9	0	0	0.3	0.519615	0	0	1.21	0.403333	0.698594	0.98	-1.82	1.82	0.326667	1.90592	0	0	0	0	0	0.42	0.85	0	0.423333	0.42501	gi|604344739|gb|EYU43454.1|/3.88863e-49/hypothetical protein MIMGU_mgv1a024624mg, partial [Erythranthe guttata]
Query=AT1G20700.1_|_Symbols:_WOX14_ATWOX14_|_WUSCHEL_related_homeobox_14_|_chr1:7182558-7184009_FORWARD_LENGTH_779															#DIV/0!
GeneID	NF-Vb-1-FPKM	NF-Vb-2-FPKM	NF-Vb-3-FPKM	NF-Vb-FPKM	STDVE	NF-Tb-1-FPKM	NF-Tb-2-FPKM	NF-Tb-3-FPKM	NF-Tb-FPKM	STDVE	NF-Rb-1-FPKM	NF-Rb-2-FPKM	NF-Rb-3-FPKM	NF-Rb-FPKM	#DIV/0!	EF-Vb-1-FPKM	EF-Vb-2-FPKM	EF-Vb-3-FPKM	EF-Vb-FPKM	STDVE	EF-Tb-1-FPKM	EF-Tb-2-FPKM	EF-Tb-3-FPKM	EF-Tb-FPKM	STDVE	EF-Rb-1-FPKM	EF-Rb-2-FPKM	EF-Rb-3-FPKM	EF-Rb-FPKM	STDVE	Blast nr
Cbu_gene.449	0.37	0	0	0.123333	0.21362	0	0	0	0	0	0	0.38	0	0.126667	0.219393	0.93	0.43	0	0.453333	0.465439	0.52	0	1.4	0.64	0.64	0	0	0	0	0	gi|661894786|emb|CDP01785.1|/1.87313e-62/unnamed protein product [Coffea canephora]
Cbu_gene.16420	0	0	0	0	0	0	0	0	0	0	0	0	0	0	0	0	0	0	0	0	0	0.58	0	0.193333	0.193333	0	0	0	0	0	gi|604335732|gb|EYU39620.1|/1.22462e-36/hypothetical protein MIMGU_mgv1a025148mg [Erythranthe guttata]
Cbu_gene.7669	0.49	0	0	0.163333	0.282902	0	0	0	0	0	0	0	0	0	0	0	0	0	0	0	0	0	0	0	0	0	0	0	0	0	gi|661887184|emb|CDP08964.1|/1.27524e-30/unnamed protein product [Coffea canephora]
Cbu_gene.1991	0	0.3	0	0.1	0.173205	0	0	0	0	0	0	0	0	0	0	0	0	0	0	0	0	0	0	0	0	0	0.7	0.35	0.35	0.35	gi|645270079|ref|XP_008240291.1|/2.07871e-37/PREDICTED: WUSCHEL-related homeobox 1 [Prunus mume]
Cbu_gene.3051	1.47	2.47	0.9	1.61333	0.794754	2.04	2.25	1.31	1.86667	0.49339	2.37	0.91	0.91	1.39667	0.842931	4.45	1.72	1.03	2.4	1.80856	1.25	2.19	0.84	1.42667	1.42667	1.28	2.24	0.97	1.49667	0.662143	gi|698518592|ref|XP_009804164.1|/1.72325e-40/PREDICTED: WUSCHEL-related homeobox 1 [Nicotiana sylvestris]
Cbu_gene.26776	0	0	0	0	0	0.46	0	0.35	0.27	0.240208	0	0	0.41	0.136667	0.236714	0	0	0	0	0	0	0	0	0	0	0	0	0	0	0	gi|61216997|sp|Q6YBV1.1|WUS_ANTMA/2.82002e-46/RecName: Full=Protein WUSCHEL; AltName: Full=Protein ROSULATA [Antirrhinum majus]
Cbu_gene.13562	0	0	0	0	0	0	0	0	0	0	0	0	0.3	0.1	0.173205	0	0	0	0	0	0	0	0	0	0	0	0	0	0	0	gi|604315327|gb|EYU28033.1|/1.33985e-51/hypothetical protein MIMGU_mgv1a008138mg [Erythranthe guttata]
Cbu_gene.6956	0	0	0	0	0	0	0	0	0	0	0	0	0	0	0	0.5	0.47	0.47	0.48	0.0173205	0	0.37	0.38	0.25	0.25	0	0	0.44	0.146667	0.254034	gi|565376746|ref|XP_006354857.1|/8.76621e-42/PREDICTED: WUSCHEL-related homeobox 4-like [Solanum tuberosum]
Cbu_gene.393	2.35	1.65	1.49	1.83	0.457384	2.04	2.57	1.83	2.14667	0.381357	0	1.82	2.43	1.41667	1.26421	2.59	3.43	5.83	3.95	1.68143	8.76	4.65	6.41	6.60667	6.60667	0.64	0.96	2.9	1.5	1.22295	gi|661895702|emb|CDP00280.1|/2.41789e-83/unnamed protein product [Coffea canephora]
Cbu_gene.9199	0	0	0.46	0.153333	0.265581	0	0	0	0	0	0	0	0	0	0	0	0	0	0	0	0	0	0	0	0	0	0	0	0	0	gi|527209666|gb|EPS74326.1|/2.42457e-35/hypothetical protein M569_00429, partial [Genlisea aurea]
Cbu_gene.20508	3.37	1.7	1.58	2.21667	1.00062	1.8	1.42	1.85	1.69	0.23516	1.19	1.6	1.07	1.28667	0.277909	2.62	3.64	4.54	3.6	0.960625	0.37	0.72	0.49	0.526667	0.526667	1.13	0.28	1.71	1.04	0.719236	gi|604319807|gb|EYU30971.1|/2.09466e-61/hypothetical protein MIMGU_mgv1a011136mg [Erythranthe guttata]
Cbu_gene.20408	0.3	0	0	0.1	0.173205	0.7	0	0.27	0.323333	0.353034	0	0.31	0	0.103333	0.178979	0	0	0.35	0.116667	0.202073	0.85	0.28	0	0.376667	0.376667	0	0.98	0	0.326667	0.565803	gi|565381819|ref|XP_006357259.1|/1.8658e-79/PREDICTED: homeobox-leucine zRbper protein HAT5-like [Solanum tuberosum]
Cbu_gene.521	0.77	2.14	1.82	1.57667	0.716682	1.47	1.67	1.59	1.57667	0.100664	0.59	2.37	1.06	1.34	0.922442	1.93	1.49	2.09	1.83667	0.310698	1.45	0.95	0.73	1.04333	1.04333	2.23	0.56	0	0.93	1.16013	gi|703078439|ref|XP_010090890.1|/2.50883e-34/putative oxidoreductase [Morus notabilis]
Cbu_gene.20454	1.11	1.9	0.57	1.19333	0.668905	2.78	2.63	4.45	3.28667	1.01026	1.7	1.72	3.07	2.16333	0.78526	3.51	2.81	2.6	2.97333	0.47648	2.63	1.72	2.99	2.44667	2.44667	1.82	1.81	2.23	1.95333	0.239653	gi|661894515|emb|CDP01514.1|/2.18223e-62/unnamed protein product [Coffea canephora]
Cbu_gene.13532	0.57	0.53	1.16	0.753333	0.352751	1.32	1.25	0	0.856667	0.74272	0	0	0	0	0	0	0	0	0	0	0	1.59	0.54	0.71	0.71	0	1.25	0	0.416667	0.721688	gi|661896288|emb|CDO99477.1|/4.98931e-44/unnamed protein product [Coffea canephora]
Cbu_gene.22061	0	0	0	0	0	0	0	0	0	0	0.31	0	0	0.103333	0.178979	0.34	0	0	0.113333	0.196299	0	0	0.51	0.17	0.17	0	0	0	0	0	gi|604305240|gb|EYU24419.1|/2.29506e-52/hypothetical protein MIMGU_mgv1a010726mg [Erythranthe guttata]
Cbu_gene.2200	0	0.33	0	0.11	0.190526	0	0	0	0	0	0	0.37	0	0.123333	0.21362	0	0	0	0	0	0.51	0	0.68	0.396667	0.396667	0	0	0	0	0	gi|527194452|gb|EPS64070.1|/9.81708e-48/hypothetical protein M569_10710 [Genlisea aurea]
Cbu_gene.23469	15.95	15.78	15.92	15.8833	0.0907377	19.88	14.37	13.36	15.87	3.50929	10.8	5.16	4.86	6.94	3.34622	40.67	34.75	31.8	35.74	4.51711	47.53	22.12	27.62	32.4233	32.4233	4.78	9.55	7.55	7.29333	2.39534	gi|604327759|gb|EYU33472.1|/9.6521e-71/hypothetical protein MIMGU_mgv1a024502mg [Erythranthe guttata]
Cbu_gene.25286	0	0.1	0.11	0.07	0.0608276	0.12	0.23	0.18	0.176667	0.0550757	0.24	0.11	0.11	0.153333	0.0750555	0.39	0.24	0.12	0.25	0.135277	0.29	0	0.2	0.163333	0.163333	0.45	0.34	0.23	0.34	0.11	gi|590590491|ref|XP_007016749.1|/1.05023e-156/Homeobox-leucine zRbper family protein / lRbid-binding START domain-containing protein isoform 1 [Theobroma cacao]
Cbu_gene.16714	0	0	0	0	0	0	0.58	0.47	0.35	0.308058	0	0.54	0	0.18	0.311769	0.66	0	0	0.22	0.381051	0.75	0.98	0.5	0.743333	0.743333	1.72	1.72	0.58	1.34	0.658179	gi|604346530|gb|EYU44974.1|/3.69271e-59/hypothetical protein MIMGU_mgv1a013901mg [Erythranthe guttata]
Cbu_gene.1606	0.44	0	0	0.146667	0.254034	2.57	3.89	1.58	2.68	1.15892	0	0.92	0.46	0.46	0.46	6.17	9.35	6.75	7.42333	1.69356	44.13	17.34	23.61	28.36	28.36	1.94	2.42	3.41	2.59	0.7496	gi|566171675|ref|XP_002307424.2|/3.42754e-33/hypothetical protein POPTR_0005s15990g [Populus trichocarpa]
Cbu_gene.7533	0.7	0.22	1.42	0.78	0.603987	2.42	1.02	1.04	1.49333	0.802579	1.61	1.2	1.69	1.5	0.262869	1.18	2.45	1.09	1.57333	0.760548	0.99	0.43	0.66	0.693333	0.693333	2.55	3.56	2.56	2.89	0.580259	gi|567904564|ref|XP_006444770.1|/2.3037e-33/hypothetical protein CICLE_v10021877mg [Citrus clementina]
Cbu_gene.18275	0	0	0	0	0	0	0	0	0	0	0.46	0	0	0.153333	0.265581	0.5	0.47	0	0.323333	0.280416	1.13	1.11	0	0.746667	0.746667	0	0.43	0.87	0.433333	0.43501	gi|604328534|gb|EYU34093.1|/2.3889e-46/hypothetical protein MIMGU_mgv1a011172mg [Erythranthe guttata]
Cbu_gene.849	0	0	0	0	0	0.39	0	0	0.13	0.225167	0	0.35	0	0.116667	0.202073	0	0	0	0	0	0	0	0	0	0	0	0.74	0	0.246667	0.427239	gi|604328534|gb|EYU34093.1|/9.77701e-62/hypothetical protein MIMGU_mgv1a011172mg [Erythranthe guttata]
Cbu_gene.5938	0	0	0	0	0	0	0	0	0	0	0	0	0	0	0	0.24	0	0	0.08	0.138564	0	0	0.18	0.06	0.06	0	0	0.21	0.07	0.121244	gi|604348600|gb|EYU46755.1|/0/hypothetical protein MIMGU_mgv1a001548mg [Erythranthe guttata]
Cbu_gene.26261	3.59	1.44	1.57	2.2	1.20553	5.95	7.87	5.02	6.28	1.45338	1.18	6.9	5.86	4.64667	3.04692	10.38	3.61	6.01	6.66667	3.43244	0.73	2.39	1.46	1.52667	1.52667	7.86	7.86	5.07	6.93	1.61081	gi|296086402|emb|CBI31991.3|/5.53164e-59/unnamed protein product [Vitis vinifera]
Cbu_gene.24085	0.65	0	0	0.216667	0.375278	0	0	0	0	0	0	0	0	0	0	0	0	0	0	0	0	0	0	0	0	0	0	0	0	0	gi|604346167|gb|EYU44664.1|/1.34762e-33/hypothetical protein MIMGU_mgv1a013956mg [Erythranthe guttata]
Cbu_gene.27497	2.71	1.09	1.18	1.66	0.910439	0.9	1.27	1.03	1.06667	0.187705	0.45	0.4	1.21	0.686667	0.453909	0	3.18	1.36	1.51333	1.59554	2.75	1.44	0.74	1.64333	1.64333	1.27	0.85	0	0.706667	0.647019	gi|661895725|emb|CDP00303.1|/2.75475e-57/unnamed protein product [Coffea canephora]
Cbu_gene.23611	0	0	0	0	0	0.31	0	0	0.103333	0.178979	0	0	0.56	0.186667	0.323316	0	0.63	0	0.21	0.363731	0.38	0	0	0.126667	0.126667	0	0.29	0	0.0966667	0.167432	gi|643722596|gb|KDP32346.1|/7.75506e-51/hypothetical protein JCGZ_13271 [Jatropha curcas]
Cbu_gene.24204	0	0.39	0.21	0.2	0.195192	0.24	0.69	0.19	0.373333	0.275379	0.24	0.43	0.22	0.296667	0.115902	2.13	0.25	0	0.793333	1.16432	0.6	1.18	1.4	1.06	1.06	0.69	0	0.69	0.46	0.398372	gi|604327628|gb|EYU33385.1|/4.17532e-170/hypothetical protein MIMGU_mgv1a008110mg [Erythranthe guttata]
Cbu_gene.23622	0	0	0	0	0	0	0.75	0	0.25	0.433013	0	0.7	0	0.233333	0.404145	0	0	0.4	0.133333	0.23094	0	0	0	0	0	0	0	0	0	0	gi|643722596|gb|KDP32346.1|/6.76255e-51/hypothetical protein JCGZ_13271 [Jatropha curcas]
Cbu_gene.12774	0.2	0	0.21	0.136667	0.118462	0.71	0.45	0	0.386667	0.359212	0	0.21	0	0.07	0.121244	0	0	0	0	0	1.16	0.57	0.77	0.833333	0.833333	0.22	0	0	0.0733333	0.127017	gi|698556597|ref|XP_009770802.1|/2.34647e-80/PREDICTED: uncharacterized protein LOC104221429 isoform X2 [Nicotiana sylvestris]
Cbu_gene.24519	0	0.16	0	0.0533333	0.092376	0	0	0	0	0	0	0	0	0	0	0	0.2	0.2	0.133333	0.11547	0.48	0.31	0.16	0.316667	0.316667	0	0.18	0	0.06	0.103923	gi|604331082|gb|EYU35940.1|/1.94924e-86/hypothetical protein MIMGU_mgv1a003184mg [Erythranthe guttata]
Query=AT1G20710.1_|_Symbols:_WOX10_|_WUSCHEL_related_homeobox_10_|_chr1:7184485-7185267_FORWARD_LENGTH_594															#DIV/0!
GeneID	NF-Vb-1-FPKM	NF-Vb-2-FPKM	NF-Vb-3-FPKM	NF-Vb-FPKM	STDVE	NF-Tb-1-FPKM	NF-Tb-2-FPKM	NF-Tb-3-FPKM	NF-Tb-FPKM	STDVE	NF-Rb-1-FPKM	NF-Rb-2-FPKM	NF-Rb-3-FPKM	NF-Rb-FPKM	#DIV/0!	EF-Vb-1-FPKM	EF-Vb-2-FPKM	EF-Vb-3-FPKM	EF-Vb-FPKM	STDVE	EF-Tb-1-FPKM	EF-Tb-2-FPKM	EF-Tb-3-FPKM	EF-Tb-FPKM	STDVE	EF-Rb-1-FPKM	EF-Rb-2-FPKM	EF-Rb-3-FPKM	EF-Rb-FPKM	STDVE	Blast nr
Cbu_gene.449	0.37	0	0	0.123333	0.21362	0	0	0	0	0	0	0.38	0	0.126667	0.219393	0.93	0.43	0	0.453333	0.465439	0.52	0	1.4	0.64	0.64	0	0	0	0	0	gi|661894786|emb|CDP01785.1|/1.87313e-62/unnamed protein product [Coffea canephora]
Cbu_gene.7669	0.49	0	0	0.163333	0.282902	0	0	0	0	0	0	0	0	0	0	0	0	0	0	0	0	0	0	0	0	0	0	0	0	0	gi|661887184|emb|CDP08964.1|/1.27524e-30/unnamed protein product [Coffea canephora]
Cbu_gene.16420	0	0	0	0	0	0	0	0	0	0	0	0	0	0	0	0	0	0	0	0	0	0.58	0	0.193333	0.193333	0	0	0	0	0	gi|604335732|gb|EYU39620.1|/1.22462e-36/hypothetical protein MIMGU_mgv1a025148mg [Erythranthe guttata]
Cbu_gene.1991	0	0.3	0	0.1	0.173205	0	0	0	0	0	0	0	0	0	0	0	0	0	0	0	0	0	0	0	0	0	0.7	0.35	0.35	0.35	gi|645270079|ref|XP_008240291.1|/2.07871e-37/PREDICTED: WUSCHEL-related homeobox 1 [Prunus mume]
Cbu_gene.3051	1.47	2.47	0.9	1.61333	0.794754	2.04	2.25	1.31	1.86667	0.49339	2.37	0.91	0.91	1.39667	0.842931	4.45	1.72	1.03	2.4	1.80856	1.25	2.19	0.84	1.42667	1.42667	1.28	2.24	0.97	1.49667	0.662143	gi|698518592|ref|XP_009804164.1|/1.72325e-40/PREDICTED: WUSCHEL-related homeobox 1 [Nicotiana sylvestris]
Cbu_gene.26776	0	0	0	0	0	0.46	0	0.35	0.27	0.240208	0	0	0.41	0.136667	0.236714	0	0	0	0	0	0	0	0	0	0	0	0	0	0	0	gi|61216997|sp|Q6YBV1.1|WUS_ANTMA/2.82002e-46/RecName: Full=Protein WUSCHEL; AltName: Full=Protein ROSULATA [Antirrhinum majus]
Cbu_gene.6956	0	0	0	0	0	0	0	0	0	0	0	0	0	0	0	0.5	0.47	0.47	0.48	0.0173205	0	0.37	0.38	0.25	0.25	0	0	0.44	0.146667	0.254034	gi|565376746|ref|XP_006354857.1|/8.76621e-42/PREDICTED: WUSCHEL-related homeobox 4-like [Solanum tuberosum]
Cbu_gene.13562	0	0	0	0	0	0	0	0	0	0	0	0	0.3	0.1	0.173205	0	0	0	0	0	0	0	0	0	0	0	0	0	0	0	gi|604315327|gb|EYU28033.1|/1.33985e-51/hypothetical protein MIMGU_mgv1a008138mg [Erythranthe guttata]
Cbu_gene.9199	0	0	0.46	0.153333	0.265581	0	0	0	0	0	0	0	0	0	0	0	0	0	0	0	0	0	0	0	0	0	0	0	0	0	gi|527209666|gb|EPS74326.1|/2.42457e-35/hypothetical protein M569_00429, partial [Genlisea aurea]
Cbu_gene.393	2.35	1.65	1.49	1.83	0.457384	2.04	2.57	1.83	2.14667	0.381357	0	1.82	2.43	1.41667	1.26421	2.59	3.43	5.83	3.95	1.68143	8.76	4.65	6.41	6.60667	6.60667	0.64	0.96	2.9	1.5	1.22295	gi|661895702|emb|CDP00280.1|/2.41789e-83/unnamed protein product [Coffea canephora]
Cbu_gene.2200	0	0.33	0	0.11	0.190526	0	0	0	0	0	0	0.37	0	0.123333	0.21362	0	0	0	0	0	0.51	0	0.68	0.396667	0.396667	0	0	0	0	0	gi|527194452|gb|EPS64070.1|/9.81708e-48/hypothetical protein M569_10710 [Genlisea aurea]
Cbu_gene.521	0.77	2.14	1.82	1.57667	0.716682	1.47	1.67	1.59	1.57667	0.100664	0.59	2.37	1.06	1.34	0.922442	1.93	1.49	2.09	1.83667	0.310698	1.45	0.95	0.73	1.04333	1.04333	2.23	0.56	0	0.93	1.16013	gi|703078439|ref|XP_010090890.1|/2.50883e-34/putative oxidoreductase [Morus notabilis]
Cbu_gene.25286	0	0.1	0.11	0.07	0.0608276	0.12	0.23	0.18	0.176667	0.0550757	0.24	0.11	0.11	0.153333	0.0750555	0.39	0.24	0.12	0.25	0.135277	0.29	0	0.2	0.163333	0.163333	0.45	0.34	0.23	0.34	0.11	gi|590590491|ref|XP_007016749.1|/1.05023e-156/Homeobox-leucine zRbper family protein / lRbid-binding START domain-containing protein isoform 1 [Theobroma cacao]
Cbu_gene.18275	0	0	0	0	0	0	0	0	0	0	0.46	0	0	0.153333	0.265581	0.5	0.47	0	0.323333	0.280416	1.13	1.11	0	0.746667	0.746667	0	0.43	0.87	0.433333	0.43501	gi|604328534|gb|EYU34093.1|/2.3889e-46/hypothetical protein MIMGU_mgv1a011172mg [Erythranthe guttata]
Cbu_gene.22061	0	0	0	0	0	0	0	0	0	0	0.31	0	0	0.103333	0.178979	0.34	0	0	0.113333	0.196299	0	0	0.51	0.17	0.17	0	0	0	0	0	gi|604305240|gb|EYU24419.1|/2.29506e-52/hypothetical protein MIMGU_mgv1a010726mg [Erythranthe guttata]
Cbu_gene.20408	0.3	0	0	0.1	0.173205	0.7	0	0.27	0.323333	0.353034	0	0.31	0	0.103333	0.178979	0	0	0.35	0.116667	0.202073	0.85	0.28	0	0.376667	0.376667	0	0.98	0	0.326667	0.565803	gi|565381819|ref|XP_006357259.1|/1.8658e-79/PREDICTED: homeobox-leucine zRbper protein HAT5-like [Solanum tuberosum]
Cbu_gene.849	0	0	0	0	0	0.39	0	0	0.13	0.225167	0	0.35	0	0.116667	0.202073	0	0	0	0	0	0	0	0	0	0	0	0.74	0	0.246667	0.427239	gi|604328534|gb|EYU34093.1|/9.77701e-62/hypothetical protein MIMGU_mgv1a011172mg [Erythranthe guttata]
Cbu_gene.23469	15.95	15.78	15.92	15.8833	0.0907377	19.88	14.37	13.36	15.87	3.50929	10.8	5.16	4.86	6.94	3.34622	40.67	34.75	31.8	35.74	4.51711	47.53	22.12	27.62	32.4233	32.4233	4.78	9.55	7.55	7.29333	2.39534	gi|604327759|gb|EYU33472.1|/9.6521e-71/hypothetical protein MIMGU_mgv1a024502mg [Erythranthe guttata]
Cbu_gene.20508	3.37	1.7	1.58	2.21667	1.00062	1.8	1.42	1.85	1.69	0.23516	1.19	1.6	1.07	1.28667	0.277909	2.62	3.64	4.54	3.6	0.960625	0.37	0.72	0.49	0.526667	0.526667	1.13	0.28	1.71	1.04	0.719236	gi|604319807|gb|EYU30971.1|/2.09466e-61/hypothetical protein MIMGU_mgv1a011136mg [Erythranthe guttata]
Cbu_gene.10229	0.22	0.31	0.11	0.213333	0.100167	0.13	0.12	0.68	0.31	0.320468	0.13	0.34	0.23	0.233333	0.10504	0.42	0.38	0.38	0.393333	0.023094	0.78	0.1	0	0.293333	0.293333	0.6	0.24	0.12	0.32	0.2498	gi|147819777|emb|CAN76196.1|/0/hypothetical protein VITISV_041073 [Vitis vinifera]
Cbu_gene.20454	1.11	1.9	0.57	1.19333	0.668905	2.78	2.63	4.45	3.28667	1.01026	1.7	1.72	3.07	2.16333	0.78526	3.51	2.81	2.6	2.97333	0.47648	2.63	1.72	2.99	2.44667	2.44667	1.82	1.81	2.23	1.95333	0.239653	gi|661894515|emb|CDP01514.1|/2.18223e-62/unnamed protein product [Coffea canephora]
Cbu_gene.27497	2.71	1.09	1.18	1.66	0.910439	0.9	1.27	1.03	1.06667	0.187705	0.45	0.4	1.21	0.686667	0.453909	0	3.18	1.36	1.51333	1.59554	2.75	1.44	0.74	1.64333	1.64333	1.27	0.85	0	0.706667	0.647019	gi|661895725|emb|CDP00303.1|/2.75475e-57/unnamed protein product [Coffea canephora]
Cbu_gene.26261	3.59	1.44	1.57	2.2	1.20553	5.95	7.87	5.02	6.28	1.45338	1.18	6.9	5.86	4.64667	3.04692	10.38	3.61	6.01	6.66667	3.43244	0.73	2.39	1.46	1.52667	1.52667	7.86	7.86	5.07	6.93	1.61081	gi|296086402|emb|CBI31991.3|/5.53164e-59/unnamed protein product [Vitis vinifera]
Cbu_gene.7533	0.7	0.22	1.42	0.78	0.603987	2.42	1.02	1.04	1.49333	0.802579	1.61	1.2	1.69	1.5	0.262869	1.18	2.45	1.09	1.57333	0.760548	0.99	0.43	0.66	0.693333	0.693333	2.55	3.56	2.56	2.89	0.580259	gi|567904564|ref|XP_006444770.1|/2.3037e-33/hypothetical protein CICLE_v10021877mg [Citrus clementina]
Cbu_gene.12774	0.2	0	0.21	0.136667	0.118462	0.71	0.45	0	0.386667	0.359212	0	0.21	0	0.07	0.121244	0	0	0	0	0	1.16	0.57	0.77	0.833333	0.833333	0.22	0	0	0.0733333	0.127017	gi|698556597|ref|XP_009770802.1|/2.34647e-80/PREDICTED: uncharacterized protein LOC104221429 isoform X2 [Nicotiana sylvestris]
Cbu_gene.25482	0.44	0.72	0.67	0.61	0.149332	1.53	1.08	0.98	1.19667	0.292973	0.25	0.23	1.26	0.58	0.588982	0.7	0.52	0.64	0.62	0.0916515	2.51	0.82	0.73	1.35333	1.35333	0.84	0.72	0.48	0.68	0.183303	gi|350539483|ref|NP_001234657.1|/4.12139e-148/cutin deficient 2 [Solanum lycopersicum]
Cbu_gene.19304	21.49	17.54	18.46	19.1633	2.06679	24.48	22.74	17.67	21.63	3.53809	29.51	22.66	21.4	24.5233	4.36429	56.99	39.89	46.85	47.91	8.59914	30.71	11.27	16.53	19.5033	19.5033	20.63	17.75	14.46	17.6133	3.08727	gi|604302244|gb|EYU21830.1|/0/hypothetical protein MIMGU_mgv1a001060mg [Erythranthe guttata]
Cbu_gene.24519	0	0.16	0	0.0533333	0.092376	0	0	0	0	0	0	0	0	0	0	0	0.2	0.2	0.133333	0.11547	0.48	0.31	0.16	0.316667	0.316667	0	0.18	0	0.06	0.103923	gi|604331082|gb|EYU35940.1|/1.94924e-86/hypothetical protein MIMGU_mgv1a003184mg [Erythranthe guttata]
Cbu_gene.13532	0.57	0.53	1.16	0.753333	0.352751	1.32	1.25	0	0.856667	0.74272	0	0	0	0	0	0	0	0	0	0	0	1.59	0.54	0.71	0.71	0	1.25	0	0.416667	0.721688	gi|661896288|emb|CDO99477.1|/4.98931e-44/unnamed protein product [Coffea canephora]
Cbu_gene.24085	0.65	0	0	0.216667	0.375278	0	0	0	0	0	0	0	0	0	0	0	0	0	0	0	0	0	0	0	0	0	0	0	0	0	gi|604346167|gb|EYU44664.1|/1.34762e-33/hypothetical protein MIMGU_mgv1a013956mg [Erythranthe guttata]
Query=AT2G01500.1_|_Symbols:_PFS2_WOX6_HOS9_|_Homeodomain-like_superfamily_protein_|_chr2:224156-226192_REVERSE_LENGTH_1325															#DIV/0!
GeneID	NF-Vb-1-FPKM	NF-Vb-2-FPKM	NF-Vb-3-FPKM	NF-Vb-FPKM	STDVE	NF-Tb-1-FPKM	NF-Tb-2-FPKM	NF-Tb-3-FPKM	NF-Tb-FPKM	STDVE	NF-Rb-1-FPKM	NF-Rb-2-FPKM	NF-Rb-3-FPKM	NF-Rb-FPKM	#DIV/0!	EF-Vb-1-FPKM	EF-Vb-2-FPKM	EF-Vb-3-FPKM	EF-Vb-FPKM	STDVE	EF-Tb-1-FPKM	EF-Tb-2-FPKM	EF-Tb-3-FPKM	EF-Tb-FPKM	STDVE	EF-Rb-1-FPKM	EF-Rb-2-FPKM	EF-Rb-3-FPKM	EF-Rb-FPKM	STDVE	Blast nr
Cbu_gene.1991	0	0.3	0	0.1	0.173205	0	0	0	0	0	0	0	0	0	0	0	0	0	0	0	0	0	0	0	0	0	0.7	0.35	0.35	0.35	gi|645270079|ref|XP_008240291.1|/2.07871e-37/PREDICTED: WUSCHEL-related homeobox 1 [Prunus mume]
Cbu_gene.3051	1.47	2.47	0.9	1.61333	0.794754	2.04	2.25	1.31	1.86667	0.49339	2.37	0.91	0.91	1.39667	0.842931	4.45	1.72	1.03	2.4	1.80856	1.25	2.19	0.84	1.42667	1.42667	1.28	2.24	0.97	1.49667	0.662143	gi|698518592|ref|XP_009804164.1|/1.72325e-40/PREDICTED: WUSCHEL-related homeobox 1 [Nicotiana sylvestris]
Cbu_gene.16420	0	0	0	0	0	0	0	0	0	0	0	0	0	0	0	0	0	0	0	0	0	0.58	0	0.193333	0.193333	0	0	0	0	0	gi|604335732|gb|EYU39620.1|/1.22462e-36/hypothetical protein MIMGU_mgv1a025148mg [Erythranthe guttata]
Cbu_gene.26776	0	0	0	0	0	0.46	0	0.35	0.27	0.240208	0	0	0.41	0.136667	0.236714	0	0	0	0	0	0	0	0	0	0	0	0	0	0	0	gi|61216997|sp|Q6YBV1.1|WUS_ANTMA/2.82002e-46/RecName: Full=Protein WUSCHEL; AltName: Full=Protein ROSULATA [Antirrhinum majus]
Cbu_gene.7669	0.49	0	0	0.163333	0.282902	0	0	0	0	0	0	0	0	0	0	0	0	0	0	0	0	0	0	0	0	0	0	0	0	0	gi|661887184|emb|CDP08964.1|/1.27524e-30/unnamed protein product [Coffea canephora]
Cbu_gene.6956	0	0	0	0	0	0	0	0	0	0	0	0	0	0	0	0.5	0.47	0.47	0.48	0.0173205	0	0.37	0.38	0.25	0.25	0	0	0.44	0.146667	0.254034	gi|565376746|ref|XP_006354857.1|/8.76621e-42/PREDICTED: WUSCHEL-related homeobox 4-like [Solanum tuberosum]
Cbu_gene.449	0.37	0	0	0.123333	0.21362	0	0	0	0	0	0	0.38	0	0.126667	0.219393	0.93	0.43	0	0.453333	0.465439	0.52	0	1.4	0.64	0.64	0	0	0	0	0	gi|661894786|emb|CDP01785.1|/1.87313e-62/unnamed protein product [Coffea canephora]
Cbu_gene.13562	0	0	0	0	0	0	0	0	0	0	0	0	0.3	0.1	0.173205	0	0	0	0	0	0	0	0	0	0	0	0	0	0	0	gi|604315327|gb|EYU28033.1|/1.33985e-51/hypothetical protein MIMGU_mgv1a008138mg [Erythranthe guttata]
Cbu_gene.23469	15.95	15.78	15.92	15.8833	0.0907377	19.88	14.37	13.36	15.87	3.50929	10.8	5.16	4.86	6.94	3.34622	40.67	34.75	31.8	35.74	4.51711	47.53	22.12	27.62	32.4233	32.4233	4.78	9.55	7.55	7.29333	2.39534	gi|604327759|gb|EYU33472.1|/9.6521e-71/hypothetical protein MIMGU_mgv1a024502mg [Erythranthe guttata]
Cbu_gene.22434	0.06	0.12	0.13	0.103333	0.0378594	0.07	0	0	0.0233333	0.0404145	0	0	0	0	0	0.08	0	0.23	0.103333	0.116762	0.37	0.12	0.06	0.183333	0.183333	0.21	0	0	0.07	0.121244	gi|604347842|gb|EYU45997.1|/6.80919e-133/hypothetical protein MIMGU_mgv1a000110mg [Erythranthe guttata]
Cbu_gene.14462	0	0	0	0	0	0	0.29	0	0.0966667	0.167432	0	0	0	0	0	0	0	0	0	0	0.38	0.25	0	0.21	0.21	0	0	0	0	0	gi|604298650|gb|EYU18652.1|/3.24266e-114/hypothetical protein MIMGU_mgv1a024363mg [Erythranthe guttata]
Cbu_gene.27497	2.71	1.09	1.18	1.66	0.910439	0.9	1.27	1.03	1.06667	0.187705	0.45	0.4	1.21	0.686667	0.453909	0	3.18	1.36	1.51333	1.59554	2.75	1.44	0.74	1.64333	1.64333	1.27	0.85	0	0.706667	0.647019	gi|661895725|emb|CDP00303.1|/2.75475e-57/unnamed protein product [Coffea canephora]
Cbu_gene.26261	3.59	1.44	1.57	2.2	1.20553	5.95	7.87	5.02	6.28	1.45338	1.18	6.9	5.86	4.64667	3.04692	10.38	3.61	6.01	6.66667	3.43244	0.73	2.39	1.46	1.52667	1.52667	7.86	7.86	5.07	6.93	1.61081	gi|296086402|emb|CBI31991.3|/5.53164e-59/unnamed protein product [Vitis vinifera]
Cbu_gene.25286	0	0.1	0.11	0.07	0.0608276	0.12	0.23	0.18	0.176667	0.0550757	0.24	0.11	0.11	0.153333	0.0750555	0.39	0.24	0.12	0.25	0.135277	0.29	0	0.2	0.163333	0.163333	0.45	0.34	0.23	0.34	0.11	gi|590590491|ref|XP_007016749.1|/1.05023e-156/Homeobox-leucine zRbper family protein / lRbid-binding START domain-containing protein isoform 1 [Theobroma cacao]
Cbu_gene.7533	0.7	0.22	1.42	0.78	0.603987	2.42	1.02	1.04	1.49333	0.802579	1.61	1.2	1.69	1.5	0.262869	1.18	2.45	1.09	1.57333	0.760548	0.99	0.43	0.66	0.693333	0.693333	2.55	3.56	2.56	2.89	0.580259	gi|567904564|ref|XP_006444770.1|/2.3037e-33/hypothetical protein CICLE_v10021877mg [Citrus clementina]
Cbu_gene.521	0.77	2.14	1.82	1.57667	0.716682	1.47	1.67	1.59	1.57667	0.100664	0.59	2.37	1.06	1.34	0.922442	1.93	1.49	2.09	1.83667	0.310698	1.45	0.95	0.73	1.04333	1.04333	2.23	0.56	0	0.93	1.16013	gi|703078439|ref|XP_010090890.1|/2.50883e-34/putative oxidoreductase [Morus notabilis]
Cbu_gene.1382	0	0	0.93	0.31	0.536936	0.26	0	0.61	0.29	0.306105	0	0	0	0	0	0.29	0	1.07	0.453333	0.553384	1.3	0	0.22	0.506667	0.506667	1	0	1.75	0.916667	0.877971	gi|225467634|ref|XP_002267068.1|/0/PREDICTED: protein SHORT-ROOT-like isoform 1 [Vitis vinifera]
Cbu_gene.20408	0.3	0	0	0.1	0.173205	0.7	0	0.27	0.323333	0.353034	0	0.31	0	0.103333	0.178979	0	0	0.35	0.116667	0.202073	0.85	0.28	0	0.376667	0.376667	0	0.98	0	0.326667	0.565803	gi|565381819|ref|XP_006357259.1|/1.8658e-79/PREDICTED: homeobox-leucine zRbper protein HAT5-like [Solanum tuberosum]
Cbu_gene.849	0	0	0	0	0	0.39	0	0	0.13	0.225167	0	0.35	0	0.116667	0.202073	0	0	0	0	0	0	0	0	0	0	0	0.74	0	0.246667	0.427239	gi|604328534|gb|EYU34093.1|/9.77701e-62/hypothetical protein MIMGU_mgv1a011172mg [Erythranthe guttata]
Cbu_gene.18275	0	0	0	0	0	0	0	0	0	0	0.46	0	0	0.153333	0.265581	0.5	0.47	0	0.323333	0.280416	1.13	1.11	0	0.746667	0.746667	0	0.43	0.87	0.433333	0.43501	gi|604328534|gb|EYU34093.1|/2.3889e-46/hypothetical protein MIMGU_mgv1a011172mg [Erythranthe guttata]
Cbu_gene.18406	0	0	0	0	0	0	0	0	0	0	0	0	0	0	0	0	1.49	0	0.496667	0.860252	0	0	0	0	0	0	0.46	0	0.153333	0.265581	gi|604329018|gb|EYU34413.1|/6.5879e-75/hypothetical protein MIMGU_mgv1a018483mg, partial [Erythranthe guttata]
Cbu_gene.18399	0	0	0	0	0	0.17	0.32	0	0.163333	0.160104	0.5	0.15	0	0.216667	0.25658	0.37	-0.34	0	0.01	0.355106	0	0.14	0.83	0.323333	0.323333	0.64	0.32	0.48	0.48	0.16	gi|565383065|ref|XP_006357847.1|/8.27792e-96/PREDICTED: uncharacterized protein LOC102589260 isoform X1 [Solanum tuberosum]
Query=AT2G17950.1_|_Symbols:_WUS_PGA6_WUS1_|_Homeodomain-like_superfamily_protein_|_chr2:7808871-7810795_REVERSE_LENGTH_1232															#DIV/0!
GeneID	NF-Vb-1-FPKM	NF-Vb-2-FPKM	NF-Vb-3-FPKM	NF-Vb-FPKM	STDVE	NF-Tb-1-FPKM	NF-Tb-2-FPKM	NF-Tb-3-FPKM	NF-Tb-FPKM	STDVE	NF-Rb-1-FPKM	NF-Rb-2-FPKM	NF-Rb-3-FPKM	NF-Rb-FPKM	#DIV/0!	EF-Vb-1-FPKM	EF-Vb-2-FPKM	EF-Vb-3-FPKM	EF-Vb-FPKM	STDVE	EF-Tb-1-FPKM	EF-Tb-2-FPKM	EF-Tb-3-FPKM	EF-Tb-FPKM	STDVE	EF-Rb-1-FPKM	EF-Rb-2-FPKM	EF-Rb-3-FPKM	EF-Rb-FPKM	STDVE	Blast nr
Cbu_gene.23775	0.2	0.27	0.4	0.29	0.101489	0.34	0.53	0.43	0.433333	0.0950438	0.22	0	0.71	0.31	0.363456	0.12	0.91	0.11	0.38	0.459021	0.42	0.36	0.09	0.29	0.29	0.53	0.32	0.32	0.39	0.121244	gi|122211829|sp|Q32SG6.1|HIRA_MAIZE/6.95403e-126/RecName: Full=Protein HIRA; AltName: Full=Histone regulator protein [Zea mays]
Query=AT2G28610.1_|_Symbols:_PRS_WOX3_PRS1_|_Homeodomain-like_superfamily_protein_|_chr2:12262013-12263415_FORWARD_LENGTH_966															#DIV/0!
GeneID	NF-Vb-1-FPKM	NF-Vb-2-FPKM	NF-Vb-3-FPKM	NF-Vb-FPKM	STDVE	NF-Tb-1-FPKM	NF-Tb-2-FPKM	NF-Tb-3-FPKM	NF-Tb-FPKM	STDVE	NF-Rb-1-FPKM	NF-Rb-2-FPKM	NF-Rb-3-FPKM	NF-Rb-FPKM	#DIV/0!	EF-Vb-1-FPKM	EF-Vb-2-FPKM	EF-Vb-3-FPKM	EF-Vb-FPKM	STDVE	EF-Tb-1-FPKM	EF-Tb-2-FPKM	EF-Tb-3-FPKM	EF-Tb-FPKM	STDVE	EF-Rb-1-FPKM	EF-Rb-2-FPKM	EF-Rb-3-FPKM	EF-Rb-FPKM	STDVE	Blast nr
Cbu_gene.7669	0.49	0	0	0.163333	0.282902	0	0	0	0	0	0	0	0	0	0	0	0	0	0	0	0	0	0	0	0	0	0	0	0	0	gi|661887184|emb|CDP08964.1|/1.27524e-30/unnamed protein product [Coffea canephora]
Cbu_gene.1991	0	0.3	0	0.1	0.173205	0	0	0	0	0	0	0	0	0	0	0	0	0	0	0	0	0	0	0	0	0	0.7	0.35	0.35	0.35	gi|645270079|ref|XP_008240291.1|/2.07871e-37/PREDICTED: WUSCHEL-related homeobox 1 [Prunus mume]
Cbu_gene.3051	1.47	2.47	0.9	1.61333	0.794754	2.04	2.25	1.31	1.86667	0.49339	2.37	0.91	0.91	1.39667	0.842931	4.45	1.72	1.03	2.4	1.80856	1.25	2.19	0.84	1.42667	1.42667	1.28	2.24	0.97	1.49667	0.662143	gi|698518592|ref|XP_009804164.1|/1.72325e-40/PREDICTED: WUSCHEL-related homeobox 1 [Nicotiana sylvestris]
Cbu_gene.16420	0	0	0	0	0	0	0	0	0	0	0	0	0	0	0	0	0	0	0	0	0	0.58	0	0.193333	0.193333	0	0	0	0	0	gi|604335732|gb|EYU39620.1|/1.22462e-36/hypothetical protein MIMGU_mgv1a025148mg [Erythranthe guttata]
Cbu_gene.26776	0	0	0	0	0	0.46	0	0.35	0.27	0.240208	0	0	0.41	0.136667	0.236714	0	0	0	0	0	0	0	0	0	0	0	0	0	0	0	gi|61216997|sp|Q6YBV1.1|WUS_ANTMA/2.82002e-46/RecName: Full=Protein WUSCHEL; AltName: Full=Protein ROSULATA [Antirrhinum majus]
Cbu_gene.6956	0	0	0	0	0	0	0	0	0	0	0	0	0	0	0	0.5	0.47	0.47	0.48	0.0173205	0	0.37	0.38	0.25	0.25	0	0	0.44	0.146667	0.254034	gi|565376746|ref|XP_006354857.1|/8.76621e-42/PREDICTED: WUSCHEL-related homeobox 4-like [Solanum tuberosum]
Cbu_gene.449	0.37	0	0	0.123333	0.21362	0	0	0	0	0	0	0.38	0	0.126667	0.219393	0.93	0.43	0	0.453333	0.465439	0.52	0	1.4	0.64	0.64	0	0	0	0	0	gi|661894786|emb|CDP01785.1|/1.87313e-62/unnamed protein product [Coffea canephora]
Cbu_gene.13562	0	0	0	0	0	0	0	0	0	0	0	0	0.3	0.1	0.173205	0	0	0	0	0	0	0	0	0	0	0	0	0	0	0	gi|604315327|gb|EYU28033.1|/1.33985e-51/hypothetical protein MIMGU_mgv1a008138mg [Erythranthe guttata]
Cbu_gene.13836	0.51	1.6	2.44	1.51667	0.967695	0.79	1.5	0.91	1.06667	0.380044	0.79	0.88	0.71	0.793333	0.085049	1.95	1	1.2	1.38333	0.500833	2.19	0.48	0.49	1.05333	1.05333	2.24	1.12	1.13	1.49667	0.643765	gi|604314826|gb|EYU27532.1|/0/hypothetical protein MIMGU_mgv1a003642mg [Erythranthe guttata]
Cbu_gene.25286	0	0.1	0.11	0.07	0.0608276	0.12	0.23	0.18	0.176667	0.0550757	0.24	0.11	0.11	0.153333	0.0750555	0.39	0.24	0.12	0.25	0.135277	0.29	0	0.2	0.163333	0.163333	0.45	0.34	0.23	0.34	0.11	gi|590590491|ref|XP_007016749.1|/1.05023e-156/Homeobox-leucine zRbper family protein / lRbid-binding START domain-containing protein isoform 1 [Theobroma cacao]
Cbu_gene.385	9.77	6.75	9.35	8.62333	1.63589	21.42	19.43	11.99	17.6133	4.97056	12.34	9.85	8.09	10.0933	2.13542	23.67	21.69	24.41	23.2567	1.40632	57.15	28.37	27.82	37.78	37.78	5.97	7.02	4.93	5.97333	1.045	gi|604316501|gb|EYU28693.1|/6.39405e-133/hypothetical protein MIMGU_mgv1a004515mg [Erythranthe guttata]
Cbu_gene.20408	0.3	0	0	0.1	0.173205	0.7	0	0.27	0.323333	0.353034	0	0.31	0	0.103333	0.178979	0	0	0.35	0.116667	0.202073	0.85	0.28	0	0.376667	0.376667	0	0.98	0	0.326667	0.565803	gi|565381819|ref|XP_006357259.1|/1.8658e-79/PREDICTED: homeobox-leucine zRbper protein HAT5-like [Solanum tuberosum]
Cbu_gene.393	2.35	1.65	1.49	1.83	0.457384	2.04	2.57	1.83	2.14667	0.381357	0	1.82	2.43	1.41667	1.26421	2.59	3.43	5.83	3.95	1.68143	8.76	4.65	6.41	6.60667	6.60667	0.64	0.96	2.9	1.5	1.22295	gi|661895702|emb|CDP00280.1|/2.41789e-83/unnamed protein product [Coffea canephora]
Query=AT3G03660.2_|_Symbols:_WOX11_|_WUSCHEL_related_homeobox_11_|_chr3:889509-892162_REVERSE_LENGTH_900															#DIV/0!
GeneID	NF-Vb-1-FPKM	NF-Vb-2-FPKM	NF-Vb-3-FPKM	NF-Vb-FPKM	STDVE	NF-Tb-1-FPKM	NF-Tb-2-FPKM	NF-Tb-3-FPKM	NF-Tb-FPKM	STDVE	NF-Rb-1-FPKM	NF-Rb-2-FPKM	NF-Rb-3-FPKM	NF-Rb-FPKM	#DIV/0!	EF-Vb-1-FPKM	EF-Vb-2-FPKM	EF-Vb-3-FPKM	EF-Vb-FPKM	STDVE	EF-Tb-1-FPKM	EF-Tb-2-FPKM	EF-Tb-3-FPKM	EF-Tb-FPKM	STDVE	EF-Rb-1-FPKM	EF-Rb-2-FPKM	EF-Rb-3-FPKM	EF-Rb-FPKM	STDVE	Blast nr
Cbu_gene.13562	0	0	0	0	0	0	0	0	0	0	0	0	0.3	0.1	0.173205	0	0	0	0	0	0	0	0	0	0	0	0	0	0	0	gi|604315327|gb|EYU28033.1|/1.33985e-51/hypothetical protein MIMGU_mgv1a008138mg [Erythranthe guttata]
Cbu_gene.16420	0	0	0	0	0	0	0	0	0	0	0	0	0	0	0	0	0	0	0	0	0	0.58	0	0.193333	0.193333	0	0	0	0	0	gi|604335732|gb|EYU39620.1|/1.22462e-36/hypothetical protein MIMGU_mgv1a025148mg [Erythranthe guttata]
Cbu_gene.1991	0	0.3	0	0.1	0.173205	0	0	0	0	0	0	0	0	0	0	0	0	0	0	0	0	0	0	0	0	0	0.7	0.35	0.35	0.35	gi|645270079|ref|XP_008240291.1|/2.07871e-37/PREDICTED: WUSCHEL-related homeobox 1 [Prunus mume]
Cbu_gene.3051	1.47	2.47	0.9	1.61333	0.794754	2.04	2.25	1.31	1.86667	0.49339	2.37	0.91	0.91	1.39667	0.842931	4.45	1.72	1.03	2.4	1.80856	1.25	2.19	0.84	1.42667	1.42667	1.28	2.24	0.97	1.49667	0.662143	gi|698518592|ref|XP_009804164.1|/1.72325e-40/PREDICTED: WUSCHEL-related homeobox 1 [Nicotiana sylvestris]
Cbu_gene.7669	0.49	0	0	0.163333	0.282902	0	0	0	0	0	0	0	0	0	0	0	0	0	0	0	0	0	0	0	0	0	0	0	0	0	gi|661887184|emb|CDP08964.1|/1.27524e-30/unnamed protein product [Coffea canephora]
Cbu_gene.26776	0	0	0	0	0	0.46	0	0.35	0.27	0.240208	0	0	0.41	0.136667	0.236714	0	0	0	0	0	0	0	0	0	0	0	0	0	0	0	gi|61216997|sp|Q6YBV1.1|WUS_ANTMA/2.82002e-46/RecName: Full=Protein WUSCHEL; AltName: Full=Protein ROSULATA [Antirrhinum majus]
Cbu_gene.449	0.37	0	0	0.123333	0.21362	0	0	0	0	0	0	0.38	0	0.126667	0.219393	0.93	0.43	0	0.453333	0.465439	0.52	0	1.4	0.64	0.64	0	0	0	0	0	gi|661894786|emb|CDP01785.1|/1.87313e-62/unnamed protein product [Coffea canephora]
Cbu_gene.13562	0	0	0	0	0	0	0	0	0	0	0	0	0.3	0.1	0.173205	0	0	0	0	0	0	0	0	0	0	0	0	0	0	0	gi|604315327|gb|EYU28033.1|/1.33985e-51/hypothetical protein MIMGU_mgv1a008138mg [Erythranthe guttata]
Cbu_gene.6956	0	0	0	0	0	0	0	0	0	0	0	0	0	0	0	0.5	0.47	0.47	0.48	0.0173205	0	0.37	0.38	0.25	0.25	0	0	0.44	0.146667	0.254034	gi|565376746|ref|XP_006354857.1|/8.76621e-42/PREDICTED: WUSCHEL-related homeobox 4-like [Solanum tuberosum]
Cbu_gene.26261	3.59	1.44	1.57	2.2	1.20553	5.95	7.87	5.02	6.28	1.45338	1.18	6.9	5.86	4.64667	3.04692	10.38	3.61	6.01	6.66667	3.43244	0.73	2.39	1.46	1.52667	1.52667	7.86	7.86	5.07	6.93	1.61081	gi|296086402|emb|CBI31991.3|/5.53164e-59/unnamed protein product [Vitis vinifera]
Cbu_gene.18275	0	0	0	0	0	0	0	0	0	0	0.46	0	0	0.153333	0.265581	0.5	0.47	0	0.323333	0.280416	1.13	1.11	0	0.746667	0.746667	0	0.43	0.87	0.433333	0.43501	gi|604328534|gb|EYU34093.1|/2.3889e-46/hypothetical protein MIMGU_mgv1a011172mg [Erythranthe guttata]
Cbu_gene.27497	2.71	1.09	1.18	1.66	0.910439	0.9	1.27	1.03	1.06667	0.187705	0.45	0.4	1.21	0.686667	0.453909	0	3.18	1.36	1.51333	1.59554	2.75	1.44	0.74	1.64333	1.64333	1.27	0.85	0	0.706667	0.647019	gi|661895725|emb|CDP00303.1|/2.75475e-57/unnamed protein product [Coffea canephora]
Cbu_gene.20245	25.8	31.82	25.77	27.7967	3.48434	11.27	10.66	12.56	11.4967	0.970069	13.47	13.58	7.57	11.54	3.43856	22.75	25.64	15.37	21.2533	5.29606	20.75	6.34	6.01	11.0333	11.0333	20.76	21.81	14.43	19	3.99241	gi|658023478|ref|XP_008347142.1|/3.35945e-180/PREDICTED: uncharacterized protein LOC103410170 [Malus domestica]
Cbu_gene.849	0	0	0	0	0	0.39	0	0	0.13	0.225167	0	0.35	0	0.116667	0.202073	0	0	0	0	0	0	0	0	0	0	0	0.74	0	0.246667	0.427239	gi|604328534|gb|EYU34093.1|/9.77701e-62/hypothetical protein MIMGU_mgv1a011172mg [Erythranthe guttata]
Cbu_gene.19581	0.72	0	0	0.24	0.415692	0	0.26	0	0.0866667	0.150111	0	0.25	0	0.0833333	0.144338	0.61	0	0.28	0.296667	0.305341	1.37	0	0.23	0.533333	0.533333	0	0.26	0.26	0.173333	0.150111	gi|604306659|gb|EYU25455.1|/2.15913e-152/hypothetical protein MIMGU_mgv1a023507mg, partial [Erythranthe guttata]
Cbu_gene.9199	0	0	0.46	0.153333	0.265581	0	0	0	0	0	0	0	0	0	0	0	0	0	0	0	0	0	0	0	0	0	0	0	0	0	gi|527209666|gb|EPS74326.1|/2.42457e-35/hypothetical protein M569_00429, partial [Genlisea aurea]
Cbu_gene.16714	0	0	0	0	0	0	0.58	0.47	0.35	0.308058	0	0.54	0	0.18	0.311769	0.66	0	0	0.22	0.381051	0.75	0.98	0.5	0.743333	0.743333	1.72	1.72	0.58	1.34	0.658179	gi|604346530|gb|EYU44974.1|/3.69271e-59/hypothetical protein MIMGU_mgv1a013901mg [Erythranthe guttata]
Cbu_gene.7533	0.7	0.22	1.42	0.78	0.603987	2.42	1.02	1.04	1.49333	0.802579	1.61	1.2	1.69	1.5	0.262869	1.18	2.45	1.09	1.57333	0.760548	0.99	0.43	0.66	0.693333	0.693333	2.55	3.56	2.56	2.89	0.580259	gi|567904564|ref|XP_006444770.1|/2.3037e-33/hypothetical protein CICLE_v10021877mg [Citrus clementina]
Cbu_gene.521	0.77	2.14	1.82	1.57667	0.716682	1.47	1.67	1.59	1.57667	0.100664	0.59	2.37	1.06	1.34	0.922442	1.93	1.49	2.09	1.83667	0.310698	1.45	0.95	0.73	1.04333	1.04333	2.23	0.56	0	0.93	1.16013	gi|703078439|ref|XP_010090890.1|/2.50883e-34/putative oxidoreductase [Morus notabilis]
Cbu_gene.23469	15.95	15.78	15.92	15.8833	0.0907377	19.88	14.37	13.36	15.87	3.50929	10.8	5.16	4.86	6.94	3.34622	40.67	34.75	31.8	35.74	4.51711	47.53	22.12	27.62	32.4233	32.4233	4.78	9.55	7.55	7.29333	2.39534	gi|604327759|gb|EYU33472.1|/9.6521e-71/hypothetical protein MIMGU_mgv1a024502mg [Erythranthe guttata]
Cbu_gene.20408	0.3	0	0	0.1	0.173205	0.7	0	0.27	0.323333	0.353034	0	0.31	0	0.103333	0.178979	0	0	0.35	0.116667	0.202073	0.85	0.28	0	0.376667	0.376667	0	0.98	0	0.326667	0.565803	gi|565381819|ref|XP_006357259.1|/1.8658e-79/PREDICTED: homeobox-leucine zRbper protein HAT5-like [Solanum tuberosum]
Cbu_gene.25659	16.18	16.97	16.18	16.4433	0.456107	34.11	21.11	17.93	24.3833	8.57229	9.8	8.49	7.06	8.45	1.37044	21.15	25.89	28.2	25.08	3.59412	44.76	17.44	22.91	28.37	28.37	17.98	10.52	11.21	13.2367	4.12231	gi|604321596|gb|EYU32172.1|/9.969e-68/hypothetical protein MIMGU_mgv1a009333mg [Erythranthe guttata]
Cbu_gene.13489	0	0	0	0	0	0	0	0	0	0	0	0	0	0	0	0	-2.67	0	-0.89	1.54153	0	0	0	0	0	0	0	0	0	0	gi|359475255|ref|XP_003631624.1|/4.80696e-29/PREDICTED: uncharacterized protein LOC100855234 [Vitis vinifera]
Cbu_gene.6030	0.31	2.29	0.94	1.18	1.01158	1.42	0.67	0.27	0.786667	0.583809	1.06	0	0.64	0.566667	0.533791	0.39	2.87	1.08	1.44667	1.28001	3.05	2.29	0.87	2.07	2.07	2.01	0.33	0.67	1.00333	0.888219	gi|658026515|ref|XP_008348682.1|/6.99973e-19/PREDICTED: probable WRKY transcrRbtion factor 23 [Malus domestica]
Cbu_gene.15626	0	0	0.17	0.0566667	0.0981495	0	0.18	0	0.06	0.103923	0	0	0	0	0	0	0	0	0	0	0	0.15	0	0.05	0.05	0	0.18	0	0.06	0.103923	gi|604335677|gb|EYU39565.1|/0/hypothetical protein MIMGU_mgv1a003555mg [Erythranthe guttata]
Cbu_gene.17504	0	0	0	0	0	0	0	1.25	0.416667	0.721688	1.65	0	1.47	1.04	0.905152	1.79	-3.32	0	-0.51	2.59289	0	0	0	0	0	0	4.69	1.55	2.08	2.3895	-
Cbu_gene.26839	0.43	0	0	0.143333	0.248261	0	0	0.19	0.0633333	0.109697	0	0	0	0	0	0.27	0.5	0	0.256667	0.250267	0	0	0	0	0	0.24	0	0	0.08	0.138564	gi|661885948|emb|CDP10565.1|/5.03335e-64/unnamed protein product [Coffea canephora]
Cbu_gene.6897	0	0	0	0	0	0	0	0	0	0	0	0	0	0	0	0	0	0	0	0	0	0	0	0	0	0	0	1.67	0.556667	0.964175	gi|604335447|gb|EYU39356.1|/1.81253e-14/hypothetical protein MIMGU_mgv1a023975mg [Erythranthe guttata]
Cbu_gene.22875	0.22	0	0	0.0733333	0.127017	0.25	0	0	0.0833333	0.144338	0	0	0	0	0	0	0.25	0	0.0833333	0.144338	0	0	0	0	0	0	0	0.24	0.08	0.138564	gi|698519767|ref|XP_009804752.1|/0/PREDICTED: pentatricopeptide repeat-containing protein At2g03880, mitochondrial [Nicotiana sylvestris]
Query=AT3G15880.2_|_Symbols:_WSRb2_TPR4_|_WUS-interacting_protein_2_|_chr3:5364081-5372289_REVERSE_LENGTH_3975															#DIV/0!
GeneID	NF-Vb-1-FPKM	NF-Vb-2-FPKM	NF-Vb-3-FPKM	NF-Vb-FPKM	STDVE	NF-Tb-1-FPKM	NF-Tb-2-FPKM	NF-Tb-3-FPKM	NF-Tb-FPKM	STDVE	NF-Rb-1-FPKM	NF-Rb-2-FPKM	NF-Rb-3-FPKM	NF-Rb-FPKM	#DIV/0!	EF-Vb-1-FPKM	EF-Vb-2-FPKM	EF-Vb-3-FPKM	EF-Vb-FPKM	STDVE	EF-Tb-1-FPKM	EF-Tb-2-FPKM	EF-Tb-3-FPKM	EF-Tb-FPKM	STDVE	EF-Rb-1-FPKM	EF-Rb-2-FPKM	EF-Rb-3-FPKM	EF-Rb-FPKM	STDVE	Blast nr
Cbu_gene.3621	0.08	0.08	0	0.0533333	0.046188	0	0.09	0	0.03	0.0519615	0.19	0.09	0.09	0.123333	0.057735	0	0.29	0	0.0966667	0.167432	0	0.16	0.08	0.08	0.08	0.27	0	0	0.09	0.155885	gi|596047824|ref|XP_007220318.1|/9.31131e-78/hypothetical protein PRUPE_ppa000528m1g, partial [Prunus persica]
Cbu_gene.22177	0	0	0	0	0	0.35	0	0	0.116667	0.202073	0	0	0	0	0	0	0	0.18	0.06	0.103923	0.44	0	0.15	0.196667	0.196667	0	0	0	0	0	gi|604311857|gb|EYU25851.1|/2.44023e-78/hypothetical protein MIMGU_mgv1a001206mg [Erythranthe guttata]
Query=AT4G36920.1_|_Symbols:_AP2_FLO2_FL1_|_Integrase-type_DNA-binding_superfamily_protein_|_chr4:17400847-17403332_FORWARD_LENGTH_1642															#DIV/0!
GeneID	NF-Vb-1-FPKM	NF-Vb-2-FPKM	NF-Vb-3-FPKM	NF-Vb-FPKM	STDVE	NF-Tb-1-FPKM	NF-Tb-2-FPKM	NF-Tb-3-FPKM	NF-Tb-FPKM	STDVE	NF-Rb-1-FPKM	NF-Rb-2-FPKM	NF-Rb-3-FPKM	NF-Rb-FPKM	#DIV/0!	EF-Vb-1-FPKM	EF-Vb-2-FPKM	EF-Vb-3-FPKM	EF-Vb-FPKM	STDVE	EF-Tb-1-FPKM	EF-Tb-2-FPKM	EF-Tb-3-FPKM	EF-Tb-FPKM	STDVE	EF-Rb-1-FPKM	EF-Rb-2-FPKM	EF-Rb-3-FPKM	EF-Rb-FPKM	STDVE	Blast nr
Cbu_gene.15677	0	0	0.42	0.14	0.242487	0	0.45	0.36	0	0.238118	0	0.21	0.21	0.14	0.121244	0	0	0	0	0	1.16	0.57	0.19	0.64	0.64	0.89	0.45	0.22	0.52	0.340441	gi|604335571|gb|EYU39459.1|/9.08234e-68/hypothetical protein MIMGU_mgv1a003063mg [Erythranthe guttata]
Query=AT5G05770.1_|_Symbols:_WOX7_|_WUSCHEL_related_homeobox_7_|_chr5:173487-1734855_FORWARD_LENGTH_369															#DIV/0!
GeneID	NF-Vb-1-FPKM	NF-Vb-2-FPKM	NF-Vb-3-FPKM	NF-Vb-FPKM	STDVE	NF-Tb-1-FPKM	NF-Tb-2-FPKM	NF-Tb-3-FPKM	NF-Tb-FPKM	STDVE	NF-Rb-1-FPKM	NF-Rb-2-FPKM	NF-Rb-3-FPKM	NF-Rb-FPKM	#DIV/0!	EF-Vb-1-FPKM	EF-Vb-2-FPKM	EF-Vb-3-FPKM	EF-Vb-FPKM	STDVE	EF-Tb-1-FPKM	EF-Tb-2-FPKM	EF-Tb-3-FPKM	EF-Tb-FPKM	STDVE	EF-Rb-1-FPKM	EF-Rb-2-FPKM	EF-Rb-3-FPKM	EF-Rb-FPKM	STDVE	Blast nr
Cbu_gene.1991	0	0.3	0	0.1	0.173205	0	0	0	0	0	0	0	0	0	0	0	0	0	0	0	0	0	0	0	0	0	0.7	0.35	0.35	0.35	gi|645270079|ref|XP_008240291.1|/2.07871e-37/PREDICTED: WUSCHEL-related homeobox 1 [Prunus mume]
Cbu_gene.7669	0.49	0	0	0.163333	0.282902	0	0	0	0	0	0	0	0	0	0	0	0	0	0	0	0	0	0	0	0	0	0	0	0	0	gi|661887184|emb|CDP08964.1|/1.27524e-30/unnamed protein product [Coffea canephora]
Cbu_gene.3051	1.47	2.47	0.9	1.61333	0.794754	2.04	2.25	1.31	1.86667	0.49339	2.37	0.91	0.91	1.39667	0.842931	4.45	1.72	1.03	2.4	1.80856	1.25	2.19	0.84	1.42667	1.42667	1.28	2.24	0.97	1.49667	0.662143	gi|698518592|ref|XP_009804164.1|/1.72325e-40/PREDICTED: WUSCHEL-related homeobox 1 [Nicotiana sylvestris]
Cbu_gene.16420	0	0	0	0	0	0	0	0	0	0	0	0	0	0	0	0	0	0	0	0	0	0.58	0	0.193333	0.193333	0	0	0	0	0	gi|604335732|gb|EYU39620.1|/1.22462e-36/hypothetical protein MIMGU_mgv1a025148mg [Erythranthe guttata]
Cbu_gene.26776	0	0	0	0	0	0.46	0	0.35	0.27	0.240208	0	0	0.41	0.136667	0.236714	0	0	0	0	0	0	0	0	0	0	0	0	0	0	0	gi|61216997|sp|Q6YBV1.1|WUS_ANTMA/2.82002e-46/RecName: Full=Protein WUSCHEL; AltName: Full=Protein ROSULATA [Antirrhinum majus]
Cbu_gene.6956	0	0	0	0	0	0	0	0	0	0	0	0	0	0	0	0.5	0.47	0.47	0.48	0.0173205	0	0.37	0.38	0.25	0.25	0	0	0.44	0.146667	0.254034	gi|565376746|ref|XP_006354857.1|/8.76621e-42/PREDICTED: WUSCHEL-related homeobox 4-like [Solanum tuberosum]
Cbu_gene.449	0.37	0	0	0.123333	0.21362	0	0	0	0	0	0	0.38	0	0.126667	0.219393	0.93	0.43	0	0.453333	0.465439	0.52	0	1.4	0.64	0.64	0	0	0	0	0	gi|661894786|emb|CDP01785.1|/1.87313e-62/unnamed protein product [Coffea canephora]
Cbu_gene.13562	0	0	0	0	0	0	0	0	0	0	0	0	0.3	0.1	0.173205	0	0	0	0	0	0	0	0	0	0	0	0	0	0	0	gi|604315327|gb|EYU28033.1|/1.33985e-51/hypothetical protein MIMGU_mgv1a008138mg [Erythranthe guttata]
Cbu_gene.13532	0.57	0.53	1.16	0.753333	0.352751	1.32	1.25	0	0.856667	0.74272	0	0	0	0	0	0	0	0	0	0	0	1.59	0.54	0.71	0.71	0	1.25	0	0.416667	0.721688	gi|661896288|emb|CDO99477.1|/4.98931e-44/unnamed protein product [Coffea canephora]
Cbu_gene.849	0	0	0	0	0	0.39	0	0	0.13	0.225167	0	0.35	0	0.116667	0.202073	0	0	0	0	0	0	0	0	0	0	0	0.74	0	0.246667	0.427239	gi|604328534|gb|EYU34093.1|/9.77701e-62/hypothetical protein MIMGU_mgv1a011172mg [Erythranthe guttata]
Cbu_gene.25286	0	0.1	0.11	0.07	0.0608276	0.12	0.23	0.18	0.176667	0.0550757	0.24	0.11	0.11	0.153333	0.0750555	0.39	0.24	0.12	0.25	0.135277	0.29	0	0.2	0.163333	0.163333	0.45	0.34	0.23	0.34	0.11	gi|590590491|ref|XP_007016749.1|/1.05023e-156/Homeobox-leucine zRbper family protein / lRbid-binding START domain-containing protein isoform 1 [Theobroma cacao]
Cbu_gene.2200	0	0.33	0	0.11	0.190526	0	0	0	0	0	0	0.37	0	0.123333	0.21362	0	0	0	0	0	0.51	0	0.68	0.396667	0.396667	0	0	0	0	0	gi|527194452|gb|EPS64070.1|/9.81708e-48/hypothetical protein M569_10710 [Genlisea aurea]
Cbu_gene.393	2.35	1.65	1.49	1.83	0.457384	2.04	2.57	1.83	2.14667	0.381357	0	1.82	2.43	1.41667	1.26421	2.59	3.43	5.83	3.95	1.68143	8.76	4.65	6.41	6.60667	6.60667	0.64	0.96	2.9	1.5	1.22295	gi|661895702|emb|CDP00280.1|/2.41789e-83/unnamed protein product [Coffea canephora]
Cbu_gene.27497	2.71	1.09	1.18	1.66	0.910439	0.9	1.27	1.03	1.06667	0.187705	0.45	0.4	1.21	0.686667	0.453909	0	3.18	1.36	1.51333	1.59554	2.75	1.44	0.74	1.64333	1.64333	1.27	0.85	0	0.706667	0.647019	gi|661895725|emb|CDP00303.1|/2.75475e-57/unnamed protein product [Coffea canephora]
Cbu_gene.9199	0	0	0.46	0.153333	0.265581	0	0	0	0	0	0	0	0	0	0	0	0	0	0	0	0	0	0	0	0	0	0	0	0	0	gi|527209666|gb|EPS74326.1|/2.42457e-35/hypothetical protein M569_00429, partial [Genlisea aurea]
Cbu_gene.26261	3.59	1.44	1.57	2.2	1.20553	5.95	7.87	5.02	6.28	1.45338	1.18	6.9	5.86	4.64667	3.04692	10.38	3.61	6.01	6.66667	3.43244	0.73	2.39	1.46	1.52667	1.52667	7.86	7.86	5.07	6.93	1.61081	gi|296086402|emb|CBI31991.3|/5.53164e-59/unnamed protein product [Vitis vinifera]
Cbu_gene.18275	0	0	0	0	0	0	0	0	0	0	0.46	0	0	0.153333	0.265581	0.5	0.47	0	0.323333	0.280416	1.13	1.11	0	0.746667	0.746667	0	0.43	0.87	0.433333	0.43501	gi|604328534|gb|EYU34093.1|/2.3889e-46/hypothetical protein MIMGU_mgv1a011172mg [Erythranthe guttata]
Cbu_gene.1211	2.63	0.92	0.67	1.40667	1.06679	0.76	1.26	0.44	0.82	0.41328	0.57	0.68	0.17	0.473333	0.26839	1.45	1.15	1.72	1.44	0.285132	2.1	1.99	1.87	1.98667	1.98667	0.18	0.89	1.26	0.776667	0.548847	gi|604345025|gb|EYU43664.1|/0/hypothetical protein MIMGU_mgv1a001579mg [Erythranthe guttata]
Cbu_gene.24085	0.65	0	0	0.216667	0.375278	0	0	0	0	0	0	0	0	0	0	0	0	0	0	0	0	0	0	0	0	0	0	0	0	0	gi|604346167|gb|EYU44664.1|/1.34762e-33/hypothetical protein MIMGU_mgv1a013956mg [Erythranthe guttata]
Cbu_gene.20160	0	0.4	0	0.133333	0.23094	0	0.23	0.19	0.14	0.122882	0.24	0.88	0.22	0.446667	0.375411	0	0.25	0	0.0833333	0.144338	0	0.2	0.4	0.2	0.2	0.23	0	0	0.0766667	0.132791	gi|604344830|gb|EYU43513.1|/0/hypothetical protein MIMGU_mgv1a0224742mg, partial [Erythranthe guttata]
Cbu_gene.521	0.77	2.14	1.82	1.57667	0.716682	1.47	1.67	1.59	1.57667	0.100664	0.59	2.37	1.06	1.34	0.922442	1.93	1.49	2.09	1.83667	0.310698	1.45	0.95	0.73	1.04333	1.04333	2.23	0.56	0	0.93	1.16013	gi|703078439|ref|XP_010090890.1|/2.50883e-34/putative oxidoreductase [Morus notabilis]
Cbu_gene.20229	0	0	0	0	0	0	0	0	0	0	0.13	0	0	0.0433333	0.0750555	0.14	0.13	0.26	0.176667	0.0723418	0.16	0	0.11	0.09	0.09	0	0.12	0.12	0.08	0.069282	gi|697104412|ref|XP_009606016.1|/0/PREDICTED: phytochrome B [Nicotiana tomentosiformis]
Cbu_gene.6555	15.11	14.33	13.72	14.3867	0.69673	13.13	13.2	9.72	12.0167	1.98928	16	9.44	10.82	12.0867	3.45857	11.73	-10.18	10.85	4.13333	12.4035	16	5.19	7.39	9.52667	9.52667	10.01	10.36	11.84	10.7367	0.971408	gi|604345709|gb|EYU44206.1|/8.89151e-98/hypothetical protein MIMGU_mgv1a001236mg [Erythranthe guttata]
Cbu_gene.27654	0.37	0	0	0.123333	0.21362	0	0	0	0	0	0.14	0	0	0.0466667	0.080829	0	0	0	0	0	0	0	0	0	0	0	0.14	0	0.0466667	0.080829	gi|225447543|ref|XP_002268724.1|/0/PREDICTED: phytochrome C [Vitis vinifera]
Cbu_gene.8983	0	0.33	0.18	0.17	0.165227	0	0	0.16	0.0533333	0.092376	0	0	0	0	0	0	0	0	0	0	0.25	0	0	0.0833333	0.0833333	0	0.39	0.2	0.196667	0.195021	gi|604344158|gb|EYU42957.1|/4.77627e-150/hypothetical protein MIMGU_mgv1a019165mg [Erythranthe guttata]
Cbu_gene.10229	0.22	0.31	0.11	0.213333	0.100167	0.13	0.12	0.68	0.31	0.320468	0.13	0.34	0.23	0.233333	0.10504	0.42	0.38	0.38	0.393333	0.023094	0.78	0.1	0	0.293333	0.293333	0.6	0.24	0.12	0.32	0.2498	gi|147819777|emb|CAN76196.1|/0/hypothetical protein VITISV_041073 [Vitis vinifera]
Cbu_gene.20508	3.37	1.7	1.58	2.21667	1.00062	1.8	1.42	1.85	1.69	0.23516	1.19	1.6	1.07	1.28667	0.277909	2.62	3.64	4.54	3.6	0.960625	0.37	0.72	0.49	0.526667	0.526667	1.13	0.28	1.71	1.04	0.719236	gi|604319807|gb|EYU30971.1|/2.09466e-61/hypothetical protein MIMGU_mgv1a011136mg [Erythranthe guttata]
Cbu_gene.22846	0.94	1.76	2.94	1.88	1.00539	0	4.19	0.36	1.51667	2.32216	1.09	0	2.92	1.33667	1.47555	1.09	0	2.45	1.18	1.22748	0	3.21	3.86	2.35667	2.35667	3.1	0	0.89	1.33	1.59615	gi|604321260|gb|EYU31848.1|/3.43185e-53/hypothetical protein MIMGU_mgv1a002111mg [Erythranthe guttata]
Cbu_gene.27186	1.2	1.79	1.47	1.48667	0.295353	1.66	1.05	0.85	1.18667	0.42194	1.1	0.25	0.25	0.533333	0.490748	2.42	1.68	0.84	1.64667	0.790527	2.39	2.23	1.14	1.92	1.92	0.79	1.05	0.26	0.7	0.402616	gi|604333273|gb|EYU37624.1|/0/hypothetical protein MIMGU_mgv1a023901mg [Erythranthe guttata]
Query=AT5G59340.1_|_Symbols:_WOX2_|_WUSCHEL_related_homeobox_2_|_chr5:23933404-23934690_REVERSE_LENGTH_850															#DIV/0!
GeneID	NF-Vb-1-FPKM	NF-Vb-2-FPKM	NF-Vb-3-FPKM	NF-Vb-FPKM	STDVE	NF-Tb-1-FPKM	NF-Tb-2-FPKM	NF-Tb-3-FPKM	NF-Tb-FPKM	STDVE	NF-Rb-1-FPKM	NF-Rb-2-FPKM	NF-Rb-3-FPKM	NF-Rb-FPKM	#DIV/0!	EF-Vb-1-FPKM	EF-Vb-2-FPKM	EF-Vb-3-FPKM	EF-Vb-FPKM	STDVE	EF-Tb-1-FPKM	EF-Tb-2-FPKM	EF-Tb-3-FPKM	EF-Tb-FPKM	STDVE	EF-Rb-1-FPKM	EF-Rb-2-FPKM	EF-Rb-3-FPKM	EF-Rb-FPKM	STDVE	Blast nr
Cbu_gene.16420	0	0	0	0	0	0	0	0	0	0	0	0	0	0	0	0	0	0	0	0	0	0.58	0	0.193333	0.193333	0	0	0	0	0	gi|604335732|gb|EYU39620.1|/1.22462e-36/hypothetical protein MIMGU_mgv1a025148mg [Erythranthe guttata]
Cbu_gene.1991	0	0.3	0	0.1	0.173205	0	0	0	0	0	0	0	0	0	0	0	0	0	0	0	0	0	0	0	0	0	0.7	0.35	0.35	0.35	gi|645270079|ref|XP_008240291.1|/2.07871e-37/PREDICTED: WUSCHEL-related homeobox 1 [Prunus mume]
Cbu_gene.3051	1.47	2.47	0.9	1.61333	0.794754	2.04	2.25	1.31	1.86667	0.49339	2.37	0.91	0.91	1.39667	0.842931	4.45	1.72	1.03	2.4	1.80856	1.25	2.19	0.84	1.42667	1.42667	1.28	2.24	0.97	1.49667	0.662143	gi|698518592|ref|XP_009804164.1|/1.72325e-40/PREDICTED: WUSCHEL-related homeobox 1 [Nicotiana sylvestris]
Cbu_gene.26776	0	0	0	0	0	0.46	0	0.35	0.27	0.240208	0	0	0.41	0.136667	0.236714	0	0	0	0	0	0	0	0	0	0	0	0	0	0	0	gi|61216997|sp|Q6YBV1.1|WUS_ANTMA/2.82002e-46/RecName: Full=Protein WUSCHEL; AltName: Full=Protein ROSULATA [Antirrhinum majus]
Cbu_gene.7669	0.49	0	0	0.163333	0.282902	0	0	0	0	0	0	0	0	0	0	0	0	0	0	0	0	0	0	0	0	0	0	0	0	0	gi|661887184|emb|CDP08964.1|/1.27524e-30/unnamed protein product [Coffea canephora]
Cbu_gene.6956	0	0	0	0	0	0	0	0	0	0	0	0	0	0	0	0.5	0.47	0.47	0.48	0.0173205	0	0.37	0.38	0.25	0.25	0	0	0.44	0.146667	0.254034	gi|565376746|ref|XP_006354857.1|/8.76621e-42/PREDICTED: WUSCHEL-related homeobox 4-like [Solanum tuberosum]
Cbu_gene.449	0.37	0	0	0.123333	0.21362	0	0	0	0	0	0	0.38	0	0.126667	0.219393	0.93	0.43	0	0.453333	0.465439	0.52	0	1.4	0.64	0.64	0	0	0	0	0	gi|661894786|emb|CDP01785.1|/1.87313e-62/unnamed protein product [Coffea canephora]
Cbu_gene.13562	0	0	0	0	0	0	0	0	0	0	0	0	0.3	0.1	0.173205	0	0	0	0	0	0	0	0	0	0	0	0	0	0	0	gi|604315327|gb|EYU28033.1|/1.33985e-51/hypothetical protein MIMGU_mgv1a008138mg [Erythranthe guttata]
Cbu_gene.25286	0	0.1	0.11	0.07	0.0608276	0.12	0.23	0.18	0.176667	0.0550757	0.24	0.11	0.11	0.153333	0.0750555	0.39	0.24	0.12	0.25	0.135277	0.29	0	0.2	0.163333	0.163333	0.45	0.34	0.23	0.34	0.11	gi|590590491|ref|XP_007016749.1|/1.05023e-156/Homeobox-leucine zRbper family protein / lRbid-binding START domain-containing protein isoform 1 [Theobroma cacao]
Cbu_gene.9199	0	0	0.46	0.153333	0.265581	0	0	0	0	0	0	0	0	0	0	0	0	0	0	0	0	0	0	0	0	0	0	0	0	0	gi|527209666|gb|EPS74326.1|/2.42457e-35/hypothetical protein M569_00429, partial [Genlisea aurea]
Cbu_gene.10229	0.22	0.31	0.11	0.213333	0.100167	0.13	0.12	0.68	0.31	0.320468	0.13	0.34	0.23	0.233333	0.10504	0.42	0.38	0.38	0.393333	0.023094	0.78	0.1	0	0.293333	0.293333	0.6	0.24	0.12	0.32	0.2498	gi|147819777|emb|CAN76196.1|/0/hypothetical protein VITISV_041073 [Vitis vinifera]
Cbu_gene.24085	0.65	0	0	0.216667	0.375278	0	0	0	0	0	0	0	0	0	0	0	0	0	0	0	0	0	0	0	0	0	0	0	0	0	gi|604346167|gb|EYU44664.1|/1.34762e-33/hypothetical protein MIMGU_mgv1a013956mg [Erythranthe guttata]
Cbu_gene.23469	15.95	15.78	15.92	15.8833	0.0907377	19.88	14.37	13.36	15.87	3.50929	10.8	5.16	4.86	6.94	3.34622	40.67	34.75	31.8	35.74	4.51711	47.53	22.12	27.62	32.4233	32.4233	4.78	9.55	7.55	7.29333	2.39534	gi|604327759|gb|EYU33472.1|/9.6521e-71/hypothetical protein MIMGU_mgv1a024502mg [Erythranthe guttata]
Cbu_gene.2200	0	0.33	0	0.11	0.190526	0	0	0	0	0	0	0.37	0	0.123333	0.21362	0	0	0	0	0	0.51	0	0.68	0.396667	0.396667	0	0	0	0	0	gi|527194452|gb|EPS64070.1|/9.81708e-48/hypothetical protein M569_10710 [Genlisea aurea]
Cbu_gene.15650	0.17	0	0	0.0566667	0.0981495	0.19	0.18	0.15	0.173333	0.0208167	0	0.34	0	0.113333	0.196299	0	0	0.19	0.0633333	0.109697	0.24	0.15	0.63	0.34	0.34	0.36	0.36	0.18	0.3	0.103923	gi|604335588|gb|EYU39476.1|/0/hypothetical protein MIMGU_mgv1a001894mg [Erythranthe guttata]
Cbu_gene.18810	1.92	0.4	1.74	1.35333	0.830502	1.72	1.17	1.33	1.40667	0.282902	0.49	0.44	0.66	0.53	0.115326	1.88	-1.25	0.25	0.293333	1.56545	2.73	1.79	2.03	2.18333	2.18333	0.47	0.93	1.17	0.856667	0.355715	gi|604327629|gb|EYU33386.1|/7.24529e-113/hypothetical protein MIMGU_mgv1a005762mg [Erythranthe guttata]
Query=AT2G27300.1_NTMI-LIKE_8															#DIV/0!
GeneID	NF-Vb-1-FPKM	NF-Vb-2-FPKM	NF-Vb-3-FPKM	NF-Vb-FPKM	STDVE	NF-Tb-1-FPKM	NF-Tb-2-FPKM	NF-Tb-3-FPKM	NF-Tb-FPKM	STDVE	NF-Rb-1-FPKM	NF-Rb-2-FPKM	NF-Rb-3-FPKM	NF-Rb-FPKM	#DIV/0!	EF-Vb-1-FPKM	EF-Vb-2-FPKM	EF-Vb-3-FPKM	EF-Vb-FPKM	STDVE	EF-Tb-1-FPKM	EF-Tb-2-FPKM	EF-Tb-3-FPKM	EF-Tb-FPKM	STDVE	EF-Rb-1-FPKM	EF-Rb-2-FPKM	EF-Rb-3-FPKM	EF-Rb-FPKM	STDVE	Blast nr
Cbu_gene.23723	0	0	0	0	0	0	0	0	0	0	0	0	0	0	0	0	0	0	0	0	0	0	0	0	0	0	0	0.31	0.103333	0.178979	gi|604313405|gb|EYU26736.1|/4.08673e-39/hypothetical protein MIMGU_mgv1a008377mg [Erythranthe guttata]
Cbu_gene.27692	0.65	0.61	0	0.42	0.36428	0	0	0.58	0.193333	0.334863	1.13	0	0.34	0.49	0.579741	0	0	0.38	0.126667	0.219393	0	0.3	0	0.1	0.1	0	0	0	0	0	gi|604346527|gb|EYU44971.1|/1.39577e-74/hypothetical protein MIMGU_mgv1a009356mg [Erythranthe guttata]
Cbu_gene.18277	0	0	0	0	0	0.76	0.72	0.29	0.59	0.260576	0	0.34	0	0.113333	0.196299	0	0	0.38	0.126667	0.219393	0.93	0	0.62	0.516667	0.516667	0	0	0	0	0	gi|604328493|gb|EYU34052.1|/8.96784e-81/hypothetical protein MIMGU_mgv1a010134mg [Erythranthe guttata]
Cbu_gene.13299	0	0	0	0	0	0	0.52	0	0.173333	0.300222	0	0.5	0	0.166667	0.288675	0	0	0	0	0	0	0.89	0.46	0.45	0.45	1.57	0.52	0	0.696667	0.799771	gi|698420032|ref|XP_009802185.1|/2.61876e-44/PREDICTED: NAC domain-containing protein 100 isoform X2 [Nicotiana sylvestris]
Cbu_gene.26685	0	0	0	0	0	0	0	0	0	0	0	0	0	0	0	0	0.71	0.35	0.353333	0.355012	0	0.56	0	0.186667	0.186667	0	0	0	0	0	gi|255568990|ref|XP_002525465.1|/5.38712e-44/NAC domain-containing protein 21/22, putative [Ricinus communis]
Cbu_gene.15714	3.4	0.79	3.46	2.55	1.5245	2.95	0.46	3.4	2.27	1.58357	2.94	1.32	3.52	2.59333	1.14023	1.07	4.47	1.99	2.51	1.75864	2.41	0.79	4.03	2.41	2.41	0.46	3.25	0.93	1.54667	1.49373	gi|586637189|gb|AHJ79163.1|/9.39426e-73/NAC domain protein NAC22 [Gossypium hirsutum]
Cbu_gene.3366	0	0	0	0	0	0	0	0	0	0	0	0	0	0	0	0	0	0	0	0	0	0	0	0	0	0	0	1.1	0.366667	0.635085	gi|698420032|ref|XP_009802185.1|/8.32859e-44/PREDICTED: NAC domain-containing protein 100 isoform X2 [Nicotiana sylvestris]
Cbu_gene.4006	0.55	0.26	0.84	0.55	0.29	0	1.51	0.25	0.586667	0.809341	0	0	0.57	0.19	0.32909	0	0.65	0	0.216667	0.375278	3.14	2.58	3.15	2.95667	2.95667	0	0	0	0	0	gi|604304487|gb|EYU23774.1|/1.15306e-40/hypothetical protein MIMGU_mgv1a007138mg [Erythranthe guttata]
Cbu_gene.14164	0	0	0	0	0	0	0.27	0	0.09	0.155885	0	0	0	0	0	0	0	0	0	0	0	0	0	0	0	0	0.53	0	0.176667	0.305996	gi|661898461|emb|CDO98428.1|/5.66606e-43/unnamed protein product [Coffea canephora]
Cbu_gene.2551	0	0	0	0	0	0	0	0.8	0.266667	0.46188	0	0	0	0	0	0	0	0	0	0	0.43	0.28	0.29	0.333333	0.333333	0	0	0.33	0.11	0.190526	gi|698441452|ref|XP_009761662.1|/4.89522e-68/PREDICTED: NAC domain-containing protein 100-like [Nicotiana sylvestris]
Cbu_gene.9271	0	0	0	0	0	0.96	0.23	0.18	0.456667	0.436616	0	0	0	0	0	0	0.24	0.24	0.16	0.138564	1.47	0.96	1.18	1.20333	1.20333	0	0	0	0	0	gi|255571259|ref|XP_002526579.1|/5.06105e-47/hypothetical protein RCOM_1603380 [Ricinus communis]
Cbu_gene.13279	1.93	1.44	0	1.12333	1.00321	0	0	0.69	0.23	0.398372	0	0	0.4	0.133333	0.23094	1.95	0.45	1.35	1.25	0.754983	0	0.36	0.73	0.363333	0.363333	0	0	0	0	0	gi|359494623|ref|XP_002265403.2|/4.98966e-69/PREDICTED: NAC domain-containing protein 29-like [Vitis vinifera]
Cbu_gene.16359	0	0.18	0	0.06	0.103923	0	0	0.34	0.113333	0.196299	0	0	0.2	0.0666667	0.11547	0	0.67	0	0.223333	0.386825	0.81	0	0.36	0.39	0.39	0	0.21	1.05	0.42	0.555608	gi|698457600|ref|XP_009780872.1|/6.8895e-74/PREDICTED: NAC domain-containing protein 78-like [Nicotiana sylvestris]
Cbu_gene.26254	0	0.41	0	0.136667	0.236714	0	0.48	0	0.16	0.277128	1.01	0.45	0	0.486667	0.505997	0.55	0	0.51	0.353333	0.306649	0	2.03	1.24	1.09	1.09	0.48	0.48	0	0.32	0.277128	gi|661895782|emb|CDP00360.1|/2.53201e-72/unnamed protein product [Coffea canephora]
Cbu_gene.14860	3.28	2.04	2.6	2.64	0.620967	1.27	1.2	0.97	1.14667	0.15695	2.94	2.26	4.91	3.37	1.37634	1.84	1.71	1.28	1.61	0.293087	1.55	1.02	2.77	1.78	1.78	1.99	3.58	6.8	4.12333	2.4506	gi|694441266|ref|XP_009347397.1|/1.63449e-72/PREDICTED: protein BEARSKIN1-like [Pyrus x bretschneideri]
Cbu_gene.16466	0	0	0	0	0	0	0	0	0	0	0	0	0	0	0	0.31	0	0	0.103333	0.178979	0	0	0	0	0	0	0	0	0	0	gi|604346527|gb|EYU44971.1|/8.50401e-83/hypothetical protein MIMGU_mgv1a009356mg [Erythranthe guttata]
Cbu_gene.20428	8.07	4.93	6.02	6.34	1.59427	1.03	4.17	4.65	3.28333	1.96615	16.48	12.81	10.18	13.1567	3.16427	17.58	16.06	17.63	17.09	0.892356	5.99	2.93	2.14	3.68667	3.68667	27.43	24.94	30.43	27.6	2.74895	gi|604316588|gb|EYU28780.1|/1.13458e-46/hypothetical protein MIMGU_mgv1a021552mg [Erythranthe guttata]
Cbu_gene.26447	0	0	0	0	0	0	0.49	0	0.163333	0.282902	0	0	0	0	0	0	0	0	0	0	0	0	0	0	0	0	0	0	0	0	gi|495025439|gb|AGL39670.1|/9.38133e-38/NAC transcrRbtion factor 014 [Jatropha curcas]
Cbu_gene.15309	0	0	0.49	0.163333	0.282902	0	0	0.43	0.143333	0.248261	0	0	0	0	0	0	0	0	0	0	2.75	2.7	3.22	2.89	2.89	0	0	0	0	0	gi|635658914|gb|AHZ90647.1|/1.291e-58/NAC transcrRbtion factor [Avicennia marina]
Cbu_gene.3891	0	0	0	0	0	0	0	0	0	0	0.35	0	0	0.116667	0.202073	0	0	0	0	0	0	0	0	0	0	0	0	0	0	0	gi|356559776|ref|XP_003548173.1|/1.22339e-66/PREDICTED: NAC domain-containing protein 43-like [Glycine max]
Cbu_gene.19032	0.56	0.26	0.57	0.463333	0.176163	0.32	1.83	0.25	0.8	0.892693	0.96	1.72	0	0.893333	0.861936	1.05	0.98	0.65	0.893333	0.21362	3.95	1.55	1.32	2.27333	2.27333	0	0.61	0.61	0.406667	0.352184	gi|359492381|ref|XP_002285870.2|/4.35663e-77/PREDICTED: NAC domain-containing protein 2-like [Vitis vinifera]
Cbu_gene.27348	0	0	0	0	0	0	0	0	0	0	0.46	0	0	0.153333	0.265581	0	0	0	0	0	0	0	0	0	0	0	0	0	0	0	gi|225453610|ref|XP_002267383.1|/8.95669e-56/PREDICTED: NAC domain-containing protein 43-like [Vitis vinifera]
Cbu_gene.23530	0.26	0	0	0.0866667	0.150111	0.6	0	0	0.2	0.34641	0	0	0	0	0	0	0	0	0	0	0	0	0.25	0.0833333	0.0833333	0	0	0	0	0	gi|357464805|ref|XP_003602684.1|/4.90452e-67/NAC-domain protein [Medicago truncatula]
Cbu_gene.10866	0	0.54	0	0.18	0.311769	0.34	0.32	0.52	0.393333	0.110151	0	0	0	0	0	0.37	1.36	0	0.576667	0.70316	1.65	0.81	3.04	1.83333	1.83333	0.63	0	0	0.21	0.363731	gi|567892607|ref|XP_006438824.1|/3.63509e-59/hypothetical protein CICLE_v10032547mg [Citrus clementina]
Cbu_gene.27481	0	0	0	0	0	1.61	0	1.23	0.946667	0.841566	3.2	2.87	0	2.02333	1.76001	0	3.24	2.43	1.89	1.68615	6.88	0.64	1.97	3.16333	3.16333	0.76	5.31	2.28	2.78333	2.31638	gi|604302895|gb|EYU22420.1|/9.5035e-48/hypothetical protein MIMGU_mgv1a022481mg [Erythranthe guttata]
Cbu_gene.134	0	0	0	0	0	0	0	0.52	0.173333	0.300222	0.34	0.61	0	0.316667	0.305669	0	0	0	0	0	0.42	0.27	0	0.23	0.23	0	0	0	0	0	gi|604333662|gb|EYU38013.1|/9.39726e-107/hypothetical protein MIMGU_mgv1a011510mg [Erythranthe guttata]
Cbu_gene.8413	0	0.7	0	0.233333	0.404145	0.87	0.41	0	0.426667	0.435239	0.43	0	0	0.143333	0.248261	0.95	0	0	0.316667	0.548483	0.53	0.7	1.07	0.766667	0.766667	0.82	0	0	0.273333	0.473427	gi|698532063|ref|XP_009762857.1|/6.22848e-50/PREDICTED: NAC transcrRbtion factor 25 isoform X1 [Nicotiana sylvestris]
Cbu_gene.12403	0	0	0	0	0	0	0.27	0	0.09	0.155885	0	0	0	0	0	0	0	0	0	0	0.34	0	0	0.113333	0.113333	0	0	0	0	0	gi|604327658|gb|EYU33415.1|/4.3827e-84/hypothetical protein MIMGU_mgv1a009589mg [Erythranthe guttata]
Cbu_gene.16472	1.42	0.66	2.89	1.65667	1.13368	3.29	1.56	0.95	1.93333	1.21385	0.82	0	0.37	0.396667	0.41065	0.45	3.33	1.66	1.81333	1.44611	4.04	0.66	2.7	2.46667	2.46667	1.16	1.16	1.56	1.29333	0.23094	gi|115455675|ref|NP_001051438.1|/1.22851e-34/Os03g0777000 [Oryza sativa Japonica Group]
Cbu_gene.27721	0	0	0	0	0	0	0	0	0	0	0.81	0	0	0.27	0.467654	0	0	0	0	0	0	0.33	0	0.11	0.11	0	0	0	0	0	gi|593698284|ref|XP_007149615.1|/2.5519e-81/hypothetical protein PHAVU_005G084600g [Phaseolus vulgaris]
Cbu_gene.24365	2.87	2.34	2.19	2.46667	0.357258	1.24	0.78	1.91	1.31	0.568243	1.65	0.37	0	0.673333	0.865814	0.9	4.19	1.67	2.25333	1.72082	4.07	3.33	2.38	3.26	3.26	0.39	1.95	1.57	1.30333	0.81347	gi|698432902|ref|XP_009796718.1|/3.45334e-51/PREDICTED: NAC domain-containing protein 78-like [Nicotiana sylvestris]
Cbu_gene.15232	0.56	1.84	0.57	0.99	0.736139	0.33	0.31	2.01	0.883333	0.975773	1.62	2.03	0.29	1.31333	0.909634	0.36	0	0.66	0.34	0.330454	0.4	0.26	0	0.22	0.22	0.31	0.31	0.62	0.413333	0.178979	gi|604303738|gb|EYU23162.1|/2.03595e-23/hypothetical protein MIMGU_mgv1a018985mg [Erythranthe guttata]
Cbu_gene.27348	0	0	0	0	0	0	0	0	0	0	0.46	0	0	0.153333	0.265581	0	0	0	0	0	0	0	0	0	0	0	0	0	0	0	gi|225453610|ref|XP_002267383.1|/8.95669e-56/PREDICTED: NAC domain-containing protein 43-like [Vitis vinifera]
Cbu_gene.8510	0	0	0.29	0.0966667	0.167432	0.67	0	0	0.223333	0.386825	0.67	0	0	0.223333	0.386825	0	0	0.34	0.113333	0.196299	0	0.27	0.27	0.18	0.18	0	0	0	0	0	gi|697142889|ref|XP_009625550.1|/3.59968e-66/PREDICTED: NAC domain-containing protein 100-like [Nicotiana tomentosiformis]
Cbu_gene.16472	1.42	0.66	2.89	1.65667	1.13368	3.29	1.56	0.95	1.93333	1.21385	0.82	0	0.37	0.396667	0.41065	0.45	3.33	1.66	1.81333	1.44611	4.04	0.66	2.7	2.46667	2.46667	1.16	1.16	1.56	1.29333	0.23094	gi|115455675|ref|NP_001051438.1|/1.22851e-34/Os03g0777000 [Oryza sativa Japonica Group]
Cbu_gene.3891	0	0	0	0	0	0	0	0	0	0	0.35	0	0	0.116667	0.202073	0	0	0	0	0	0	0	0	0	0	0	0	0	0	0	gi|356559776|ref|XP_003548173.1|/1.22339e-66/PREDICTED: NAC domain-containing protein 43-like [Glycine max]
Cbu_gene.10866	0	0.54	0	0.18	0.311769	0.34	0.32	0.52	0.393333	0.110151	0	0	0	0	0	0.37	1.36	0	0.576667	0.70316	1.65	0.81	3.04	1.83333	1.83333	0.63	0	0	0.21	0.363731	gi|567892607|ref|XP_006438824.1|/3.63509e-59/hypothetical protein CICLE_v10032547mg [Citrus clementina]
Cbu_gene.4167	0	0	0	0	0	0.52	0	0	0.173333	0.300222	0	0	0	0	0	1.13	0	0	0.376667	0.652406	0	0	0	0	0	0	0	0	0	0	gi|604303738|gb|EYU23162.1|/4.75619e-19/hypothetical protein MIMGU_mgv1a018985mg [Erythranthe guttata]
Cbu_gene.17573	0	0	0	0	0	0	0	0	0	0	0	0	0	0	0	0	0	0	0	0	0.57	0	0	0.19	0.19	0	0	0	0	0	gi|604348289|gb|EYU46444.1|/5.33459e-44/hypothetical protein MIMGU_mgv1a020209mg [Erythranthe guttata]
Cbu_gene.25124	0.45	0.42	0.46	0.443333	0.0208167	0	0.49	0	0.163333	0.282902	0	0	0	0	0	0	0	0	0	0	0	0.83	0	0.276667	0.276667	0	0.49	0.49	0.326667	0.282902	gi|661896297|emb|CDO99486.1|/1.59937e-61/unnamed protein product [Coffea canephora]
Cbu_gene.3573	0	0	0	0	0	0	0.34	0	0.113333	0.196299	1.08	0	0	0.36	0.623538	0	0.37	0	0.123333	0.21362	0.44	0	0	0.146667	0.146667	0	0	0	0	0	gi|395395199|gb|AFN55274.1|/7.65481e-66/NAC domain protein [Tamarix hispida]
Cbu_gene.20896	0	0	0	0	0	0	0	0	0	0	0	0	0	0	0	0	-0.52	0	-0.173333	0.300222	0	0	0	0	0	0.49	0	0	0.163333	0.282902	gi|641863122|gb|KDO81808.1|/1.5835e-06/hypothetical protein CISIN_1g046940mg [Citrus sinensis]
Cbu_gene.20896	0	0	0	0	0	0	0	0	0	0	0	0	0	0	0	0	-0.52	0	-0.173333	0.300222	0	0	0	0	0	0.49	0	0	0.163333	0.282902	gi|641863122|gb|KDO81808.1|/1.5835e-06/hypothetical protein CISIN_1g046940mg [Citrus sinensis]
Cbu_gene.3530	0	0	0.64	0.213333	0.369504	0.73	0	0	0.243333	0.421466	0	0	0	0	0	0	0	0	0	0	0	0.29	0.9	0.396667	0.396667	0	0	0	0	0	gi|661881734|emb|CDP14608.1|/5.00066e-26/unnamed protein product [Coffea canephora]
Cbu_gene.15558	0	0	0	0	0	0	0	0	0	0	0	0	0	0	0	0	0	0	0	0	0	0.41	0	0.136667	0.136667	0.48	0	0	0.16	0.277128	gi|590584130|ref|XP_007015090.1|/1.39077e-19/NAC domain transcrRbtional regulator superfamily protein, putative [Theobroma cacao]
Cbu_gene.15557	0	0	0	0	0	0	0	0	0	0	0	0.83	0	0.276667	0.479201	0	0	0	0	0	0	0	0	0	0	0	0	0	0	0	gi|661881736|emb|CDP14610.1|/3.35429e-20/unnamed protein product [Coffea canephora]
Cbu_gene.13736	0	0	0	0	0	0	0	0	0	0	0.3	0	0	0.1	0.173205	0.33	0	0	0.11	0.190526	0.74	0	0.25	0.33	0.33	0	0	0.29	0.0966667	0.167432	gi|698485876|ref|XP_009789699.1|/2.40525e-85/PREDICTED: NAC domain-containing protein 4-like isoform X2 [Nicotiana sylvestris]
Cbu_gene.10386	0.18	0.17	0	0.116667	0.10116	0	0	0	0	0	0	0	0.19	0.0633333	0.109697	0	-0.21	0	-0.07	0.121244	0	0	0.17	0.0566667	0.0566667	0.2	0	0.2	0.133333	0.11547	gi|641836912|gb|KDO55870.1|/2.34192e-77/hypothetical protein CISIN_1g012118mg [Citrus sinensis]
Cbu_gene.23723	0	0	0	0	0	0	0	0	0	0	0	0	0	0	0	0	0	0	0	0	0	0	0	0	0	0	0	0.31	0.103333	0.178979	gi|604313405|gb|EYU26736.1|/4.08673e-39/hypothetical protein MIMGU_mgv1a008377mg [Erythranthe guttata]
Cbu_gene.23723	0	0	0	0	0	0	0	0	0	0	0	0	0	0	0	0	0	0	0	0	0	0	0	0	0	0	0	0.31	0.103333	0.178979	gi|604313405|gb|EYU26736.1|/4.08673e-39/hypothetical protein MIMGU_mgv1a008377mg [Erythranthe guttata]
Cbu_gene.10191	0.08	0	0.12	0.0666667	0.061101	0.05	0	0.11	0.0533333	0.0550757	0.09	0	0.08	0.0566667	0.0493288	0.05	0.09	0.05	0.0633333	0.023094	0.12	0.15	0.12	0.13	0.13	0.04	0	0	0.0133333	0.023094	gi|604319944|gb|EYU31108.1|/0/hypothetical protein MIMGU_mgv11b018763mg, partial [Erythranthe guttata]
Cbu_gene.25009	0.43	0	0	0.143333	0.248261	0.49	0	0.19	0.226667	0.247049	0	0	0.22	0.0733333	0.127017	0	0	0	0	0	0	0	0	0	0	0	0	0.47	0.156667	0.271355	gi|604346353|gb|EYU44816.1|/1.0221e-122/hypothetical protein MIMGU_mgv1a021886mg [Erythranthe guttata]
Cbu_gene.4925	0.15	0.14	0.45	0.246667	0.176163	0.17	0.96	0.26	0.463333	0.432474	0	0.3	0		0.173205	0.74	0.34	0.17		0.292632	0.41	0.14	0.42		0.323333	0.16	0	0.16		0.092376	gi|604331635|gb|EYU36493.1|/4.99622e-131/hypothetical protein MIMGU_mgv1a018181mg, partial [Erythranthe guttata]
Query=AT5G53200_TRRbTYCHON_TRY															#DIV/0!
GeneID	NF-Vb-1-FPKM	NF-Vb-2-FPKM	NF-Vb-3-FPKM	NF-Vb-FPKM	STDVE	NF-Tb-1-FPKM	NF-Tb-2-FPKM	NF-Tb-3-FPKM	NF-Tb-FPKM	STDVE	NF-Rb-1-FPKM	NF-Rb-2-FPKM	NF-Rb-3-FPKM	NF-Rb-FPKM	#DIV/0!	EF-Vb-1-FPKM	EF-Vb-2-FPKM	EF-Vb-3-FPKM	EF-Vb-FPKM	STDVE	EF-Tb-1-FPKM	EF-Tb-2-FPKM	EF-Tb-3-FPKM	EF-Tb-FPKM	STDVE	EF-Rb-1-FPKM	EF-Rb-2-FPKM	EF-Rb-3-FPKM	EF-Rb-FPKM	STDVE	Blast nr
Cbu_gene.8727	0.38	1.42	0.39	0.73	0.597578	0	3.34	0.34	1.22667	1.83808	1.76	0	0	0.586667	1.01614	0.96	0	0.89	0.616667	0.535195	1.63	1.06	1.45	1.38	1.38	1.67	0	3.35	1.67333	1.675	gi|555634263|gb|AGZ16412.1|/1.18507e-48/MYB13, partial [Scutellaria baicalensis]
Cbu_gene.755	0	0	0	0	0	0.43	0	0	0.143333	0.248261	0	0	0	0	0	0	0	0.43	0.143333	0.248261	1.58	0	0	0.526667	0.526667	0	0	0	0	0	gi|604303337|gb|EYU22810.1|/1.40808e-53/hypothetical protein MIMGU_mgv1a010870mg [Erythranthe guttata]
Cbu_gene.17794	2.27	0.6	0.66	1.17667	0.94733	0.37	0.71	0	0.36	0.355106	2.23	1.33	1.34	1.63333	0.516753	0.41	1.89	2.27	1.52333	0.982717	0	0.6	0.61	0.403333	0.403333	0.35	0.71	1.06	0.706667	0.355012	gi|485043987|dbj|BAN17385.1|/8.26935e-30/R2R3-MYB transcrRbtion factor [Torenia fournieri]
Cbu_gene.5550	1.52	1.02	1.77	1.43667	0.381881	1.76	0.71	0.77	1.08	0.589661	2.5	1.12	1.13	1.58333	0.793872	1.65	1.53	2.54	1.90667	0.551755	0.93	1.01	0.21	0.716667	0.716667	1.19	0	1.67	0.953333	0.859787	gi|168831388|gb|ACA34975.1|/1.63979e-145/phantastica [Corytoplectus speciosus]
Cbu_gene.24088	15.66	10	9.57	11.7433	3.39874	13.87	13.7	10.45	12.6733	1.92734	14.11	13.99	10.27	12.79	2.18321	16.81	11.6	11.89	13.4333	2.92787	5.93	1.94	2.23	3.36667	3.36667	10.55	10.24	15.74	12.1767	3.08983	gi|661894359|emb|CDP02800.1|/1.91302e-123/unnamed protein product [Coffea canephora]
Cbu_gene.7414	0	2.17	0	0.723333	1.25285	0	0	0	0	0	0	0	0	0	0	0	0	0	0	0	0	0	0	0	0	0	0.65	0	0.216667	0.375278	gi|168831388|gb|ACA34975.1|/4.85475e-58/phantastica [Corytoplectus speciosus]
Cbu_gene.16010	0	0	0	0	0	0	0	0	0	0	0	0	0	0	0	0	0	0	0	0	0.46	0	0.31	0.256667	0.256667	0	0	0	0	0	gi|604302563|gb|EYU22120.1|/4.30903e-36/hypothetical protein MIMGU_mgv1a025302mg [Erythranthe guttata]
Cbu_gene.15349	0	0	0	0	0	0	0	0	0	0	0	0	0	0	0	0	0.78	0	0.26	0.450333	0	0	0	0	0	0	0	0	0	0	gi|31339302|dbj|BAC77066.1|/2.80023e-34/MYBC05 [Perilla frutescens var. crispa]
Cbu_gene.20173	0.82	1.02	0	0.613333	0.540494	0.32	2.09	0	0.803333	1.12571	1.89	1.69	1.13	1.57	0.393954	0	0.64	0	0.213333	0.369504	0	0.25	1.04	0.43	0.43	0.9	0	0.6	0.5	0.458258	gi|604347262|gb|EYU45514.1|/7.42053e-28/hypothetical protein MIMGU_mgv1a010584mg [Erythranthe guttata]
Cbu_gene.18620	0	0	1.14	0.38	0.658179	0	0	0	0	0	0.65	0	0	0.216667	0.375278	0.71	0	0.66	0.456667	0.396274	0.8	0	0	0.266667	0.266667	0.61	0.61	0	0.406667	0.352184	gi|604344713|gb|EYU43428.1|/2.71427e-64/hypothetical protein MIMGU_mgv1a012392mg [Erythranthe guttata]
Cbu_gene.473	0	0	0	0	0	0	0	0	0	0	0	0	0	0	0	0	0	0	0	0	0	0.49	0	0.163333	0.163333	0	0	0	0	0	gi|510794150|gb|AGN52041.1|/3.77083e-42/MYB-related transcrRbtion factor [Salvia miltiorrhiza]
Cbu_gene.13406	0	0	0	0	0	0	0	0	0	0	0	0	0	0	0	0	0	0	0	0	0.95	0	0	0.316667	0.316667	0	0	0.74	0.246667	0.427239	gi|657973333|ref|XP_008378460.1|/3.89133e-31/PREDICTED: transcrRbtion factor RADIALIS-like [Malus domestica]
Cbu_gene.10891	0	0	0	0	0	0	0	0	0	0	0	0	0	0	0	1.47	0	0	0.49	0.848705	0	0	0	0	0	0	0	0	0	0	gi|510794362|gb|AGN52147.1|/5.30726e-36/MYB-related transcrRbtion factor [Salvia miltiorrhiza]
Cbu_gene.11259	0.73	1.03	1.12	0.96	0.204206	0.85	0.8	0.33	0.66	0.28688	0	0.38	0.76	0.38	0.38	0.46	0.86	1.29	0.87	0.41509	1.57	0	0.7	0.756667	0.756667	0	1.2	1.61	0.936667	0.83668	gi|604306591|gb|EYU25387.1|/2.51379e-76/hypothetical protein MIMGU_mgv1a013005mg [Erythranthe guttata]
Cbu_gene.8371	0	2.23	0.49	0.906667	1.17194	0	0	0.42	0.14	0.242487	1.1	2.46	0	1.18667	1.23229	1.2	0.56	2.23	1.33	0.842556	0.68	0.44	1.36	0.826667	0.826667	1.56	1.56	0.52	1.21333	0.600444	gi|698454935|ref|XP_009780273.1|/6.35679e-79/PREDICTED: transcrRbtion factor MYB44-like [Nicotiana sylvestris]
Cbu_gene.924	0.71	0.33	0	0.346667	0.355293	0.41	0	0.95	0.453333	0.47648	0.41	0.37	0.37	0.383333	0.023094	0.45	0.42	0	0.29	0.251595	0	0	0.68	0.226667	0.226667	0	0	0.78	0.26	0.450333	gi|510794256|gb|AGN52094.1|/8.94174e-77/MYB-related transcrRbtion factor [Salvia miltiorrhiza]
Cbu_gene.26379	0.62	0	0.32	0.313333	0.310054	0	0	0	0	0	0	0.32	0	0.106667	0.184752	0.39	0	0	0.13	0.225167	0	0	0	0	0	0	0	0	0	0	gi|698538721|ref|XP_009765231.1|/3.61177e-40/PREDICTED: transcrRbtion factor MYB46-like [Nicotiana sylvestris]
Cbu_gene.12234	0	0.36	0	0.12	0.207846	0	0	0.34	0.113333	0.196299	0.44	0.79	0.39	0.54	0.217945	0	0	0.45	0.15	0.259808	0	0	0	0	0	0.42	0.83	0	0.416667	0.41501	gi|510794178|gb|AGN52055.1|/3.54626e-43/MYB-related transcrRbtion factor [Salvia miltiorrhiza]
Cbu_gene.15349	0	0	0	0	0	0	0	0	0	0	0	0	0	0	0	0	0.78	0	0.26	0.450333	0	0	0	0	0	0	0	0	0	0	gi|31339302|dbj|BAC77066.1|/2.80023e-34/MYBC05 [Perilla frutescens var. crispa]
Cbu_gene.12983	0	0	0	0	0	0	0	0	0	0	0	0	0	0	0	0	0	0	0	0	1.18	0.77	0	0.65	0.65	0	0	0	0	0	gi|555634125|gb|AGZ16405.1|/5.10031e-46/MYB5 [Scutellaria baicalensis]
Cbu_gene.26208	1.31	0.92	1.33	1.18667	0.231157	3.4	2.86	4.07	3.44333	0.606163	1.13	0	0.68	0.603333	0.568888	1.65	0.38	0.38	0.803333	0.733235	12.54	8.52	7.14	9.4	9.4	0.71	0.71	1.08	0.833333	0.21362	gi|661895771|emb|CDP00349.1|/3.30213e-68/unnamed protein product [Coffea canephora]
Cbu_gene.1092	37.31	26.68	39.03	34.34	6.68927	36.69	27.3	22.12	28.7033	7.38568	64.2	55.14	35.94	51.76	14.43	13.41	16.29	15.01	14.9033	1.44296	26.93	25.55	24.69	25.7233	25.7233	18.51	20.37	15.04	17.9733	2.70522	gi|565345524|ref|XP_006339846.1|/4.23764e-86/PREDICTED: transcrRbtion factor MYB44-like [Solanum tuberosum]
Cbu_gene.23525	0	0	0	0	0	0	0	0	0	0	0	0	0	0	0	0	0	0.36	0.12	0.207846	0	0	0	0	0	0	0	0	0	0	gi|510794228|gb|AGN52080.1|/1.42581e-29/MYB-related transcrRbtion factor [Salvia miltiorrhiza]
Cbu_gene.24534	0	0	0	0	0	0	0	0	0	0	0.69	0	0	0.23	0.398372	0	0	0	0	0	0	0	0	0	0	0	0	0.65	0.216667	0.375278	gi|590660109|ref|XP_007035311.1|/3.27844e-50/Myb domain protein 79 isoform 1 [Theobroma cacao]
Cbu_gene.12258	0	0.17	0	0.0566667	0.0981495	0	0	0	0	0	0	0.19	0.19	0.126667	0.109697	0	0.21	0	0.07	0.121244	1.54	0.34	0.17	0.683333	0.683333	0	0.2	0	0.0666667	0.11547	gi|510794272|gb|AGN52102.1|/4.93793e-67/MYB-related transcrRbtion factor [Salvia miltiorrhiza]
Cbu_gene.20400	0.97	0.3	0	0.423333	0.496622	0.37	0	0	0.123333	0.21362	0.37	2	0.34	0.903333	0.94986	0.41	0.38	0.76	0.516667	0.211266	0	0	0	0	0	0.35	0.71	0.35	0.47	0.207846	gi|510794322|gb|AGN52127.1|/2.43339e-52/MYB-related transcrRbtion factor [Salvia miltiorrhiza]
Cbu_gene.7813	0.86	0	0.44	0.433333	0.430039	0.5	0.94	1.34	0.926667	0.420159	0.5	0.89	0.89	0.76	0.225167	0.54	0.5	0.75	0.596667	0.134288	0.92	1	0.82	0.913333	0.913333	0	0.23	0.71	0.313333	0.362261	gi|565385466|ref|XP_006358626.1|/4.65959e-108/PREDICTED: ELKS/Rab6-interacting/CAST family member 1-like [Solanum tuberosum]
Cbu_gene.20042	8.9	5.94	9.57	8.13667	1.93164	16.44	9.17	11.76	12.4567	3.68473	18.12	14.4	11.05	14.5233	3.53661	17.32	19.61	16.33	17.7533	1.68239	14.44	9.94	11.34	11.9067	11.9067	15.54	13.56	11.7	13.6	1.92031	gi|526117816|ref|NP_001268121.1|/1.16339e-91/sucrose responsive element binding protein [Vitis vinifera]
Cbu_gene.6212	0	0	0	0	0	0	0	0.62	0.206667	0.357957	0	0	0	0	0	0	0	0	0	0	0	0	0	0	0	0	0	0	0	0	gi|510794176|gb|AGN52054.1|/1.10487e-31/MYB-related transcrRbtion factor [Salvia miltiorrhiza]
Cbu_gene.6965	3.38	1.26	2.29	2.31	1.06014	3.38	3.94	2.41	3.24333	0.774102	3.89	3.48	1.63	3	1.20403	3.13	5.27	3.95	4.11667	1.07969	10.24	6.08	3.85	6.72333	6.72333	2.95	3.19	2.96	3.03333	0.135769	gi|604306681|gb|EYU25477.1|/9.59565e-114/hypothetical protein MIMGU_mgv1a010338mg [Erythranthe guttata]
Cbu_gene.9913	0	0	0.38	0.126667	0.219393	0	0	0	0	0	0	0	0	0	0	0	0	0	0	0	0	1.75	0.36	0.703333	0.703333	0	0	0	0	0	gi|604335315|gb|EYU39257.1|/4.45809e-44/hypothetical protein MIMGU_mgv1a010579mg [Erythranthe guttata]
Cbu_gene.22701	0	0	0	0	0	0	1.27	0	0.423333	0.733235	0.67	0	0	0.223333	0.386825	0	0	0	0	0	0	0	0.55	0.183333	0.183333	0	0	0	0	0	gi|698418223|ref|XP_009784182.1|/2.87092e-33/PREDICTED: protein IQ-DOMAIN 1 [Nicotiana sylvestris]
Cbu_gene.19593	0	0	0.36	0.12	0.207846	0	0	0.63	0.21	0.363731	0	0.72	0	0.24	0.415692	1.11	0	1.64	0.916667	0.836919	1.77	0	0	0.59	0.59	0	0	0	0	0	gi|604306681|gb|EYU25477.1|/1.32121e-118/hypothetical protein MIMGU_mgv1a010338mg [Erythranthe guttata]
Cbu_gene.22886	0	0	0	0	0	0	0	0	0	0	0	0	0.51	0.17	0.294449	0	0	0	0	0	0	0	0	0	0	0	0.54	0.54	0.36	0.311769	gi|526118134|ref|NP_001267946.1|/2.75177e-37/R2R3 Myb30 transcrRbtion factor [Vitis vinifera]
Cbu_gene.27164	1.58	0	1.07	0.883333	0.80637	3.65	2.02	0.7	2.12333	1.47771	1.51	0.81	1.09	1.13667	0.352326	0.66	0.62	1.23	0.836667	0.341223	4.86	4.17	4.5	4.51	4.51	1.44	0.29	1.73	1.15333	0.761599	gi|604333276|gb|EYU37627.1|/1.42432e-62/hypothetical protein MIMGU_mgv1a026376mg [Erythranthe guttata]
Cbu_gene.12345	0.37	0	0	0.123333	0.21362	0	0	0	0	0	0	0	0	0	0	0	0	0	0	0	0	0.17	0	0.0566667	0.0566667	0	0	0.2	0.0666667	0.11547	gi|604321437|gb|EYU32013.1|/2.71103e-79/hypothetical protein MIMGU_mgv1a002506mg [Erythranthe guttata]
Cbu_gene.17887	0.83	0	0.85	0.56	0.485077	0.96	0.61	0	0.523333	0.485833	0.96	0.57	0.57	0.7	0.225167	2.8	0	1.94	1.58	1.43429	0.79	0.52	0.26	0.523333	0.523333	1.21	3.02	0.61	1.61333	1.2546	gi|604300977|gb|EYU20697.1|/4.34611e-138/hypothetical protein MIMGU_mgv1a027085mg [Erythranthe guttata]
Cbu_gene.27620	0	0	0	0	0	0	0	0	0	0	0	0.19	0	0.0633333	0.109697	0	0	0	0	0	0	0	0	0	0	0	0	0	0	0	gi|604346454|gb|EYU44898.1|/1.07314e-72/hypothetical protein MIMGU_mgv1a002214mg [Erythranthe guttata]
Cbu_gene.10491	26.57	40.56	49.49	38.8733	11.5527	24.81	27.7	28.25	26.92	1.84789	28.47	25.51	30.94	28.3067	2.71868	45.05	-54.67	45.54	11.9733	57.7153	34.09	19.89	25.88	26.62	26.62	30.51	20.59	22.08	24.3933	5.34932	gi|604346794|gb|EYU45174.1|/3.61141e-37/hypothetical protein MIMGU_mgv1a024515mg [Erythranthe guttata]
Cbu_gene.985	0	0	0	0	0	0	0.78	0	0.26	0.450333	0	0	0	0	0	0.45	0	0	0.15	0.259808	0	0	0	0	0	0	0	0	0	0	gi|510794406|gb|AGN52169.1|/1.90844e-84/MYB-related transcrRbtion factor [Salvia miltiorrhiza]
Cbu_gene.7333	0.36	0.34	0.74	0.48	0.225389	0.84	1.98	1.61	1.47667	0.581578	0.42	1.5	0.75	0.89	0.553444	2.29	0	0	0.763333	1.32213	3.09	1.69	1.72	2.16667	2.16667	0.4	0.79	1.19	0.793333	0.395011	gi|604314760|gb|EYU27466.1|/2.73773e-27/hypothetical protein MIMGU_mgv1a014945mg [Erythranthe guttata]
Cbu_gene.10356	0.57	0.21	0.12	0.3	0.238118	0.8	0.5	0.41	0.57	0.204206	0.13	0	0.12	0.0833333	0.0723418	0.44	0.13	0.13	0.233333	0.178979	0.82	0.11	0.44	0.456667	0.456667	0.25	0.5	0.63	0.46	0.193132	gi|527207950|gb|EPS73075.1|/0/hypothetical protein M569_01676 [Genlisea aurea]
Cbu_gene.16727	0	0.29	0	0.0966667	0.167432	0	0	0	0	0	0.53	0	0	0.176667	0.305996	0.2	0	0	0.0666667	0.11547	0.22	0.58	0.15	0.316667	0.316667	0	0	0.17	0.0566667	0.0981495	gi|565385466|ref|XP_006358626.1|/3.84297e-175/PREDICTED: ELKS/Rab6-interacting/CAST family member 1-like [Solanum tuberosum]
Cbu_gene.842	0.64	0	0.66	0.433333	0.375411	0	1.06	0.86	0.64	0.563205	0	0	0	0	0	2.03	0.38	1.13	1.18	0.826136	0	0.6	0.31	0.303333	0.303333	0	0	0	0	0	gi|604328515|gb|EYU34074.1|/8.78317e-92/hypothetical protein MIMGU_mgv1a009700mg [Erythranthe guttata]
Cbu_gene.13941	1.55	1.45	0.53	1.17667	0.562257	2.4	0.57	0.92	1.29667	0.971408	1.79	2.67	1.61	2.02333	0.567215	0	0	2.42	0.806667	1.39719	0.73	0	0.49	0.406667	0.406667	1.13	6.22	2.27	3.20667	2.67115	gi|604333276|gb|EYU37627.1|/1.63096e-54/hypothetical protein MIMGU_mgv1a026376mg [Erythranthe guttata]
Cbu_gene.1113	0	0	0	0	0	0	0	0	0	0	0	0	0	0	0	0	0	0.51	0.17	0.294449	0	0	0	0	0	0	0	0	0	0	gi|510794276|gb|AGN52104.1|/6.66949e-107/MYB-related transcrRbtion factor [Salvia miltiorrhiza]
Cbu_gene.21042	0.27	0.26	0	0.176667	0.15308	0	1.2	0	0.4	0.69282	0	0	0	0	0	0	0	0	0	0	0.78	0.25	0.52	0.516667	0.516667	0	0	1.2	0.4	0.69282	gi|661881015|emb|CDP15400.1|/7.02193e-89/unnamed protein product [Coffea canephora]
Cbu_gene.366	0.19	0.18	0.4	0.256667	0.124231	0	0	0.69	0.23	0.398372	0.89	0.2	0	0.363333	0.46694	0.74	1.59	0.23	0.853333	0.687047	1.11	0.91	0.37	0.796667	0.796667	1.49	0.21	0.21	0.636667	0.739008	gi|604303641|gb|EYU23065.1|/5.05642e-54/hypothetical protein MIMGU_mgv1a004542mg [Erythranthe guttata]
Cbu_gene.13342	0	0	0	0	0	0.14	0	0	0.0466667	0.080829	0	0	0	0	0	0.16	0	0	0.0533333	0.092376	0	0.11	0.12	0.0766667	0.0766667	0	0	0.14	0.0466667	0.080829	gi|510794162|gb|AGN52047.1|/1.95642e-67/MYB-related transcrRbtion factor [Salvia miltiorrhiza]
Cbu_gene.13334	0	0	0	0	0	0.14	0	0	0.0466667	0.080829	0	0	0	0	0	0.16	0	0	0.0533333	0.092376	0	0.11	0.12	0.0766667	0.0766667	0	0	0.14	0.0466667	0.080829	gi|510794162|gb|AGN52047.1|/1.95642e-67/MYB-related transcrRbtion factor [Salvia miltiorrhiza]
Query=TCL_TRICHOMELESS1															#DIV/0!
GeneID	NF-Vb-1-FPKM	NF-Vb-2-FPKM	NF-Vb-3-FPKM	NF-Vb-FPKM	STDVE	NF-Tb-1-FPKM	NF-Tb-2-FPKM	NF-Tb-3-FPKM	NF-Tb-FPKM	STDVE	NF-Rb-1-FPKM	NF-Rb-2-FPKM	NF-Rb-3-FPKM	NF-Rb-FPKM	#DIV/0!	EF-Vb-1-FPKM	EF-Vb-2-FPKM	EF-Vb-3-FPKM	EF-Vb-FPKM	STDVE	EF-Tb-1-FPKM	EF-Tb-2-FPKM	EF-Tb-3-FPKM	EF-Tb-FPKM	STDVE	EF-Rb-1-FPKM	EF-Rb-2-FPKM	EF-Rb-3-FPKM	EF-Rb-FPKM	STDVE	Blast nr
Cbu_gene.8727	0.38	1.42	0.39	0.73	0.597578	0	3.34	0.34	1.22667	1.83808	1.76	0	0	0.586667	1.01614	0.96	0	0.89	0.616667	0.535195	1.63	1.06	1.45	1.38	1.38	1.67	0	3.35	1.67333	1.675	gi|555634263|gb|AGZ16412.1|/1.18507e-48/MYB13, partial [Scutellaria baicalensis]
Cbu_gene.27329	1.17	1.09	0	0.753333	0.653631	1.35	0.85	1.39	1.19667	0.300888	1.8	4.84	1.62	2.75333	1.80935	1.97	0	0.46	0.81	1.03058	0.55	0.36	1.11	0.673333	0.673333	1.71	4.69	2.57	2.99	1.53375	gi|604329879|gb|EYU35048.1|/1.54144e-87/hypothetical protein MIMGU_mgv1a025686mg [Erythranthe guttata]
Cbu_gene.7414	0	2.17	0	0.723333	1.25285	0	0	0	0	0	0	0	0	0	0	0	0	0	0	0	0	0	0	0	0	0	0.65	0	0.216667	0.375278	gi|168831388|gb|ACA34975.1|/4.85475e-58/phantastica [Corytoplectus speciosus]
Cbu_gene.16010	0	0	0	0	0	0	0	0	0	0	0	0	0	0	0	0	0	0	0	0	0.46	0	0.31	0.256667	0.256667	0	0	0	0	0	gi|604302563|gb|EYU22120.1|/4.30903e-36/hypothetical protein MIMGU_mgv1a025302mg [Erythranthe guttata]
Cbu_gene.5550	1.52	1.02	1.77	1.43667	0.381881	1.76	0.71	0.77	1.08	0.589661	2.5	1.12	1.13	1.58333	0.793872	1.65	1.53	2.54	1.90667	0.551755	0.93	1.01	0.21	0.716667	0.716667	1.19	0	1.67	0.953333	0.859787	gi|168831388|gb|ACA34975.1|/1.63979e-145/phantastica [Corytoplectus speciosus]
Cbu_gene.24088	15.66	10	9.57	11.7433	3.39874	13.87	13.7	10.45	12.6733	1.92734	14.11	13.99	10.27	12.79	2.18321	16.81	11.6	11.89	13.4333	2.92787	5.93	1.94	2.23	3.36667	3.36667	10.55	10.24	15.74	12.1767	3.08983	gi|661894359|emb|CDP02800.1|/1.91302e-123/unnamed protein product [Coffea canephora]
Cbu_gene.20042	8.9	5.94	9.57	8.13667	1.93164	16.44	9.17	11.76	12.4567	3.68473	18.12	14.4	11.05	14.5233	3.53661	17.32	19.61	16.33	17.7533	1.68239	14.44	9.94	11.34	11.9067	11.9067	15.54	13.56	11.7	13.6	1.92031	gi|526117816|ref|NP_001268121.1|/1.16339e-91/sucrose responsive element binding protein [Vitis vinifera]
Cbu_gene.17794	2.27	0.6	0.66	1.17667	0.94733	0.37	0.71	0	0.36	0.355106	2.23	1.33	1.34	1.63333	0.516753	0.41	1.89	2.27	1.52333	0.982717	0	0.6	0.61	0.403333	0.403333	0.35	0.71	1.06	0.706667	0.355012	gi|485043987|dbj|BAN17385.1|/8.26935e-30/R2R3-MYB transcrRbtion factor [Torenia fournieri]
Cbu_gene.19593	0	0	0.36	0.12	0.207846	0	0	0.63	0.21	0.363731	0	0.72	0	0.24	0.415692	1.11	0	1.64	0.916667	0.836919	1.77	0	0	0.59	0.59	0	0	0	0	0	gi|604306681|gb|EYU25477.1|/1.32121e-118/hypothetical protein MIMGU_mgv1a010338mg [Erythranthe guttata]
Cbu_gene.6965	3.38	1.26	2.29	2.31	1.06014	3.38	3.94	2.41	3.24333	0.774102	3.89	3.48	1.63	3	1.20403	3.13	5.27	3.95	4.11667	1.07969	10.24	6.08	3.85	6.72333	6.72333	2.95	3.19	2.96	3.03333	0.135769	gi|604306681|gb|EYU25477.1|/9.59565e-114/hypothetical protein MIMGU_mgv1a010338mg [Erythranthe guttata]
Cbu_gene.15349	0	0	0	0	0	0	0	0	0	0	0	0	0	0	0	0	0.78	0	0.26	0.450333	0	0	0	0	0	0	0	0	0	0	gi|31339302|dbj|BAC77066.1|/2.80023e-34/MYBC05 [Perilla frutescens var. crispa]
Cbu_gene.755	0	0	0	0	0	0.43	0	0	0.143333	0.248261	0	0	0	0	0	0	0	0.43	0.143333	0.248261	1.58	0	0	0.526667	0.526667	0	0	0	0	0	gi|604303337|gb|EYU22810.1|/1.40808e-53/hypothetical protein MIMGU_mgv1a010870mg [Erythranthe guttata]
Cbu_gene.18620	0	0	1.14	0.38	0.658179	0	0	0	0	0	0.65	0	0	0.216667	0.375278	0.71	0	0.66	0.456667	0.396274	0.8	0	0	0.266667	0.266667	0.61	0.61	0	0.406667	0.352184	gi|604344713|gb|EYU43428.1|/2.71427e-64/hypothetical protein MIMGU_mgv1a012392mg [Erythranthe guttata]
Cbu_gene.10491	26.57	40.56	49.49	38.8733	11.5527	24.81	27.7	28.25	26.92	1.84789	28.47	25.51	30.94	28.3067	2.71868	45.05	-54.67	45.54	11.9733	57.7153	34.09	19.89	25.88	26.62	26.62	30.51	20.59	22.08	24.3933	5.34932	gi|604346794|gb|EYU45174.1|/3.61141e-37/hypothetical protein MIMGU_mgv1a024515mg [Erythranthe guttata]
Cbu_gene.473	0	0	0	0	0	0	0	0	0	0	0	0	0	0	0	0	0	0	0	0	0	0.49	0	0.163333	0.163333	0	0	0	0	0	gi|510794150|gb|AGN52041.1|/3.77083e-42/MYB-related transcrRbtion factor [Salvia miltiorrhiza]
Cbu_gene.15349	0	0	0	0	0	0	0	0	0	0	0	0	0	0	0	0	0.78	0	0.26	0.450333	0	0	0	0	0	0	0	0	0	0	gi|31339302|dbj|BAC77066.1|/2.80023e-34/MYBC05 [Perilla frutescens var. crispa]
Cbu_gene.8371	0	2.23	0.49	0.906667	1.17194	0	0	0.42	0.14	0.242487	1.1	2.46	0	1.18667	1.23229	1.2	0.56	2.23	1.33	0.842556	0.68	0.44	1.36	0.826667	0.826667	1.56	1.56	0.52	1.21333	0.600444	gi|698454935|ref|XP_009780273.1|/6.35679e-79/PREDICTED: transcrRbtion factor MYB44-like [Nicotiana sylvestris]
Cbu_gene.13406	0	0	0	0	0	0	0	0	0	0	0	0	0	0	0	0	0	0	0	0	0.95	0	0	0.316667	0.316667	0	0	0.74	0.246667	0.427239	gi|657973333|ref|XP_008378460.1|/3.89133e-31/PREDICTED: transcrRbtion factor RADIALIS-like [Malus domestica]
Cbu_gene.11259	0.73	1.03	1.12	0.96	0.204206	0.85	0.8	0.33	0.66	0.28688	0	0.38	0.76	0.38	0.38	0.46	0.86	1.29	0.87	0.41509	1.57	0	0.7	0.756667	0.756667	0	1.2	1.61	0.936667	0.83668	gi|604306591|gb|EYU25387.1|/2.51379e-76/hypothetical protein MIMGU_mgv1a013005mg [Erythranthe guttata]
Cbu_gene.27164	1.58	0	1.07	0.883333	0.80637	3.65	2.02	0.7	2.12333	1.47771	1.51	0.81	1.09	1.13667	0.352326	0.66	0.62	1.23	0.836667	0.341223	4.86	4.17	4.5	4.51	4.51	1.44	0.29	1.73	1.15333	0.761599	gi|604333276|gb|EYU37627.1|/1.42432e-62/hypothetical protein MIMGU_mgv1a026376mg [Erythranthe guttata]
Cbu_gene.20173	0.82	1.02	0	0.613333	0.540494	0.32	2.09	0	0.803333	1.12571	1.89	1.69	1.13	1.57	0.393954	0	0.64	0	0.213333	0.369504	0	0.25	1.04	0.43	0.43	0.9	0	0.6	0.5	0.458258	gi|604347262|gb|EYU45514.1|/7.42053e-28/hypothetical protein MIMGU_mgv1a010584mg [Erythranthe guttata]
Cbu_gene.12234	0	0.36	0	0.12	0.207846	0	0	0.34	0.113333	0.196299	0.44	0.79	0.39	0.54	0.217945	0	0	0.45	0.15	0.259808	0	0	0	0	0	0.42	0.83	0	0.416667	0.41501	gi|510794178|gb|AGN52055.1|/3.54626e-43/MYB-related transcrRbtion factor [Salvia miltiorrhiza]
Cbu_gene.20400	0.97	0.3	0	0.423333	0.496622	0.37	0	0	0.123333	0.21362	0.37	2	0.34	0.903333	0.94986	0.41	0.38	0.76	0.516667	0.211266	0	0	0	0	0	0.35	0.71	0.35	0.47	0.207846	gi|510794322|gb|AGN52127.1|/2.43339e-52/MYB-related transcrRbtion factor [Salvia miltiorrhiza]
Cbu_gene.24534	0	0	0	0	0	0	0	0	0	0	0.69	0	0	0.23	0.398372	0	0	0	0	0	0	0	0	0	0	0	0	0.65	0.216667	0.375278	gi|590660109|ref|XP_007035311.1|/3.27844e-50/Myb domain protein 79 isoform 1 [Theobroma cacao]
Cbu_gene.9913	0	0	0.38	0.126667	0.219393	0	0	0	0	0	0	0	0	0	0	0	0	0	0	0	0	1.75	0.36	0.703333	0.703333	0	0	0	0	0	gi|604335315|gb|EYU39257.1|/4.45809e-44/hypothetical protein MIMGU_mgv1a010579mg [Erythranthe guttata]
Cbu_gene.26208	1.31	0.92	1.33	1.18667	0.231157	3.4	2.86	4.07	3.44333	0.606163	1.13	0	0.68	0.603333	0.568888	1.65	0.38	0.38	0.803333	0.733235	12.54	8.52	7.14	9.4	9.4	0.71	0.71	1.08	0.833333	0.21362	gi|661895771|emb|CDP00349.1|/3.30213e-68/unnamed protein product [Coffea canephora]
Cbu_gene.26379	0.62	0	0.32	0.313333	0.310054	0	0	0	0	0	0	0.32	0	0.106667	0.184752	0.39	0	0	0.13	0.225167	0	0	0	0	0	0	0	0	0	0	gi|698538721|ref|XP_009765231.1|/3.61177e-40/PREDICTED: transcrRbtion factor MYB46-like [Nicotiana sylvestris]
Cbu_gene.924	0.71	0.33	0	0.346667	0.355293	0.41	0	0.95	0.453333	0.47648	0.41	0.37	0.37	0.383333	0.023094	0.45	0.42	0	0.29	0.251595	0	0	0.68	0.226667	0.226667	0	0	0.78	0.26	0.450333	gi|510794256|gb|AGN52094.1|/8.94174e-77/MYB-related transcrRbtion factor [Salvia miltiorrhiza]
Cbu_gene.13342	0	0	0	0	0	0.14	0	0	0.0466667	0.080829	0	0	0	0	0	0.16	0	0	0.0533333	0.092376	0	0.11	0.12	0.0766667	0.0766667	0	0	0.14	0.0466667	0.080829	gi|510794162|gb|AGN52047.1|/1.95642e-67/MYB-related transcrRbtion factor [Salvia miltiorrhiza]
Cbu_gene.13334	0	0	0	0	0	0.14	0	0	0.0466667	0.080829	0	0	0	0	0	0.16	0	0	0.0533333	0.092376	0	0.11	0.12	0.0766667	0.0766667	0	0	0.14	0.0466667	0.080829	gi|510794162|gb|AGN52047.1|/1.95642e-67/MYB-related transcrRbtion factor [Salvia miltiorrhiza]
Cbu_gene.10891	0	0	0	0	0	0	0	0	0	0	0	0	0	0	0	1.47	0	0	0.49	0.848705	0	0	0	0	0	0	0	0	0	0	gi|510794362|gb|AGN52147.1|/5.30726e-36/MYB-related transcrRbtion factor [Salvia miltiorrhiza]
Cbu_gene.22701	0	0	0	0	0	0	1.27	0	0.423333	0.733235	0.67	0	0	0.223333	0.386825	0	0	0	0	0	0	0	0.55	0.183333	0.183333	0	0	0	0	0	gi|698418223|ref|XP_009784182.1|/2.87092e-33/PREDICTED: protein IQ-DOMAIN 1 [Nicotiana sylvestris]
Cbu_gene.12258	0	0.17	0	0.0566667	0.0981495	0	0	0	0	0	0	0.19	0.19	0.126667	0.109697	0	0.21	0	0.07	0.121244	1.54	0.34	0.17	0.683333	0.683333	0	0.2	0	0.0666667	0.11547	gi|510794272|gb|AGN52102.1|/4.93793e-67/MYB-related transcrRbtion factor [Salvia miltiorrhiza]
Cbu_gene.17565	4.1	3.06	1.67	2.94333	1.21919	8.06	7.18	2.92	6.05333	2.74899	4.72	3.38	3.4	3.83333	0.767941	11.39	-3.36	7.19	5.07333	7.5994	8.15	4.96	4.67	5.92667	5.92667	10.75	8.05	3.6	7.46667	3.61052	-
Cbu_gene.13941	1.55	1.45	0.53	1.17667	0.562257	2.4	0.57	0.92	1.29667	0.971408	1.79	2.67	1.61	2.02333	0.567215	0	0	2.42	0.806667	1.39719	0.73	0	0.49	0.406667	0.406667	1.13	6.22	2.27	3.20667	2.67115	gi|604333276|gb|EYU37627.1|/1.63096e-54/hypothetical protein MIMGU_mgv1a026376mg [Erythranthe guttata]
Cbu_gene.22385	1.55	0.97	1.58	1.36667	0.343851	1.2	0.57	1.84	1.20333	0.635007	2.39	0.53	2.15	1.69	1.01173	1.31	1.21	1.82	1.44667	0.327159	8.82	2.89	0	3.90333	3.90333	2.83	5.09	4.54	4.15333	1.17857	gi|604348345|gb|EYU46500.1|/1.84545e-66/hypothetical protein MIMGU_mgv1a014374mg [Erythranthe guttata]
Cbu_gene.9852	0.82	1.15	2.1	1.35667	0.664555	0.24	0.45	2.2	0.963333	1.07612	1.18	0.85	0.85	0.96	0.190526	0.26	1.44	2.65	1.45	1.19503	4.97	2.88	1.76	3.20333	3.20333	0.67	0.67	1.13	0.823333	0.265581	gi|604331887|gb|EYU36745.1|/6.73732e-80/hypothetical protein MIMGU_mgv1a006749mg [Erythranthe guttata]
Cbu_gene.23525	0	0	0	0	0	0	0	0	0	0	0	0	0	0	0	0	0	0.36	0.12	0.207846	0	0	0	0	0	0	0	0	0	0	gi|510794228|gb|AGN52080.1|/1.42581e-29/MYB-related transcrRbtion factor [Salvia miltiorrhiza]
Cbu_gene.23618	0.48	0.89	0.48	0.616667	0.236714	0	0.78	0	0.26	0.450333	0	0.25	0	0.0833333	0.144338	0	0	0	0	0	0	0.66	0	0.22	0.22	0	0.26	0	0.0866667	0.150111	gi|661885877|emb|CDP10494.1|/7.86121e-119/unnamed protein product [Coffea canephora]
Cbu_gene.7512	0	0.11	0	0.0366667	0.0635085	0	0	0	0	0	0.13	0	0	0.0433333	0.0750555	0	0	0	0	0	0.16	0.32	0.22	0.233333	0.233333	0	0	0.13	0.0433333	0.0750555	gi|147811049|emb|CAN67925.1|/0/hypothetical protein VITISV_021168 [Vitis vinifera]
Cbu_gene.6225	0	0.23	0.26	0.163333	0.142244	0.58	0.27	0.78	0.543333	0.25697	0	0	0.13	0.0433333	0.0750555	0.32	0.59	0.15	0.353333	0.221886	1.07	0.82	0.12	0.67	0.67	0	0	0	0	0	gi|510794314|gb|AGN52123.1|/2.13317e-31/MYB-related transcrRbtion factor [Salvia miltiorrhiza]
Cbu_gene.2807	0	0	0	0	0	0	0	0	0	0	0	0	0	0	0	0	0	0	0	0	0.29	0	0	0.0966667	0.0966667	0	0	0	0	0	gi|147856033|emb|CAN78616.1|/0/hypothetical protein VITISV_003658 [Vitis vinifera]
Query=AT5G61380_APRR1_ATTOC1_PRR1_PSEUDO-RESPONSE_REGULATOR_1_TIMING_OF_CAB_EXPRESSION_1_TOC1															#DIV/0!
GeneID	NF-Vb-1-FPKM	NF-Vb-2-FPKM	NF-Vb-3-FPKM	NF-Vb-FPKM	STDVE	NF-Tb-1-FPKM	NF-Tb-2-FPKM	NF-Tb-3-FPKM	NF-Tb-FPKM	STDVE	NF-Rb-1-FPKM	NF-Rb-2-FPKM	NF-Rb-3-FPKM	NF-Rb-FPKM	#DIV/0!	EF-Vb-1-FPKM	EF-Vb-2-FPKM	EF-Vb-3-FPKM	EF-Vb-FPKM	STDVE	EF-Tb-1-FPKM	EF-Tb-2-FPKM	EF-Tb-3-FPKM	EF-Tb-FPKM	STDVE	EF-Rb-1-FPKM	EF-Rb-2-FPKM	EF-Rb-3-FPKM	EF-Rb-FPKM	STDVE	Blast nr
Cbu_gene.21862	0.14	0.39	0.42	0.316667	0.153731	0.48	0.6	0.37	0.483333	0.115036	0	0.28	0	0.0933333	0.161658	0.17	0	0.16	0.0933333	0.0953939	0	0.26	0.13	0.13	0.13	0.45	0.3	0.45	0.4	0.0866025	gi|375126877|gb|AFA35965.1|/4.79608e-97/timing of cab expression 1/pseudo-response regulator 1 [Nicotiana attenuata]
Cbu_gene.25741	0.23	0.11	0.12	0.153333	0.0665833	0.27	0.63	0	0.3	0.31607	0.13	0.36	0.36	0.283333	0.132791	0.29	0.27	0.27	0.283333	0.011547	1.15	0.43	0.33	0.383333	0.636667	0.51	0.5	0.63	0.546667	0.0723418	gi|565398020|ref|XP_006364578.1|/4.60752e-82/PREDICTED: two-component response regulator-like APRR1-like [Solanum tuberosum]
Cbu_gene.25741	0.23	0.11	0.12	0.153333	0.0665833	0.27	0.63	0	0.3	0.31607	0.13	0.36	0.36	0.283333	0.132791	0.29	0.27	0.27	0.283333	0.011547	1.15	0.43	0.33	0.636667	0.636667	0.51	0.5	0.63	0.546667	0.0723418	gi|565398020|ref|XP_006364578.1|/4.60752e-82/PREDICTED: two-component response regulator-like APRR1-like [Solanum tuberosum]
Cbu_gene.910	1.03	0.96	2.89	1.62667	1.09464	4.47	3.1	1.15	2.90667	1.66842	1.19	0.27	1.6	1.02	0.681102	3.91	5.13	1.81	1.02	1.67933	3.66	2.16	3.67	1.9	3.16333	1.41	1.4	1.13	1.31333	0.15885	gi|661893125|emb|CDP02934.1|/1.08284e-108/unnamed protein product [Coffea canephora]
Cbu_gene.18206	0	0.5	0	0.166667	0.288675	0.93	0.59	0.96	0.826667	0.205508	1.55	1.1	1.39	1.34667	0.228108	1.36	0.31	0.31	1.34667	0.606218	0.37	0.25	0.26	1.72833	0.293333	1.84	2.92	0	1.58667	1.47639	gi|661893125|emb|CDP02934.1|/5.42044e-96/unnamed protein product [Coffea canephora]
Cbu_gene.5017	0.65	0	0	0.216667	0.375278	0	1.43	0	0.476667	0.825611	0	0	0	0	0	0	0	0	0	0	0	0	0.62	0.25	0.206667	0	0	0	0	0	gi|661883074|emb|CDP13282.1|/6.46167e-55/unnamed protein product [Coffea canephora]
Cbu_gene.9732	0.42	0.19	0	0.203333	0.210317	0	0.23	0.37	0.2	0.186815	0	0	0.22	0.0733333	0.127017	0	0	0	0.0733333	0	0.88	0.39	0.2	0.348333	0.49	0	0.23	0	0.0766667	0.132791	gi|604303032|gb|EYU22557.1|/1.37e-53/hypothetical protein MIMGU_mgv1a006021mg [Erythranthe guttata]
Cbu_gene.9427	0	0.27	0.3	0.19	0.165227	0.34	0.32	0	0.22	0.190788	0	0.3	0.15	0.15	0.15	0.37	0	0.34	0.15	0.205508	0	0.14	0.14	0.291667	0.0933333	0	0.47	0	0.156667	0.271355	gi|604342622|gb|EYU41646.1|/9.32818e-105/hypothetical protein MIMGU_mgv1a002467mg [Erythranthe guttata]
Cbu_gene.26703	0.32	0	0	0.106667	0.184752	0	0	0	0	0	0	0	0	0	0	0	0	0	0	0	0	0	0.62	0.15	0.206667	0	0	0.36	0.12	0.207846	gi|698432214|ref|XP_009795713.1|/1.7458e-85/PREDICTED: two-component response regulator ARR12-like [Nicotiana sylvestris]
Cbu_gene.26745	0.15	0	0	0.05	0.0866025	0.17	0.16	0.13	0.153333	0.0208167	0	0	0	0	0	0	0	0	0	0	0	0	0	0.103333	0	0.33	0	0	0.11	0.190526	gi|604318646|gb|EYU30138.1|/9.77591e-100/hypothetical protein MIMGU_mgv1a003601mg [Erythranthe guttata]
Cbu_gene.19621	0.54	1.22	0.66	0.806667	0.362951	1.75	0.95	0.58	1.09333	0.598025	1.12	0.89	1.8	1.27	0.473181	1.64	1.01	0.38	1.27	0.63	0.62	0.51	0.72	0.308333	0.616667	0.12	1.18	0.24	0.513333	0.58046	gi|590661580|ref|XP_007035713.1|/1.98031e-107/Sensor histidine kinase, putative isoform 1 [Theobroma cacao]
Cbu_gene.14930	0	0	0.35	0.116667	0.202073	0	0.38	0.31	0.23	0.202237	0.4	0	1.08	0.493333	0.546016	0	0	0.41	0.493333	0.236714	0.49	0.97	0	0.551667	0.486667	0	0	0	0	0	gi|33330870|gb|AAQ10678.1|/6.51961e-81/type-B response regulator [Catharanthus roseus]
Cbu_gene.20210	0	0.13	0.14	0.09	0.0781025	0.49	0.15	0.13	0.256667	0.20232	0.49	0	0	0.163333	0.282902	0.18	0.66	0	0.163333	0.341174	0	0.92	0.27	0.441667	0.396667	0.31	0.61	0.62	0.513333	0.176163	gi|661897092|emb|CDO98804.1|/8.54409e-123/unnamed protein product [Coffea canephora]
Cbu_gene.3028	0	0	0	0	0	0	0	0	0	0	0	0	0	0	0	0	0	0	0	0	0	0	0	0.198333	0	0	0	0.32	0.106667	0.184752	gi|661883074|emb|CDP13282.1|/2.55003e-56/unnamed protein product [Coffea canephora]
Cbu_gene.24814	1.87	0.87	1.14	1.29333	0.517333	1.08	0.82	0.67	0.856667	0.207445	1.5	1.15	0	0.883333	0.78475	0.71	1.31	1.31	0.883333	0.34641	2.12	0.87	0.36	0.558333	1.11667	0.41	1.63	0.82	0.953333	0.620833	gi|571498049|ref|XP_006594103.1|/1.26346e-45/PREDICTED: two-component response regulator-like APRR7-like isoform X1 [Glycine max]
Cbu_gene.182	0	0	0	0	0	0	0	0	0	0	0	0	0	0	0	0.83	0	0	0	0.479201	0	0	0.63	0.663333	0.21	1.44	0	0	0.48	0.831384	gi|604333622|gb|EYU37973.1|/1.36293e-41/hypothetical protein MIMGU_mgv1a026641mg, partial [Erythranthe guttata]
Cbu_gene.8969	0	0	0	0	0	0	0	0	0	0	0	0	0	0	0	0	0	0	0	0	0.64	0.42	0	0.281667	0.353333	0.49	0	0	0.163333	0.282902	gi|255544001|ref|XP_002513063.1|/1.12763e-45/Two-component response regulator ARR8, putative [Ricinus communis]
Cbu_gene.8807	0.76	0.71	0.31	0.593333	0.246644	0.53	0.67	0.82	0.673333	0.145029	1.23	1.89	2.37	1.83	0.572364	0.58	0.71	0.36	1.83	0.176918	0.65	0.43	0.43	0.428333	0.503333	0.83	0.66	0.67	0.72	0.0953939	gi|604347012|gb|EYU45316.1|/3.22633e-55/hypothetical protein MIMGU_mgv1a004082mg [Erythranthe guttata]
Cbu_gene.17358	0	0.16	0.17	0.11	0.0953939	0	0.37	0	0.123333	0.21362	0.19	0	0	0.0633333	0.109697	0.63	0.39	0	0.0633333	0.317962	0	0	0.16	0.278333	0.0533333	0	0.18	0	0.06	0.103923	gi|661891106|emb|CDP04988.1|/3.34455e-54/unnamed protein product [Coffea canephora]
Cbu_gene.14531	0	0	0	0	0	0.18	0	0	0.06	0.103923	0	0.32	0.16	0.16	0.16	0	0	0	0.16	0	0	0	0	0.0266667	0	0	0	0	0	0	gi|703128296|ref|XP_010104064.1|/0/Ethylene receptor 2 [Morus notabilis]
Cbu_gene.1336	0.07	0.25	0.34	0.22	0.137477	0.3	0.65	0.12	0.356667	0.269506	0.23	0.07	0.07	0.123333	0.092376	0.17	-0.15	0.46	0.123333	0.305123	0.19	0.18	0.06	0.0716667	0.143333	0	0.29	0.14	0.143333	0.145029	gi|604318416|gb|EYU29926.1|/0/hypothetical protein MIMGU_mgv1a000195mg [Erythranthe guttata]
Cbu_gene.13829	0.09	0	0	0.03	0.0519615	0.33	0	0	0.11	0.190526	0	0	0	0	0	0	0	0.11	0	0.0635085	0.13	0.09	0.27	0.153333	0.163333	0	0	0	0	0	gi|697127011|ref|XP_009617534.1|/2.95018e-94/PREDICTED: protein SUPPRESSOR OF PHYA-105 1-like isoform X2 [Nicotiana tomentosiformis]
Cbu_gene.8340	0	0	0	0	0	0	0	0	0	0	0	0	0	0	0	0.93	0	0	0	0.536936	0	0	0	0.0816667	0	0	0	0	0	0	gi|565365315|ref|XP_006349360.1|/4.7346e-13/PREDICTED: E3 ubiquitin-protein ligase RNF170-like [Solanum tuberosum]
Cbu_gene.24814	1.87	0.87	1.14	1.29333	0.517333	1.08	0.82	0.67	0.856667	0.207445	1.5	1.15	0	0.883333	0.78475	0.71	1.31	1.31	0.883333	0.34641	2.12	0.87	0.36	0.558333	1.11667	0.41	1.63	0.82	0.953333	0.620833	gi|571498049|ref|XP_006594103.1|/1.26346e-45/PREDICTED: two-component response regulator-like APRR7-like isoform X1 [Glycine max]
Cbu_gene.4097	0.6	0.42	0.61	0.543333	0.106927	0.17	0.33	0.4	0.3	0.117898	0.17	0.16	0.31	0.213333	0.083865	0.38	0.35	0	0.213333	0.211266	0.21	0.42	0.43	0.735	0.353333	0	0.66	0	0.22	0.381051	gi|604311790|gb|EYU25784.1|/2.74491e-155/hypothetical protein MIMGU_mgv1a026389mg, partial [Erythranthe guttata]
Cbu_gene.9427	0	0.27	0.3	0.19	0.165227	0.34	0.32	0	0.22	0.190788	0	0.3	0.15	0.15	0.15	0.37	0	0.34	0.15	0.205508	0	0.14	0.14	0.223333	0.0933333	0	0.47	0	0.156667	0.271355	gi|604342622|gb|EYU41646.1|/9.32818e-105/hypothetical protein MIMGU_mgv1a002467mg [Erythranthe guttata]
Cbu_gene.3373	0	0	0.31	0.103333	0.178979	0	0	0.27	0.09	0.155885	0	0	0	0	0	0	0	0	0	0	0.22	0	0	0.0833333	0.0733333	0.34	0	0	0.113333	0.196299	gi|604342174|gb|EYU41281.1|/1.84719e-152/hypothetical protein MIMGU_mgv1a002512mg [Erythranthe guttata]
Query=NM_128153.3_Arabidopsis_thaliana_hydroxyproline-rich_glycoprotein_family_protein_(ELF3)_mRNA															#DIV/0!
GeneID	NF-Vb-1-FPKM	NF-Vb-2-FPKM	NF-Vb-3-FPKM	NF-Vb-FPKM	STDVE	NF-Tb-1-FPKM	NF-Tb-2-FPKM	NF-Tb-3-FPKM	NF-Tb-FPKM	STDVE	NF-Rb-1-FPKM	NF-Rb-2-FPKM	NF-Rb-3-FPKM	NF-Rb-FPKM	#DIV/0!	EF-Vb-1-FPKM	EF-Vb-2-FPKM	EF-Vb-3-FPKM	EF-Vb-FPKM	STDVE	EF-Tb-1-FPKM	EF-Tb-2-FPKM	EF-Tb-3-FPKM	EF-Tb-FPKM	STDVE	EF-Rb-1-FPKM	EF-Rb-2-FPKM	EF-Rb-3-FPKM	EF-Rb-FPKM	STDVE	Blast nr
Cbu_gene.23609	0.22	0	0.45	0.223333	0.225019	0.51	0.24	1.18	0.643333	0.483977	0.25	0.23	0.23	0.236667	0.011547	0.84	-0.52	1.55	0.623333	1.05187	0.94	0.41	0	0.45	0.45	0	0.24	0.48	0.24	0.24	gi|661885893|emb|CDP10510.1|/1.7711e-64/unnamed protein product [Coffea canephora]
Cbu_gene.4628	0.11	0.11	0.23	0.15	0.069282	0.07	0.06	0.05	0.06	0.01	0.06	0.17	0.06	0.0966667	0.0635085	0.36	-0.13	0.4	0.21	0.295127	0.72	0.47	0.54	0.576667	0.576667	0.12	0.18	0	0.1	0.0916515	gi|604297218|gb|EYU17482.1|/1.4138e-15/hypothetical protein MIMGU_mgv1a003710mg [Erythranthe guttata]
Query=NM_129566.2_Arabidopsis_thaliana_EARLY_FLOWERING-like_protein_(DUF1313)_(ELF4)_mRNA															#DIV/0!
GeneID	NF-Vb-1-FPKM	NF-Vb-2-FPKM	NF-Vb-3-FPKM	NF-Vb-FPKM	STDVE	NF-Tb-1-FPKM	NF-Tb-2-FPKM	NF-Tb-3-FPKM	NF-Tb-FPKM	STDVE	NF-Rb-1-FPKM	NF-Rb-2-FPKM	NF-Rb-3-FPKM	NF-Rb-FPKM	#DIV/0!	EF-Vb-1-FPKM	EF-Vb-2-FPKM	EF-Vb-3-FPKM	EF-Vb-FPKM	STDVE	EF-Tb-1-FPKM	EF-Tb-2-FPKM	EF-Tb-3-FPKM	EF-Tb-FPKM	STDVE	EF-Rb-1-FPKM	EF-Rb-2-FPKM	EF-Rb-3-FPKM	EF-Rb-FPKM	STDVE	Blast nr
Cbu_gene.8890	0	0.1	0.42	0.173333	0.219393	0.35	0.67	0.46	0.493333	0.162583	0.82	0.11	0	0.31	0.445084	0.13	0.6	0	0.243333	0.315647	0.87	0.95	0.58	0.8	0.8	0.22	0.22	0.11	0.183333	0.0635085	gi|604347073|gb|EYU45377.1|/0/hypothetical protein MIMGU_mgv1a000447mg [Erythranthe guttata]
Query=AT1G01060_LATE_ELONGATED_HYPOCOTYL_LATE_ELONGATED_HYPOCOTYL_1_LHY_LHY1															#DIV/0!
GeneID	NF-Vb-1-FPKM	NF-Vb-2-FPKM	NF-Vb-3-FPKM	NF-Vb-FPKM	STDVE	NF-Tb-1-FPKM	NF-Tb-2-FPKM	NF-Tb-3-FPKM	NF-Tb-FPKM	STDVE	NF-Rb-1-FPKM	NF-Rb-2-FPKM	NF-Rb-3-FPKM	NF-Rb-FPKM	#DIV/0!	EF-Vb-1-FPKM	EF-Vb-2-FPKM	EF-Vb-3-FPKM	EF-Vb-FPKM	STDVE	EF-Tb-1-FPKM	EF-Tb-2-FPKM	EF-Tb-3-FPKM	EF-Tb-FPKM	STDVE	EF-Rb-1-FPKM	EF-Rb-2-FPKM	EF-Rb-3-FPKM	EF-Rb-FPKM	STDVE	Blast nr
Cbu_gene.27350	0.13	0.12	0	0.0833333	0.0723418	0.3	0.14	0.34	0.26	0.10583	0.29	0.13	0.27	0.23	0.087178	0.16	0.15	0.15	0.153333	0.0057735	0.55	0.24	0.37	0.386667	0.386667	0.14	0	0.14	0.0933333	0.080829	gi|604334796|gb|EYU38862.1|/0/hypothetical protein MIMGU_mgv1a001704mg [Erythranthe guttata]
Cbu_gene.24768	0.83	0.78	1.13	0.913333	0.189297	1.28	0.3	0.49	0.69	0.519711	0.64	2	0.57	1.07	0.806164	0.35	0.32	0.65	0.44	0.182483	1.18	0	0	0.393333	0.393333	0.3	0	0.3	0.2	0.173205	gi|703115174|ref|XP_010100834.1|/4.52365e-37/TranscrRbtion factor ASG4 [Morus notabilis]
Cbu_gene.19036	0	0	0	0	0	0.18	0	0	0.06	0.103923	0	0	0.16	0.0533333	0.092376	0	0	0.18	0.06	0.103923	0	0	0.15	0.05	0.05	0	0	0	0	0	gi|604304619|gb|EYU23870.1|/5.08581e-81/hypothetical protein MIMGU_mgv1a0025991mg, partial [Erythranthe guttata]
Cbu_gene.13481	2.34	2.51	2.5	2.45	0.0953939	4.85	4.08	2.91	3.94667	0.976849	2.14	1.08	1.45	1.55667	0.53799	4.57	6	3.14	4.57	1.43	17.08	6.31	9.09	10.8267	10.8267	2.42	2.92	2.3	2.54667	0.328836	gi|604333435|gb|EYU37786.1|/3.72139e-84/hypothetical protein MIMGU_mgv1a000855mg [Erythranthe guttata]
Cbu_gene.1520	0.3	0.14	0	0.146667	0.150111	0	0	0.13	0.0433333	0.0750555	0	0.31	0.15	0.153333	0.155027	0	0.52	0.35	0.29	0.265141	0.42	0	0.28	0.233333	0.233333	0.16	0	0.16	0.106667	0.092376	gi|604304619|gb|EYU23870.1|/1.52014e-89/hypothetical protein MIMGU_mgv1a0025991mg, partial [Erythranthe guttata]
Cbu_gene.22890	0	0	0	0	0	0	0.45	0	0.15	0.259808	0	0	0	0	0	0.52	0	0.48	0.333333	0.289367	0	0	0	0	0	0	0	0	0	0	gi|604331737|gb|EYU36595.1|/8.11618e-59/hypothetical protein MIMGU_mgv1a025546mg, partial [Erythranthe guttata]
Cbu_gene.6880	0	0	0	0	0	0.68	0	0	0.226667	0.392598	0	0.61	0.61	0.406667	0.352184	0.74	0	0	0.246667	0.427239	0.84	0	0	0.28	0.28	0	0	0	0	0	gi|697100285|ref|XP_009590398.1|/1.03485e-68/PREDICTED: transcrRbtion factor DIVARICATA-like [Nicotiana tomentosiformis]
Cbu_gene.9594	0	0	0	0	0	0	0	0	0	0	0	0	0	0	0	0	0	0	0	0	0	0	0	0	0	0	0	0.57	0.19	0.32909	gi|604335519|gb|EYU39425.1|/3.99798e-37/hypothetical protein MIMGU_mgv1a019982mg [Erythranthe guttata]
Cbu_gene.16395	0	0.21	0.15	0.12	0.108167	0	0.08	0.13	0.07	0.0655744	0.34	0.23	0	0.19	0.173494	0.18	0.17	0	0.116667	0.10116	0.42	0.48	0.21	0.37	0.37	0.16	0	0.48	0.213333	0.244404	gi|604335937|gb|EYU39825.1|/0/hypothetical protein MIMGU_mgv1a000118mg [Erythranthe guttata]
Cbu_gene.7333	0.36	0.34	0.74	0.48	0.225389	0.84	1.98	1.61	1.47667	0.581578	0.42	1.5	0.75	0.89	0.553444	2.29	0	0	0.763333	1.32213	3.09	1.69	1.72	2.16667	2.16667	0.4	0.79	1.19	0.793333	0.395011	gi|604314760|gb|EYU27466.1|/2.73773e-27/hypothetical protein MIMGU_mgv1a014945mg [Erythranthe guttata]
Cbu_gene.19856	0.22	0.27	0.3	0.263333	0.0404145	0.34	1.04	0.39	0.59	0.390512	0.42	0.3	0.15	0.29	0.135277	0.56	0.09	0.17	0.273333	0.251462	1.56	1.23	1.11	1.3	1.3	0.16	0.24	0	0.133333	0.122202	gi|604335937|gb|EYU39825.1|/0/hypothetical protein MIMGU_mgv1a000118mg [Erythranthe guttata]
Cbu_gene.1010	0	0	0.52	0.173333	0.300222	0	0	0.45	0.15	0.259808	0.59	0	0	0.196667	0.340637	0.64	0	0	0.213333	0.369504	0	0	0	0	0	0	0	0	0	0	gi|75330977|sp|Q8S9H7.1|DIV_ANTMA/2.79083e-109/RecName: Full=TranscrRbtion factor DIVARICATA [Antirrhinum majus]
Cbu_gene.9219	0.25	0	0.26	0.17	0.147309	1.16	0.27	0.45	0.626667	0.470567	0	0.26	0.52	0.26	0.26	0.63	0.59	0.29	0.503333	0.185831	1.07	1.17	0.72	0.986667	0.986667	0	0	0	0	0	gi|661881039|emb|CDP15424.1|/2.02574e-76/unnamed protein product [Coffea canephora]
Cbu_gene.10655	0.4	0	0.2	0.2	0.2	0.23	0	0.18	0.136667	0.120968	0	0.41	0.21	0.206667	0.20502	0	0.23	0	0.0766667	0.132791	0.84	0	0.19	0.343333	0.343333	0.43	0.86	0	0.43	0.43	gi|604348254|gb|EYU46409.1|/1.6521e-96/hypothetical protein MIMGU_mgv1a005382mg [Erythranthe guttata]
Cbu_gene.10491	26.57	40.56	49.49	38.8733	11.5527	24.81	27.7	28.25	26.92	1.84789	28.47	25.51	30.94	28.3067	2.71868	45.05	-54.67	45.54	11.9733	57.7153	34.09	19.89	25.88	26.62	26.62	30.51	20.59	22.08	24.3933	5.34932	gi|604346794|gb|EYU45174.1|/3.61141e-37/hypothetical protein MIMGU_mgv1a024515mg [Erythranthe guttata]
Cbu_gene.16811	0	0	0	0	0	0	0	0	0	0	0.36	0	0	0.12	0.207846	0	0	0	0	0	0	0	0	0	0	0	0	0	0	0	gi|643699885|gb|KDP20269.1|/1.39765e-47/hypothetical protein JCGZ_06855 [Jatropha curcas]
Cbu_gene.8245	0.16	0	0	0.0533333	0.092376	0.36	0.86	0.14	0.453333	0.368963	0	0.32	0.16	0.16	0.16	0.4	0.18	0.55	0.376667	0.1861	2.01	0.59	1.2	1.26667	1.26667	0.52	0.34	0.35	0.403333	0.10116	gi|590568078|ref|XP_007010691.1|/1.45515e-122/DnaJ domain,Myb-like DNA-binding domain [Theobroma cacao]
Cbu_gene.14501	0	0	0	0	0	0.46	0	0	0.153333	0.265581	0	0	0	0	0	0.5	0	0	0.166667	0.288675	0	0	0	0	0	0	0	0	0	0	gi|571521827|ref|XP_006598222.1|/9.49526e-37/PREDICTED: myb family transcrRbtion factor APL-like isoform X2 [Glycine max]
Cbu_gene.19538	0.72	0.34	0.92	0.66	0.294618	1.67	0.59	0.64	0.966667	0.609617	1.25	1.12	1.87	1.41333	0.400791	0.23	1.27	1.27	0.923333	0.600444	1.54	0.84	0	0.793333	0.793333	0.2	2.36	0.99	1.18333	1.0929	gi|460381817|ref|XP_004236638.1|/3.3087e-40/PREDICTED: uncharacterized protein LOC101251768 isoform X2 [Solanum lycopersicum]
Cbu_gene.24828	0.29	0	0	0.0966667	0.167432	0.34	0	0.52	0.286667	0.264071	0.68	0	0	0.226667	0.392598	0.37	0	0.34	0.236667	0.205508	0	0.27	0.28	0.183333	0.183333	0.64	0	0.97	0.536667	0.493187	gi|527199156|gb|EPS67042.1|/5.5933e-119/hypothetical protein M569_07733, partial [Genlisea aurea]
Cbu_gene.22463	0	0	0	0	0	0	0.91	0	0.303333	0.525389	0	0	0	0	0	0	0	0	0	0	0	0.39	0	0.13	0.13	0	0	0	0	0	gi|697123411|ref|XP_009615698.1|/0/PREDICTED: heat shock 70 kDa protein [Nicotiana tomentosiformis]
Cbu_gene.6634	0	0	0	0	0	0	0	0	0	0	0	0	0	0	0	0.64	0	0	0.213333	0.369504	0	0	0	0	0	0	0	0	0	0	gi|604305125|gb|EYU24311.1|/5.01264e-50/hypothetical protein MIMGU_mgv1a025509mg [Erythranthe guttata]
Cbu_gene.14615	0.61	0	0.83	0.48	0.43	0.47	0.44	0.36	0.423333	0.0568624	0.47	0.42	0.21	0.366667	0.137961	2.31	-0.24	1.42	1.16333	1.29423	0.29	1.13	1.16	0.86	0.86	0.66	0.44	0.22	0.44	0.22	gi|604333363|gb|EYU37714.1|/2.27315e-56/hypothetical protein MIMGU_mgv1a007808mg [Erythranthe guttata]
Cbu_gene.3570	0	0	0	0	0	0.17	0	0	0.0566667	0.0981495	0	0.3	0	0.1	0.173205	0	0	0	0	0	0	0	0	0	0	0	0	0	0	0	gi|590658770|ref|XP_007034945.1|/7.91296e-52/Uncharacterized protein isoform 3 [Theobroma cacao]
Cbu_gene.25480	1.25	1.17	0.89	1.10333	0.189033	1.3	1.23	0.67	1.06667	0.345302	1.3	0.9	0.78	0.993333	0.272274	0.79	1.32	0.88	0.996667	0.283608	3.92	1.17	1.07	2.05333	2.05333	1.23	0.27	0.14	0.546667	0.595343	gi|604321471|gb|EYU32047.1|/6.4684e-60/hypothetical protein MIMGU_mgv1a003305mg [Erythranthe guttata]
Cbu_gene.3526	0	0	0	0	0	0	0	0	0	0	0	0	0	0	0	0	0	0	0	0	0.51	0.17	0	0.226667	0.226667	0	0	0.2	0.0666667	0.11547	gi|661874295|emb|CDP20654.1|/2.33427e-71/unnamed protein product [Coffea canephora]
Query=AT2G46830_ATCCA1_CCA1_CIRCADIAN_CLOCK_ASSOCIATED_1															#DIV/0!
GeneID	NF-Vb-1-FPKM	NF-Vb-2-FPKM	NF-Vb-3-FPKM	NF-Vb-FPKM	STDVE	NF-Tb-1-FPKM	NF-Tb-2-FPKM	NF-Tb-3-FPKM	NF-Tb-FPKM	STDVE	NF-Rb-1-FPKM	NF-Rb-2-FPKM	NF-Rb-3-FPKM	NF-Rb-FPKM	#DIV/0!	EF-Vb-1-FPKM	EF-Vb-2-FPKM	EF-Vb-3-FPKM	EF-Vb-FPKM	STDVE	EF-Tb-1-FPKM	EF-Tb-2-FPKM	EF-Tb-3-FPKM	EF-Tb-FPKM	STDVE	EF-Rb-1-FPKM	EF-Rb-2-FPKM	EF-Rb-3-FPKM	EF-Rb-FPKM	STDVE	Blast nr
Cbu_gene.27350	0.13	0.12	0	0.0833333	0.0723418	0.3	0.14	0.34	0.26	0.10583	0.29	0.13	0.27	0.23	0.087178	0.16	0.15	0.15	0.153333	0.0057735	0.55	0.24	0.37	0.386667	0.386667	0.14	0	0.14	0.0933333	0.080829	gi|604334796|gb|EYU38862.1|/0/hypothetical protein MIMGU_mgv1a001704mg [Erythranthe guttata]
Cbu_gene.24768	0.83	0.78	1.13	0.913333	0.189297	1.28	0.3	0.49	0.69	0.519711	0.64	2	0.57	1.07	0.806164	0.35	0.32	0.65	0.44	0.182483	1.18	0	0	0.393333	0.393333	0.3	0	0.3	0.2	0.173205	gi|703115174|ref|XP_010100834.1|/4.52365e-37/TranscrRbtion factor ASG4 [Morus notabilis]
Cbu_gene.13481	2.34	2.51	2.5	2.45	0.0953939	4.85	4.08	2.91	3.94667	0.976849	2.14	1.08	1.45	1.55667	0.53799	4.57	6	3.14	4.57	1.43	17.08	6.31	9.09	10.8267	10.8267	2.42	2.92	2.3	2.54667	0.328836	gi|604333435|gb|EYU37786.1|/3.72139e-84/hypothetical protein MIMGU_mgv1a000855mg [Erythranthe guttata]
Cbu_gene.19036	0	0	0	0	0	0.18	0	0	0.06	0.103923	0	0	0.16	0.0533333	0.092376	0	0	0.18	0.06	0.103923	0	0	0.15	0.05	0.05	0	0	0	0	0	gi|604304619|gb|EYU23870.1|/5.08581e-81/hypothetical protein MIMGU_mgv1a0025991mg, partial [Erythranthe guttata]
Cbu_gene.16395	0	0.21	0.15	0.12	0.108167	0	0.08	0.13	0.07	0.0655744	0.34	0.23	0	0.19	0.173494	0.18	0.17	0	0.116667	0.10116	0.42	0.48	0.21	0.37	0.37	0.16	0	0.48	0.213333	0.244404	gi|604335937|gb|EYU39825.1|/0/hypothetical protein MIMGU_mgv1a000118mg [Erythranthe guttata]
Cbu_gene.1520	0.3	0.14	0	0.146667	0.150111	0	0	0.13	0.0433333	0.0750555	0	0.31	0.15	0.153333	0.155027	0	0.52	0.35	0.29	0.265141	0.42	0	0.28	0.233333	0.233333	0.16	0	0.16	0.106667	0.092376	gi|604304619|gb|EYU23870.1|/1.52014e-89/hypothetical protein MIMGU_mgv1a0025991mg, partial [Erythranthe guttata]
Cbu_gene.19856	0.22	0.27	0.3	0.263333	0.0404145	0.34	1.04	0.39	0.59	0.390512	0.42	0.3	0.15	0.29	0.135277	0.56	0.09	0.17	0.273333	0.251462	1.56	1.23	1.11	1.3	1.3	0.16	0.24	0	0.133333	0.122202	gi|604335937|gb|EYU39825.1|/0/hypothetical protein MIMGU_mgv1a000118mg [Erythranthe guttata]
Cbu_gene.9594	0	0	0	0	0	0	0	0	0	0	0	0	0	0	0	0	0	0	0	0	0	0	0	0	0	0	0	0.57	0.19	0.32909	gi|604335519|gb|EYU39425.1|/3.99798e-37/hypothetical protein MIMGU_mgv1a019982mg [Erythranthe guttata]
Cbu_gene.22890	0	0	0	0	0	0	0.45	0	0.15	0.259808	0	0	0	0	0	0.52	0	0.48	0.333333	0.289367	0	0	0	0	0	0	0	0	0	0	gi|604331737|gb|EYU36595.1|/8.11618e-59/hypothetical protein MIMGU_mgv1a025546mg, partial [Erythranthe guttata]
Cbu_gene.6880	0	0	0	0	0	0.68	0	0	0.226667	0.392598	0	0.61	0.61	0.406667	0.352184	0.74	0	0	0.246667	0.427239	0.84	0	0	0.28	0.28	0	0	0	0	0	gi|697100285|ref|XP_009590398.1|/1.03485e-68/PREDICTED: transcrRbtion factor DIVARICATA-like [Nicotiana tomentosiformis]
Cbu_gene.1010	0	0	0.52	0.173333	0.300222	0	0	0.45	0.15	0.259808	0.59	0	0	0.196667	0.340637	0.64	0	0	0.213333	0.369504	0	0	0	0	0	0	0	0	0	0	gi|75330977|sp|Q8S9H7.1|DIV_ANTMA/2.79083e-109/RecName: Full=TranscrRbtion factor DIVARICATA [Antirrhinum majus]
Cbu_gene.6563	0	0	0.13	0.0433333	0.0750555	0	0	0	0	0	0	0	0	0	0	0	0	0	0	0	0	0	0	0	0	0	0	0	0	0	gi|604303597|gb|EYU23021.1|/9.36448e-82/hypothetical protein MIMGU_mgv1a025694mg [Erythranthe guttata]
Cbu_gene.9108	0	0	0	0	0	0	0	0.39	0.13	0.225167	0	0	0	0	0	0	0	0	0	0	0	0	0	0	0	0.48	0	0	0.16	0.277128	gi|697155521|ref|XP_009632005.1|/6.34129e-39/PREDICTED: cytochrome c oxidase subunit 6b-1-like [Nicotiana tomentosiformis]
Cbu_gene.14615	0.61	0	0.83	0.48	0.43	0.47	0.44	0.36	0.423333	0.0568624	0.47	0.42	0.21	0.366667	0.137961	2.31	-0.24	1.42	1.16333	1.29423	0.29	1.13	1.16	0.86	0.86	0.66	0.44	0.22	0.44	0.22	gi|604333363|gb|EYU37714.1|/2.27315e-56/hypothetical protein MIMGU_mgv1a007808mg [Erythranthe guttata]
Cbu_gene.19538	0.72	0.34	0.92	0.66	0.294618	1.67	0.59	0.64	0.966667	0.609617	1.25	1.12	1.87	1.41333	0.400791	0.23	1.27	1.27	0.923333	0.600444	1.54	0.84	0	0.793333	0.793333	0.2	2.36	0.99	1.18333	1.0929	gi|460381817|ref|XP_004236638.1|/3.3087e-40/PREDICTED: uncharacterized protein LOC101251768 isoform X2 [Solanum lycopersicum]
Cbu_gene.10655	0.4	0	0.2	0.2	0.2	0.23	0	0.18	0.136667	0.120968	0	0.41	0.21	0.206667	0.20502	0	0.23	0	0.0766667	0.132791	0.84	0	0.19	0.343333	0.343333	0.43	0.86	0	0.43	0.43	gi|604348254|gb|EYU46409.1|/1.6521e-96/hypothetical protein MIMGU_mgv1a005382mg [Erythranthe guttata]
Cbu_gene.20556	0	0	0	0	0	0	0	0	0	0	0	0	0	0	0	0	0	0	0	0	0.37	0.24	0	0.203333	0.203333	0	0.57	0.29	0.286667	0.285015	gi|661883139|emb|CDP13347.1|/1.4711e-29/unnamed protein product [Coffea canephora]
Cbu_gene.12662	0	0	0	0	0	0	0	0	0	0	0	0.19	0	0.0633333	0.109697	0	0.21	0.21	0.14	0.121244	0	0	0	0	0	0	0	0	0	0	gi|604331957|gb|EYU36815.1|/5.16916e-99/hypothetical protein MIMGU_mgv1a003992mg [Erythranthe guttata]
Cbu_gene.13301	0.21	0.1	0	0.103333	0.10504	0.24	0	0	0.08	0.138564	0	0	0	0	0	0	0	0.12	0.04	0.069282	0	0.2	0	0.0666667	0.0666667	0	0	0	0	0	gi|604336466|gb|EYU40228.1|/3.66445e-67/hypothetical protein MIMGU_mgv1a026550mg, partial [Erythranthe guttata]
Cbu_gene.10873	0	2.57	0.7	1.09	1.32865	0.8	1.51	0	0.77	0.755447	0	0	0.71	0.236667	0.409919	0	0	0	0	0	0.98	0	0	0.326667	0.326667	0	0	0	0	0	gi|604347947|gb|EYU46102.1|/7.8538e-60/hypothetical protein MIMGU_mgv1a012836mg [Erythranthe guttata]
Cbu_gene.25389	0	0	0	0	0	0	0	0.16	0.0533333	0.092376	0	0	0	0	0	0.23	0	0.43	0.22	0.215174	0.52	0	0	0.173333	0.173333	0	0.2	0	0.0666667	0.11547	gi|671706274|gb|AII80417.1|/1.02228e-44/RING-type E3 ubiquitin ligase [Vitis vinifera]
Cbu_gene.1048	0.7	0	0.36	0.353333	0.350048	0.41	0.38	0	0.263333	0.228546	0	0	0	0	0	0.44	0	0	0.146667	0.254034	1.5	0	0	0.5	0.5	0	0.38	0	0.126667	0.219393	gi|604329173|gb|EYU34523.1|/7.17127e-50/hypothetical protein MIMGU_mgv1a023057mg, partial [Erythranthe guttata]
Cbu_gene.12567	0.8	0.19	0	0.33	0.417971	0.69	0.44	1.06	0.73	0.311929	0.23	0.21	0.83	0.423333	0.352326	0.25	-0.7	0.47	0.00666667	0.621798	1.13	0.56	0.38	0.69	0.69	0	1.08	0.22	0.433333	0.570731	gi|604333363|gb|EYU37714.1|/7.51313e-60/hypothetical protein MIMGU_mgv1a007808mg [Erythranthe guttata]
Cbu_gene.9832	0.16	0.15	0	0.103333	0.0896289	0	1.05	0.43	0.493333	0.527857	0	0	0	0	0	0	0.94	0.19	0.376667	0.497024	0	0	0	0	0	0.17	0	0	0.0566667	0.0981495	gi|1167523|dbj|BAA11674.1|/0/unnamed protein product [Nicotiana tabacum]
Cbu_gene.16811	0	0	0	0	0	0	0	0	0	0	0.36	0	0	0.12	0.207846	0	0	0	0	0	0	0	0	0	0	0	0	0	0	0	gi|643699885|gb|KDP20269.1|/1.39765e-47/hypothetical protein JCGZ_06855 [Jatropha curcas]
Cbu_gene.15971	1.73	0.97	1.05	1.25	0.417612	0.2	2.26	0.31	0.923333	1.15889	0.4	0.53	0.71	0.546667	0.155671	0.22	1.41	0.6	0.743333	0.60781	0.25	1.13	1.15	0.843333	0.843333	0.19	0.56	0.76	0.503333	0.289194	gi|296085484|emb|CBI29216.3|/2.40108e-69/unnamed protein product [Vitis vinifera]
Cbu_gene.8354	4.68	4.59	2.38	3.88333	1.3027	1.08	1.28	1.67	1.34333	0.300056	1.61	2.17	2.18	1.98667	0.326241	4.14	4.65	3.55	4.11333	0.550485	2.33	1.96	1.33	1.87333	1.87333	2.3	3.06	3.08	2.81333	0.444672	gi|604343415|gb|EYU42335.1|/6.90375e-69/hypothetical protein MIMGU_mgv1a011067mg [Erythranthe guttata]
Cbu_gene.14501	0	0	0	0	0	0.46	0	0	0.153333	0.265581	0	0	0	0	0	0.5	0	0	0.166667	0.288675	0	0	0	0	0	0	0	0	0	0	gi|571521827|ref|XP_006598222.1|/9.49526e-37/PREDICTED: myb family transcrRbtion factor APL-like isoform X2 [Glycine max]
Cbu_gene.25480	1.25	1.17	0.89	1.10333	0.189033	1.3	1.23	0.67	1.06667	0.345302	1.3	0.9	0.78	0.993333	0.272274	0.79	1.32	0.88	0.996667	0.283608	3.92	1.17	1.07	2.05333	2.05333	1.23	0.27	0.14	0.546667	0.595343	gi|604321471|gb|EYU32047.1|/6.4684e-60/hypothetical protein MIMGU_mgv1a003305mg [Erythranthe guttata]
Cbu_gene.18588	1.39	0.26	1.13	0.926667	0.591805	1.93	0.15	1.48	1.18667	0.925545	1.6	1.72	1.15	1.49	0.3005	1.05	0.32	0.32	0.563333	0.421466	1.18	1.55	0.4	1.04333	1.04333	1.21	0.45	2.44	1.36667	1.00421	gi|604333732|gb|EYU38068.1|/0/hypothetical protein MIMGU_mgv1a004860mg [Erythranthe guttata]
Cbu_gene.12711	0	0	0	0	0	0	0.15	0	0.05	0.0866025	0	0	0	0	0	0	0.32	0.32	0.213333	0.184752	1.18	0	0.4	0.526667	0.526667	0	0.45	0	0.15	0.259808	gi|604333732|gb|EYU38068.1|/0/hypothetical protein MIMGU_mgv1a004860mg [Erythranthe guttata]
Cbu_gene.20776	2.48	0	0	0.826667	1.43183	0	0	0	0	0	0	0	0	0	0	0	0	0	0	0	0	0	0	0	0	0	0	0	0	0	gi|720090825|ref|XP_010245229.1|/4.88231e-22/PREDICTED: probable transcrRbtion factor KAN2 isoform X4 [Nelumbo nucifera]
Cbu_gene.1741	0	0.64	0	0.213333	0.369504	1.6	0.76	0	0.786667	0.800333	0	0	0	0	0	0	0	0	0	0	0	0	0	0	0	0	0	0	0	0	gi|720090825|ref|XP_010245229.1|/2.88624e-22/PREDICTED: probable transcrRbtion factor KAN2 isoform X4 [Nelumbo nucifera]
Query=AT4G08920__ATCRY1_BLU1_BLUE_LIGHT_UNINHIBITED_1_CRY1_CRYPTOCHROME_1_ELONGATED_HYPOCOTYL_4_HY4_OOP2_OUT_OF_PHASE_2															#DIV/0!
GeneID	NF-Vb-1-FPKM	NF-Vb-2-FPKM	NF-Vb-3-FPKM	NF-Vb-FPKM	STDVE	NF-Tb-1-FPKM	NF-Tb-2-FPKM	NF-Tb-3-FPKM	NF-Tb-FPKM	STDVE	NF-Rb-1-FPKM	NF-Rb-2-FPKM	NF-Rb-3-FPKM	NF-Rb-FPKM	#DIV/0!	EF-Vb-1-FPKM	EF-Vb-2-FPKM	EF-Vb-3-FPKM	EF-Vb-FPKM	STDVE	EF-Tb-1-FPKM	EF-Tb-2-FPKM	EF-Tb-3-FPKM	EF-Tb-FPKM	STDVE	EF-Rb-1-FPKM	EF-Rb-2-FPKM	EF-Rb-3-FPKM	EF-Rb-FPKM	STDVE	Blast nr
Cbu_gene.24421	0.67	0.63	1.37	0.89	0.416173	0.58	0	0.15	0.243333	0.301054	0.39	0.17	0	0.186667	0.195533	0.42	0.79	0.59	0.6	0.185203	0.96	0.63	0	0.53	0.53	0.18	0.37	0.37	0.306667	0.109697	gi|78217441|gb|ABB36796.1|/0/cryptochrome 1 [Nicotiana sylvestris]
Cbu_gene.14939	0.73	0.68	0.15	0.52	0.321403	0.17	0.32	0.13	0.206667	0.100167	0.33	0.15	0.3	0.26	0.0964365	0.18	0.17	0.68	0.343333	0.291605	1.66	0.27	0.14	0.69	0.69	0.8	0.32	0	0.373333	0.402658	gi|697138633|ref|XP_009623394.1|/3.9655e-116/PREDICTED: cryptochrome-1 [Nicotiana tomentosiformis]
Cbu_gene.24656	0	0.34	0.19	0.176667	0.170392	0.63	0	0	0.21	0.363731	0	0	0	0	0	0	0.21	0.21	0.14	0.121244	0.26	0.34	0	0.2	0.2	0	0	0	0	0	gi|78217441|gb|ABB36796.1|/4.24915e-136/cryptochrome 1 [Nicotiana sylvestris]
Cbu_gene.24656	0	0.34	0.19	0.176667	0.170392	0.63	0	0	0.21	0.363731	0	0	0	0	0	0	0.21	0.21	0.14	0.121244	0.26	0.34	0	0.2	0.2	0	0	0	0	0	gi|78217441|gb|ABB36796.1|/4.24915e-136/cryptochrome 1 [Nicotiana sylvestris]
Cbu_gene.24421	0.67	0.63	1.37	0.89	0.416173	0.58	0	0.15	0.243333	0.301054	0.39	0.17	0	0.186667	0.195533	0.42	0.79	0.59	0.6	0.185203	0.96	0.63	0	0.53	0.53	0.18	0.37	0.37	0.306667	0.109697	gi|78217441|gb|ABB36796.1|/0/cryptochrome 1 [Nicotiana sylvestris]
Cbu_gene.14939	0.73	0.68	0.15	0.52	0.321403	0.17	0.32	0.13	0.206667	0.100167	0.33	0.15	0.3	0.26	0.0964365	0.18	0.17	0.68	0.343333	0.291605	1.66	0.27	0.14	0.69	0.69	0.8	0.32	0	0.373333	0.402658	gi|697138633|ref|XP_009623394.1|/3.9655e-116/PREDICTED: cryptochrome-1 [Nicotiana tomentosiformis]
Cbu_gene.14939	0.73	0.68	0.15	0.52	0.321403	0.17	0.32	0.13	0.206667	0.100167	0.33	0.15	0.3	0.26	0.0964365	0.18	0.17	0.68	0.343333	0.291605	1.66	0.27	0.14	0.69	0.69	0.8	0.32	0	0.373333	0.402658	gi|697138633|ref|XP_009623394.1|/3.9655e-116/PREDICTED: cryptochrome-1 [Nicotiana tomentosiformis]
Cbu_gene.18342	0	0.31	0	0.103333	0.178979	0.77	0	0.3	0.356667	0.388115	0.77	0.69	0	0.486667	0.42336	3.36	0.78	2.33	2.15667	1.2987	6.14	5.57	5.05	5.58667	5.58667	1.45	1.09	0.36	0.966667	0.555368	gi|604348577|gb|EYU46732.1|/6.29186e-118/hypothetical protein MIMGU_mgv1a006144mg [Erythranthe guttata]
Cbu_gene.6413	0.64	0	0.22	0.286667	0.325167	0.49	0.93	0.19	0.536667	0.372201	0.49	0.44	0.44	0.456667	0.0288675	0.54	0.75	0.25	0.513333	0.251064	0.3	0.6	1.01	0.636667	0.636667	0.7	0.93	1.17	0.933333	0.235018	gi|604348577|gb|EYU46732.1|/3.00789e-122/hypothetical protein MIMGU_mgv1a006144mg [Erythranthe guttata]
Cbu_gene.7708	0	0	0	0	0	0	0.31	0	0.103333	0.178979	0	0	0.29	0.0966667	0.167432	0	-0.33	0	-0.11	0.190526	0	0	0	0	0	0	0	0	0	0	gi|604305923|gb|EYU24980.1|/7.11928e-32/hypothetical protein MIMGU_mgv1a002186mg [Erythranthe guttata]
Cbu_gene.1699	0	0	0	0	0	0	0	0.18	0.06	0.103923	0	0	0	0	0	0	0	0	0	0	0	0	0	0	0	0	0	0	0	0	gi|604302018|gb|EYU21604.1|/1.40136e-44/hypothetical protein MIMGU_mgv1a019589mg, partial [Erythranthe guttata]
Cbu_gene.15893	0	0	0	0	0	0	0	0	0	0	0	0.26	0	0.0866667	0.150111	0	0	0	0	0	0.36	0	0	0.12	0.12	0	0	0.28	0.0933333	0.161658	gi|604302514|gb|EYU22090.1|/5.66593e-77/hypothetical protein MIMGU_mgv1a004481mg [Erythranthe guttata]
Cbu_gene.27233	0.16	0.1	0.05	0.103333	0.0550757	0.06	0.06	0.09	0.07	0.0173205	0.06	0	0	0.02	0.034641	0.07	0.12	0.06	0.0833333	0.0321455	0	0.1	0.2	0.1	0.1	0.06	0.06	0.18	0.1	0.069282	gi|590723443|ref|XP_007052185.1|/1.17532e-104/Ccr4-not transcrRbtion complex, putative isoform 1 [Theobroma cacao]
Cbu_gene.27001	0	0	0	0	0	0	0	0	0	0	0	0	0	0	0	3.51	0	0	1.17	2.0265	0	0	0	0	0	4.05	2.03	1.02	2.36667	1.5428	gi|604348577|gb|EYU46732.1|/4.62656e-56/hypothetical protein MIMGU_mgv1a006144mg [Erythranthe guttata]
Cbu_gene.12254	0	0	0.7	0.233333	0.404145	0.79	0.37	0	0.386667	0.395264	0.39	0	0	0.13	0.225167	0.43	0.4	0	0.276667	0.240069	0.97	0.32	0	0.43	0.43	0	0	0	0	0	gi|604318470|gb|EYU29962.1|/2.13447e-39/hypothetical protein MIMGU_mgv1a007817mg [Erythranthe guttata]
Query=AT1G04400__AT-PHH1_ATCRY2_CRY2_CRYPTOCHROME_2_FHA_PHH1															#DIV/0!
GeneID	NF-Vb-1-FPKM	NF-Vb-2-FPKM	NF-Vb-3-FPKM	NF-Vb-FPKM	STDVE	NF-Tb-1-FPKM	NF-Tb-2-FPKM	NF-Tb-3-FPKM	NF-Tb-FPKM	STDVE	NF-Rb-1-FPKM	NF-Rb-2-FPKM	NF-Rb-3-FPKM	NF-Rb-FPKM	#DIV/0!	EF-Vb-1-FPKM	EF-Vb-2-FPKM	EF-Vb-3-FPKM	EF-Vb-FPKM	STDVE	EF-Tb-1-FPKM	EF-Tb-2-FPKM	EF-Tb-3-FPKM	EF-Tb-FPKM	STDVE	EF-Rb-1-FPKM	EF-Rb-2-FPKM	EF-Rb-3-FPKM	EF-Rb-FPKM	STDVE	Blast nr
Cbu_gene.14939	0.73	0.68	0.15	0.52	0.321403	0.17	0.32	0.13	0.206667	0.100167	0.33	0.15	0.3	0.26	0.0964365	0.18	0.17	0.68	0.343333	0.291605	1.66	0.27	0.14	0.69	0.69	0.8	0.32	0	0.373333	0.402658	gi|697138633|ref|XP_009623394.1|/3.9655e-116/PREDICTED: cryptochrome-1 [Nicotiana tomentosiformis]
Cbu_gene.24421	0.67	0.63	1.37	0.89	0.416173	0.58	0	0.15	0.243333	0.301054	0.39	0.17	0	0.186667	0.195533	0.42	0.79	0.59	0.6	0.185203	0.96	0.63	0	0.53	0.53	0.18	0.37	0.37	0.306667	0.109697	gi|78217441|gb|ABB36796.1|/0/cryptochrome 1 [Nicotiana sylvestris]
Cbu_gene.24656	0	0.34	0.19	0.176667	0.170392	0.63	0	0	0.21	0.363731	0	0	0	0	0	0	0.21	0.21	0.14	0.121244	0.26	0.34	0	0.2	0.2	0	0	0	0	0	gi|78217441|gb|ABB36796.1|/4.24915e-136/cryptochrome 1 [Nicotiana sylvestris]
Cbu_gene.14939	0.73	0.68	0.15	0.52	0.321403	0.17	0.32	0.13	0.206667	0.100167	0.33	0.15	0.3	0.26	0.0964365	0.18	0.17	0.68	0.343333	0.291605	1.66	0.27	0.14	0.69	0.69	0.8	0.32	0	0.373333	0.402658	gi|697138633|ref|XP_009623394.1|/3.9655e-116/PREDICTED: cryptochrome-1 [Nicotiana tomentosiformis]
Cbu_gene.14939	0.73	0.68	0.15	0.52	0.321403	0.17	0.32	0.13	0.206667	0.100167	0.33	0.15	0.3	0.26	0.0964365	0.18	0.17	0.68	0.343333	0.291605	1.66	0.27	0.14	0.69	0.69	0.8	0.32	0	0.373333	0.402658	gi|697138633|ref|XP_009623394.1|/3.9655e-116/PREDICTED: cryptochrome-1 [Nicotiana tomentosiformis]
Cbu_gene.18342	0	0.31	0	0.103333	0.178979	0.77	0	0.3	0.356667	0.388115	0.77	0.69	0	0.486667	0.42336	3.36	0.78	2.33	2.15667	1.2987	6.14	5.57	5.05	5.58667	5.58667	1.45	1.09	0.36	0.966667	0.555368	gi|604348577|gb|EYU46732.1|/6.29186e-118/hypothetical protein MIMGU_mgv1a006144mg [Erythranthe guttata]
Cbu_gene.6413	0.64	0	0.22	0.286667	0.325167	0.49	0.93	0.19	0.536667	0.372201	0.49	0.44	0.44	0.456667	0.0288675	0.54	0.75	0.25	0.513333	0.251064	0.3	0.6	1.01	0.636667	0.636667	0.7	0.93	1.17	0.933333	0.235018	gi|604348577|gb|EYU46732.1|/3.00789e-122/hypothetical protein MIMGU_mgv1a006144mg [Erythranthe guttata]
Cbu_gene.1699	0	0	0	0	0	0	0	0.18	0.06	0.103923	0	0	0	0	0	0	0	0	0	0	0	0	0	0	0	0	0	0	0	0	gi|604302018|gb|EYU21604.1|/1.40136e-44/hypothetical protein MIMGU_mgv1a019589mg, partial [Erythranthe guttata]
Cbu_gene.27001	0	0	0	0	0	0	0	0	0	0	0	0	0	0	0	3.51	0	0	1.17	2.0265	0	0	0	0	0	4.05	2.03	1.02	2.36667	1.5428	gi|604348577|gb|EYU46732.1|/4.62656e-56/hypothetical protein MIMGU_mgv1a006144mg [Erythranthe guttata]
Cbu_gene.7708	0	0	0	0	0	0	0.31	0	0.103333	0.178979	0	0	0.29	0.0966667	0.167432	0	-0.33	0	-0.11	0.190526	0	0	0	0	0	0	0	0	0	0	gi|604305923|gb|EYU24980.1|/7.11928e-32/hypothetical protein MIMGU_mgv1a002186mg [Erythranthe guttata]
Cbu_gene.15893	0	0	0	0	0	0	0	0	0	0	0	0.26	0	0.0866667	0.150111	0	0	0	0	0	0.36	0	0	0.12	0.12	0	0	0.28	0.0933333	0.161658	gi|604302514|gb|EYU22090.1|/5.66593e-77/hypothetical protein MIMGU_mgv1a004481mg [Erythranthe guttata]
Cbu_gene.790	0.2	0	0	0.0666667	0.11547	0	0	0	0	0	0	0	0	0	0	0.52	0	0	0.173333	0.300222	0	0.31	0.19	0.166667	0.166667	0	0	0	0	0	gi|604303310|gb|EYU22783.1|/2.90645e-112/hypothetical protein MIMGU_mgv1a004079mg [Erythranthe guttata]
Cbu_gene.12920	0.12	0	0	0.04	0.069282	0	0.13	0.1	0.0766667	0.0680686	0	0	0.12	0.04	0.069282	0	0	0.14	0.0466667	0.080829	0	0.32	0.11	0.143333	0.143333	0	0.13	0.13	0.0866667	0.0750555	gi|604332679|gb|EYU37261.1|/2.9513e-176/hypothetical protein MIMGU_mgv1a001119mg [Erythranthe guttata]
Cbu_gene.18250	0.09	0.09	0.1	0.0933333	0.0057735	0.11	0	0	0.0366667	0.0635085	0.11	0.1	0	0.07	0.0608276	0	0.11	0	0.0366667	0.0635085	0	0.17	0	0.0566667	0.0566667	0.2	0.1	0.1	0.133333	0.057735	gi|604329315|gb|EYU34646.1|/0/hypothetical protein MIMGU_mgv1a000582mg [Erythranthe guttata]
Cbu_gene.8969	0	0	0	0	0	0	0	0	0	0	0	0	0	0	0	0	0	0	0	0	0.64	0.42	0	0.353333	0.353333	0.49	0	0	0.163333	0.282902	gi|255544001|ref|XP_002513063.1|/1.12763e-45/Two-component response regulator ARR8, putative [Ricinus communis]
Query=AT1G09570_ELONGATED_HYPOCOTYL_8_FAR_RED_ELONGATED_1_FAR_RED_ELONGATED_HYPOCOTYL_2_FHY2_FRE1_HY8_PHYA_PHYTOCHROME_A															#DIV/0!
GeneID	NF-Vb-1-FPKM	NF-Vb-2-FPKM	NF-Vb-3-FPKM	NF-Vb-FPKM	STDVE	NF-Tb-1-FPKM	NF-Tb-2-FPKM	NF-Tb-3-FPKM	NF-Tb-FPKM	STDVE	NF-Rb-1-FPKM	NF-Rb-2-FPKM	NF-Rb-3-FPKM	NF-Rb-FPKM	#DIV/0!	EF-Vb-1-FPKM	EF-Vb-2-FPKM	EF-Vb-3-FPKM	EF-Vb-FPKM	STDVE	EF-Tb-1-FPKM	EF-Tb-2-FPKM	EF-Tb-3-FPKM	EF-Tb-FPKM	STDVE	EF-Rb-1-FPKM	EF-Rb-2-FPKM	EF-Rb-3-FPKM	EF-Rb-FPKM	STDVE	Blast nr
Cbu_gene.11625	0.19	0.27	0.19	0.216667	0.046188	0.55	0.83	1.1	0.826667	0.275015	0.11	0.2	0.3	0.203333	0.0950438	0.6	0	0.44	0.346667	0.310698	0.81	1.06	0.72	0.863333	0.863333	0.1	0	0.21	0.103333	0.10504	gi|565345676|ref|XP_006339917.1|/0/PREDICTED: type A phytochrome [Solanum tuberosum]
Cbu_gene.27654	0.37	0	0	0.123333	0.21362	0	0	0	0	0	0.14	0	0	0.0466667	0.080829	0	0	0	0	0	0	0	0	0	0	0	0.14	0	0.0466667	0.080829	gi|225447543|ref|XP_002268724.1|/0/PREDICTED: phytochrome C [Vitis vinifera]
Cbu_gene.10279	0.38	0	0	0.126667	0.219393	0.11	0.83	0.25	0.396667	0.38175	0.65	0.2	0.39	0.413333	0.225906	0.36	0.67	0.11	0.38	0.280535	0.14	0.18	0.18	0.166667	0.166667	0.31	0.52	0.31	0.38	0.121244	gi|2370331|emb|CAA74992.1|/0/phytochrome B [Nicotiana plumbaginifolia]
Cbu_gene.20229	0	0	0	0	0	0	0	0	0	0	0.13	0	0	0.0433333	0.0750555	0.14	0.13	0.26	0.176667	0.0723418	0.16	0	0.11	0.09	0.09	0	0.12	0.12	0.08	0.069282	gi|697104412|ref|XP_009606016.1|/0/PREDICTED: phytochrome B [Nicotiana tomentosiformis]
Cbu_gene.18840	0	0	0.12	0.04	0.069282	0.13	0	0	0.0433333	0.0750555	0	0	0	0	0	0.14	0	0	0.0466667	0.080829	0.16	0	0	0.0533333	0.0533333	0	0	0.12	0.04	0.069282	gi|604344526|gb|EYU43280.1|/0/hypothetical protein MIMGU_mgv1a000521mg [Erythranthe guttata]
Cbu_gene.11625	0.19	0.27	0.19	0.216667	0.046188	0.55	0.83	1.1	0.826667	0.275015	0.11	0.2	0.3	0.203333	0.0950438	0.6	0	0.44	0.346667	0.310698	0.81	1.06	0.72	0.863333	0.863333	0.1	0	0.21	0.103333	0.10504	gi|565345676|ref|XP_006339917.1|/0/PREDICTED: type A phytochrome [Solanum tuberosum]
Cbu_gene.10279	0.38	0	0	0.126667	0.219393	0.11	0.83	0.25	0.396667	0.38175	0.65	0.2	0.39	0.413333	0.225906	0.36	0.67	0.11	0.38	0.280535	0.14	0.18	0.18	0.166667	0.166667	0.31	0.52	0.31	0.38	0.121244	gi|2370331|emb|CAA74992.1|/0/phytochrome B [Nicotiana plumbaginifolia]
Cbu_gene.20229	0	0	0	0	0	0	0	0	0	0	0.13	0	0	0.0433333	0.0750555	0.14	0.13	0.26	0.176667	0.0723418	0.16	0	0.11	0.09	0.09	0	0.12	0.12	0.08	0.069282	gi|697104412|ref|XP_009606016.1|/0/PREDICTED: phytochrome B [Nicotiana tomentosiformis]
Cbu_gene.18840	0	0	0.12	0.04	0.069282	0.13	0	0	0.0433333	0.0750555	0	0	0	0	0	0.14	0	0	0.0466667	0.080829	0.16	0	0	0.0533333	0.0533333	0	0	0.12	0.04	0.069282	gi|604344526|gb|EYU43280.1|/0/hypothetical protein MIMGU_mgv1a000521mg [Erythranthe guttata]
Cbu_gene.27654	0.37	0	0	0.123333	0.21362	0	0	0	0	0	0.14	0	0	0.0466667	0.080829	0	0	0	0	0	0	0	0	0	0	0	0.14	0	0.0466667	0.080829	gi|225447543|ref|XP_002268724.1|/0/PREDICTED: phytochrome C [Vitis vinifera]
Cbu_gene.11625	0.19	0.27	0.19	0.216667	0.046188	0.55	0.83	1.1	0.826667	0.275015	0.11	0.2	0.3	0.203333	0.0950438	0.6	0	0.44	0.346667	0.310698	0.81	1.06	0.72	0.863333	0.863333	0.1	0	0.21	0.103333	0.10504	gi|565345676|ref|XP_006339917.1|/0/PREDICTED: type A phytochrome [Solanum tuberosum]
Cbu_gene.20229	0	0	0	0	0	0	0	0	0	0	0.13	0	0	0.0433333	0.0750555	0.14	0.13	0.26	0.176667	0.0723418	0.16	0	0.11	0.09	0.09	0	0.12	0.12	0.08	0.069282	gi|697104412|ref|XP_009606016.1|/0/PREDICTED: phytochrome B [Nicotiana tomentosiformis]
Cbu_gene.18840	0	0	0.12	0.04	0.069282	0.13	0	0	0.0433333	0.0750555	0	0	0	0	0	0.14	0	0	0.0466667	0.080829	0.16	0	0	0.0533333	0.0533333	0	0	0.12	0.04	0.069282	gi|604344526|gb|EYU43280.1|/0/hypothetical protein MIMGU_mgv1a000521mg [Erythranthe guttata]
Cbu_gene.25392	0	0	0.15	0.05	0.0866025	0	0	0	0	0	0.17	0	0	0.0566667	0.0981495	0	0.17	0	0.0566667	0.0981495	0	0	0.14	0.0466667	0.0466667	0.16	0	0	0.0533333	0.092376	gi|604334004|gb|EYU38202.1|/1.98478e-160/hypothetical protein MIMGU_mgv1a001910mg [Erythranthe guttata]
Cbu_gene.2790	0.34	0.48	0	0.273333	0.246847	0.78	1.3	0.3	0.793333	0.500133	0	0	0	0	0	0.43	0.99	0.59	0.67	0.288444	2.41	1.1	0.64	1.38333	1.38333	0.18	0	0	0.06	0.103923	gi|604341400|gb|EYU40711.1|/0/hypothetical protein MIMGU_mgv1a021088mg [Erythranthe guttata]
Cbu_gene.14768	0.1	0.1	0	0.0666667	0.057735	0.12	0.11	0	0.0766667	0.0665833	0.12	0	0	0.04	0.069282	0	0	0	0	0	0	0.1	0.1	0.0666667	0.0666667	0	0	0.11	0.0366667	0.0635085	gi|604317108|gb|EYU29184.1|/1.0934e-103/hypothetical protein MIMGU_mgv1a021155mg [Erythranthe guttata]
Cbu_gene.14531	0	0	0	0	0	0.18	0	0	0.06	0.103923	0	0.32	0.16	0.16	0.16	0	0	0	0	0	0	0	0	0	0	0	0	0	0	0	gi|703128296|ref|XP_010104064.1|/0/Ethylene receptor 2 [Morus notabilis]
Cbu_gene.9253	1.56	0.73	0	0.763333	0.780534	0	0	0	0	0	0	0	0.81	0.27	0.467654	0	0	0	0	0	4.45	0	0.74	1.73	1.73	0	0	0	0	0	gi|661886654|emb|CDP10018.1|/1.00269e-38/unnamed protein product [Coffea canephora]
Cbu_gene.222	0	0	0.26	0.0866667	0.150111	0.58	0.28	0	0.286667	0.290057	0	0	0.52	0.173333	0.300222	0.64	1.18	0	0.606667	0.590706	0	0.1	0.24	0.113333	0.113333	0.55	0	0	0.183333	0.317543	gi|604347902|gb|EYU46057.1|/1.35552e-147/hypothetical protein MIMGU_mgv1a009722mg [Erythranthe guttata]
Cbu_gene.21915	0	0	0	0	0	0	0	0	0	0	0	0	0	0	0	0	0	0	0	0	0.65	0	0	0.216667	0.216667	0	0	0	0	0	gi|604333743|gb|EYU38079.1|/7.49178e-119/hypothetical protein MIMGU_mgv1a025172mg, partial [Erythranthe guttata]
Cbu_gene.10526	0	0.18	0.19	0.123333	0.106927	0	0.31	0.25	0.186667	0.164418	0.22	0	0	0.0733333	0.127017	0.36	0.11	0	0.156667	0.184481	0.13	0	0	0.0433333	0.0433333	0.41	0.1	0	0.17	0.213776	gi|565372717|ref|XP_006352935.1|/1.97822e-106/PREDICTED: protein TOPLESS-like isoform X1 [Solanum tuberosum]
Cbu_gene.22298	0.12	0	0.12	0.08	0.069282	0.28	0	0.11	0.13	0.141067	0.14	0	0.25	0.13	0.1253	0	0.14	0	0.0466667	0.080829	0.17	0.11	0.12	0.133333	0.133333	0	0	0.13	0.0433333	0.0750555	gi|604322146|gb|EYU32532.1|/0/hypothetical protein MIMGU_mgv1a002003mg [Erythranthe guttata]
Cbu_gene.20543	0	0	0	0	0	0	0	0	0	0	0	0	0	0	0	0	0	0.17	0.0566667	0.0981495	0	0.13	0	0.0433333	0.0433333	0	0	0.16	0.0533333	0.092376	gi|604322056|gb|EYU32474.1|/0/hypothetical protein MIMGU_mgv1a023403mg [Erythranthe guttata]
Query=NM_102124.3_Arabidopsis_thaliana_gigantea_protein_(GI)_(GI)_mRNA															#DIV/0!
GeneID	NF-Vb-1-FPKM	NF-Vb-2-FPKM	NF-Vb-3-FPKM	NF-Vb-FPKM	STDVE	NF-Tb-1-FPKM	NF-Tb-2-FPKM	NF-Tb-3-FPKM	NF-Tb-FPKM	STDVE	NF-Rb-1-FPKM	NF-Rb-2-FPKM	NF-Rb-3-FPKM	NF-Rb-FPKM	#DIV/0!	EF-Vb-1-FPKM	EF-Vb-2-FPKM	EF-Vb-3-FPKM	EF-Vb-FPKM	STDVE	EF-Tb-1-FPKM	EF-Tb-2-FPKM	EF-Tb-3-FPKM	EF-Tb-FPKM	STDVE	EF-Rb-1-FPKM	EF-Rb-2-FPKM	EF-Rb-3-FPKM	EF-Rb-FPKM	STDVE	Blast nr
Cbu_gene.17033	0	0.19	0	0.0633333	0.109697	0	0	0.09	0.03	0.0519615	0.23	0	0.1	0.11	0.115326	0.13	0.23	0	0.12	0.115326	0.14	0.09	0	0.0766667	0.0766667	0	0.22	0	0.0733333	0.127017	gi|661884911|emb|CDP11443.1|/0/unnamed protein product [Coffea canephora]
Cbu_gene.7371	0	0	0.27	0.09	0.155885	0.15	0.14	0	0.0966667	0.083865	0	0	0	0	0	1	0	0	0.333333	0.57735	0	0	0	0	0	0	0.43	0	0.143333	0.248261	gi|604331697|gb|EYU36555.1|/0/hypothetical protein MIMGU_mgv1a000427mg [Erythranthe guttata]
Cbu_gene.7371	0	0	0.27	0.09	0.155885	0.15	0.14	0	0.0966667	0.083865	0	0	0	0	0	1	0	0	0.333333	0.57735	0	0	0	0	0	0	0.43	0	0.143333	0.248261	gi|604331697|gb|EYU36555.1|/0/hypothetical protein MIMGU_mgv1a000427mg [Erythranthe guttata]
Cbu_gene.17033	0	0.19	0	0.0633333	0.109697	0	0	0.09	0.03	0.0519615	0.23	0	0.1	0.11	0.115326	0.13	0.23	0	0.12	0.115326	0.14	0.09	0	0.0766667	0.0766667	0	0.22	0	0.0733333	0.127017	gi|661884911|emb|CDP11443.1|/0/unnamed protein product [Coffea canephora]
Cbu_gene.9885	0.15	0	0.15	0.1	0.0866025	0.17	0.16	0	0.11	0.0953939	0.68	0	0	0.226667	0.392598	0	0.17	0.35	0.173333	0.175024	0.21	0.97	0.56	0.58	0.58	0.65	0.16	0.33	0.38	0.248797	gi|604322439|gb|EYU32825.1|/0/hypothetical protein MIMGU_mgv1a002261mg [Erythranthe guttata]
Cbu_gene.23664	0	0	1.38	0.46	0.796743	0.94	0.3	0	0.413333	0.480139	0	0	0	0	0	0	0	0.32	0.106667	0.184752	0.38	0.5	0	0.293333	0.293333	0	0	0	0	0	gi|697167316|ref|XP_009592510.1|/1.15851e-33/PREDICTED: protein IQ-DOMAIN 1 [Nicotiana tomentosiformis]
Cbu_gene.9570	0.86	0.35	1.27	0.826667	0.460905	0.72	1.09	0.35	0.72	0.37	0.72	0.26	0.83	0.603333	0.302379	0.54	1.17	0.15	0.62	0.514684	0.18	0.37	0.36	0.303333	0.303333	0.41	1.78	0.55	0.913333	0.753813	gi|40644190|emb|CAC95126.1|/0/gag-pol polyprotein [Populus deltoides]
Cbu_gene.6088	0.1	0.09	0.28	0.156667	0.106927	0	0	0	0	0	0.12	0	0.29	0.136667	0.145717	0.12	0	0.32	0.146667	0.161658	0.39	0	0.09	0.16	0.16	0.4	0	0.1	0.166667	0.208167	gi|595859366|ref|XP_007210933.1|/1.11895e-90/hypothetical protein PRUPE_ppa025679mg [Prunus persica]
Cbu_gene.19788	21.44	13.56	12.76	15.92	4.79717	19.82	18.4	16.43	18.2167	1.70242	13.66	11.9	11.28	12.28	1.23467	30.81	28.93	28.14	29.2933	1.37158	71.2	42.36	38.84	50.8	50.8	8.65	8.99	4.7	7.44667	2.38475	gi|604334758|gb|EYU38830.1|/0/hypothetical protein MIMGU_mgv1a007054mg [Erythranthe guttata]
Query=AT2G46790_APRR9_ARABIDOPSIS_PSEUDO-RESPONSE_REGULATOR_9_PRR9_PSEUDO-RESPONSE_REGULATOR_9_TL1_TOC1-LIKE_PROTEIN_1															#DIV/0!
GeneID	NF-Vb-1-FPKM	NF-Vb-2-FPKM	NF-Vb-3-FPKM	NF-Vb-FPKM	STDVE	NF-Tb-1-FPKM	NF-Tb-2-FPKM	NF-Tb-3-FPKM	NF-Tb-FPKM	STDVE	NF-Rb-1-FPKM	NF-Rb-2-FPKM	NF-Rb-3-FPKM	NF-Rb-FPKM	#DIV/0!	EF-Vb-1-FPKM	EF-Vb-2-FPKM	EF-Vb-3-FPKM	EF-Vb-FPKM	STDVE	EF-Tb-1-FPKM	EF-Tb-2-FPKM	EF-Tb-3-FPKM	EF-Tb-FPKM	STDVE	EF-Rb-1-FPKM	EF-Rb-2-FPKM	EF-Rb-3-FPKM	EF-Rb-FPKM	STDVE	Blast nr
Cbu_gene.25741	0.23	0.11	0.12	0.153333	0.0665833	0.27	0.63	0	0.3	0.31607	0.13	0.36	0.36	0.283333	0.132791	0.29	0.27	0.27	0.276667	0.011547	1.15	0.43	0.33	0.636667	0.636667	0.51	0.5	0.63	0.546667	0.0723418	gi|565398020|ref|XP_006364578.1|/4.60752e-82/PREDICTED: two-component response regulator-like APRR1-like [Solanum tuberosum]
Cbu_gene.21862	0.14	0.39	0.42	0.316667	0.153731	0.48	0.6	0.37	0.483333	0.115036	0	0.28	0	0.0933333	0.161658	0.17	0	0.16	0.11	0.0953939	0	0.26	0.13	0.13	0.13	0.45	0.3	0.45	0.4	0.0866025	gi|375126877|gb|AFA35965.1|/4.79608e-97/timing of cab expression 1/pseudo-response regulator 1 [Nicotiana attenuata]
Cbu_gene.17358	0	0.16	0.17	0.11	0.0953939	0	0.37	0	0.123333	0.21362	0.19	0	0	0.0633333	0.109697	0.63	0.39	0	0.34	0.317962	0	0	0.16	0.0533333	0.0533333	0	0.18	0	0.06	0.103923	gi|661891106|emb|CDP04988.1|/3.34455e-54/unnamed protein product [Coffea canephora]
Cbu_gene.24814	1.87	0.87	1.14	1.29333	0.517333	1.08	0.82	0.67	0.856667	0.207445	1.5	1.15	0	0.883333	0.78475	0.71	1.31	1.31	1.11	0.34641	2.12	0.87	0.36	1.11667	1.11667	0.41	1.63	0.82	0.953333	0.620833	gi|571498049|ref|XP_006594103.1|/1.26346e-45/PREDICTED: two-component response regulator-like APRR7-like isoform X1 [Glycine max]
Cbu_gene.910	1.03	0.96	2.89	1.62667	1.09464	4.47	3.1	1.15	2.90667	1.66842	1.19	0.27	1.6	1.02	0.681102	3.91	5.13	1.81	3.61667	1.67933	3.66	2.16	3.67	3.16333	3.16333	1.41	1.4	1.13	1.31333	0.15885	gi|661893125|emb|CDP02934.1|/1.08284e-108/unnamed protein product [Coffea canephora]
Cbu_gene.18206	0	0.5	0	0.166667	0.288675	0.93	0.59	0.96	0.826667	0.205508	1.55	1.1	1.39	1.34667	0.228108	1.36	0.31	0.31	0.66	0.606218	0.37	0.25	0.26	0.293333	0.293333	1.84	2.92	0	1.58667	1.47639	gi|661893125|emb|CDP02934.1|/5.42044e-96/unnamed protein product [Coffea canephora]
Cbu_gene.19621	0.54	1.22	0.66	0.806667	0.362951	1.75	0.95	0.58	1.09333	0.598025	1.12	0.89	1.8	1.27	0.473181	1.64	1.01	0.38	1.01	0.63	0.62	0.51	0.72	0.616667	0.616667	0.12	1.18	0.24	0.513333	0.58046	gi|590661580|ref|XP_007035713.1|/1.98031e-107/Sensor histidine kinase, putative isoform 1 [Theobroma cacao]
Cbu_gene.20210	0	0.13	0.14	0.09	0.0781025	0.49	0.15	0.13	0.256667	0.20232	0.49	0	0	0.163333	0.282902	0.18	0.66	0	0.28	0.341174	0	0.92	0.27	0.396667	0.396667	0.31	0.61	0.62	0.513333	0.176163	gi|661897092|emb|CDO98804.1|/8.54409e-123/unnamed protein product [Coffea canephora]
Cbu_gene.26745	0.15	0	0	0.05	0.0866025	0.17	0.16	0.13	0.153333	0.0208167	0	0	0	0	0	0	0	0	0	0	0	0	0	0	0	0.33	0	0	0.11	0.190526	gi|604318646|gb|EYU30138.1|/9.77591e-100/hypothetical protein MIMGU_mgv1a003601mg [Erythranthe guttata]
Cbu_gene.5017	0.65	0	0	0.216667	0.375278	0	1.43	0	0.476667	0.825611	0	0	0	0	0	0	0	0	0	0	0	0	0.62	0.206667	0.206667	0	0	0	0	0	gi|661883074|emb|CDP13282.1|/6.46167e-55/unnamed protein product [Coffea canephora]
Cbu_gene.9732	0.42	0.19	0	0.203333	0.210317	0	0.23	0.37	0.2	0.186815	0	0	0.22	0.0733333	0.127017	0	0	0	0	0	0.88	0.39	0.2	0.49	0.49	0	0.23	0	0.0766667	0.132791	gi|604303032|gb|EYU22557.1|/1.37e-53/hypothetical protein MIMGU_mgv1a006021mg [Erythranthe guttata]
Cbu_gene.26703	0.32	0	0	0.106667	0.184752	0	0	0	0	0	0	0	0	0	0	0	0	0	0	0	0	0	0.62	0.206667	0.206667	0	0	0.36	0.12	0.207846	gi|698432214|ref|XP_009795713.1|/1.7458e-85/PREDICTED: two-component response regulator ARR12-like [Nicotiana sylvestris]
Cbu_gene.14930	0	0	0.35	0.116667	0.202073	0	0.38	0.31	0.23	0.202237	0.4	0	1.08	0.493333	0.546016	0	0	0.41	0.136667	0.236714	0.49	0.97	0	0.486667	0.486667	0	0	0	0	0	gi|33330870|gb|AAQ10678.1|/6.51961e-81/type-B response regulator [Catharanthus roseus]
Cbu_gene.9427	0	0.27	0.3	0.19	0.165227	0.34	0.32	0	0.22	0.190788	0	0.3	0.15	0.15	0.15	0.37	0	0.34	0.236667	0.205508	0	0.14	0.14	0.0933333	0.0933333	0	0.47	0	0.156667	0.271355	gi|604342622|gb|EYU41646.1|/9.32818e-105/hypothetical protein MIMGU_mgv1a002467mg [Erythranthe guttata]
Cbu_gene.17358	0	0.16	0.17	0.11	0.0953939	0	0.37	0	0.123333	0.21362	0.19	0	0	0.0633333	0.109697	0.63	0.39	0	0.34	0.317962	0	0	0.16	0.0533333	0.0533333	0	0.18	0	0.06	0.103923	gi|661891106|emb|CDP04988.1|/3.34455e-54/unnamed protein product [Coffea canephora]
Cbu_gene.8807	0.76	0.71	0.31	0.593333	0.246644	0.53	0.67	0.82	0.673333	0.145029	1.23	1.89	2.37	1.83	0.572364	0.58	0.71	0.36	0.55	0.176918	0.65	0.43	0.43	0.503333	0.503333	0.83	0.66	0.67	0.72	0.0953939	gi|604347012|gb|EYU45316.1|/3.22633e-55/hypothetical protein MIMGU_mgv1a004082mg [Erythranthe guttata]
Cbu_gene.3028	0	0	0	0	0	0	0	0	0	0	0	0	0	0	0	0	0	0	0	0	0	0	0	0	0	0	0	0.32	0.106667	0.184752	gi|661883074|emb|CDP13282.1|/2.55003e-56/unnamed protein product [Coffea canephora]
Cbu_gene.9427	0	0.27	0.3	0.19	0.165227	0.34	0.32	0	0.22	0.190788	0	0.3	0.15	0.15	0.15	0.37	0	0.34	0.236667	0.205508	0	0.14	0.14	0.0933333	0.0933333	0	0.47	0	0.156667	0.271355	gi|604342622|gb|EYU41646.1|/9.32818e-105/hypothetical protein MIMGU_mgv1a002467mg [Erythranthe guttata]
Cbu_gene.8969	0	0	0	0	0	0	0	0	0	0	0	0	0	0	0	0	0	0	0	0	0.64	0.42	0	0.353333	0.353333	0.49	0	0	0.163333	0.282902	gi|255544001|ref|XP_002513063.1|/1.12763e-45/Two-component response regulator ARR8, putative [Ricinus communis]
Cbu_gene.24814	1.87	0.87	1.14	1.29333	0.517333	1.08	0.82	0.67	0.856667	0.207445	1.5	1.15	0	0.883333	0.78475	0.71	1.31	1.31	1.11	0.34641	2.12	0.87	0.36	1.11667	1.11667	0.41	1.63	0.82	0.953333	0.620833	gi|571498049|ref|XP_006594103.1|/1.26346e-45/PREDICTED: two-component response regulator-like APRR7-like isoform X1 [Glycine max]
Cbu_gene.18606	0.56	0.87	0	0.476667	0.440946	0.86	0	0.5	0.453333	0.431895	1.07	0.76	0.38	0.736667	0.345591	0.7	0.87	0.87	0.813333	0.0981495	0.26	0.17	0	0.143333	0.143333	1.21	0.61	0.81	0.876667	0.305505	gi|604311853|gb|EYU25847.1|/0/hypothetical protein MIMGU_mgv1a001711mg [Erythranthe guttata]
Cbu_gene.182	0	0	0	0	0	0	0	0	0	0	0	0	0	0	0	0.83	0	0	0.276667	0.479201	0	0	0.63	0.21	0.21	1.44	0	0	0.48	0.831384	gi|604333622|gb|EYU37973.1|/1.36293e-41/hypothetical protein MIMGU_mgv1a026641mg, partial [Erythranthe guttata]
Cbu_gene.16254	5.81	5.04	2.96	4.60333	1.47432	7.68	7.26	4.43	6.45667	1.76766	1.43	3.43	3.87	2.91	1.30046	9.95	5.82	3.39	6.38667	3.31651	11.19	4.24	5.12	6.85	6.85	3.17	3.17	7.28	4.54	2.37291	gi|604341541|gb|EYU40815.1|/3.88476e-21/hypothetical protein MIMGU_mgv11b023746mg [Erythranthe guttata]
Cbu_gene.1039	0	0	0.33	0.11	0.190526	0	0	0	0	0	0	0	0	0	0	0	0	0	0	0	0	0	0	0	0	0	0	0	0	0	gi|590706237|ref|XP_007047667.1|/8.85572e-47/Transducin/WD40 repeat-like superfamily protein [Theobroma cacao]
Cbu_gene.16254	5.81	5.04	2.96	4.60333	1.47432	7.68	7.26	4.43	6.45667	1.76766	1.43	3.43	3.87	2.91	1.30046	9.95	5.82	3.39	6.38667	3.31651	11.19	4.24	5.12	6.85	6.85	3.17	3.17	7.28	4.54	2.37291	gi|604341541|gb|EYU40815.1|/3.88476e-21/hypothetical protein MIMGU_mgv11b023746mg [Erythranthe guttata]
Cbu_gene.24371	0	0	0	0	0	0	0	0	0	0	0	0	0	0	0	0	1.19	0	0.396667	0.687047	0	0	0	0	0	0	0	0	0	0	gi|527205454|gb|EPS71319.1|/6.38369e-14/hypothetical protein M569_03441 [Genlisea aurea]
Cbu_gene.26906	0	0	0	0	0	0	0.18	0	0.06	0.103923	0	0	0	0	0	0	0	0	0	0	0.23	0.15	0	0.126667	0.126667	0	0	0	0	0	gi|567887244|ref|XP_006436144.1|/0/hypothetical protein CICLE_v10030782mg [Citrus clementina]
Cbu_gene.8888	0	0	0	0	0	0	0	0	0	0	0	0.65	0	0.216667	0.375278	0	0	0	0	0	0	0	0	0	0	0.34	0	0	0.113333	0.196299	gi|697169738|ref|XP_009593769.1|/7.18989e-166/PREDICTED: putative pentatricopeptide repeat-containing protein At4g17915 [Nicotiana tomentosiformis]
Cbu_gene.13933	0	0	0	0	0	0	0	0.31	0.103333	0.178979	0	0	0	0	0	0.44	0.28	0	0.24	0.222711	0	0	0.17	0.0566667	0.0566667	0	0	0	0	0	gi|697169738|ref|XP_009593769.1|/1.67619e-165/PREDICTED: putative pentatricopeptide repeat-containing protein At4g17915 [Nicotiana tomentosiformis]
Cbu_gene.22298	0.12	0	0.12	0.08	0.069282	0.28	0	0.11	0.13	0.141067	0.14	0	0.25	0.13	0.1253	0	0.14	0	0.0466667	0.080829	0.17	0.11	0.12	0.133333	0.133333	0	0	0.13	0.0433333	0.0750555	gi|604322146|gb|EYU32532.1|/0/hypothetical protein MIMGU_mgv1a002003mg [Erythranthe guttata]
Cbu_gene.5099	0	0	0	0	0	0	0	0.62	0.206667	0.357957	0	0	0	0	0	0	0.81	0	0.27	0.467654	0	0	0	0	0	0	0	0	0	0	gi|590634965|ref|XP_007028513.1|/5.64645e-21/Type-a response regulator [Theobroma cacao]
Cbu_gene.20700	0	0	0	0	0	0	0.91	0	0.303333	0.525389	0	0	0	0	0	0	0	0	0	0	0	0	0	0	0	0	0.45	0.15	0.2	0.229129	gi|604317108|gb|EYU29184.1|/3.09218e-102/hypothetical protein MIMGU_mgv1a021155mg [Erythranthe guttata]
Cbu_gene.25266	0.26	0.49	0	0.25	0.245153	0	0	0	0	0	0.3	0	0.54	0.28	0.270555	0	0.3	0	0.1	0.173205	0.37	0	0	0.123333	0.123333	0	0.28	0	0.0933333	0.161658	gi|661889514|emb|CDP07101.1|/9.72506e-73/unnamed protein product [Coffea canephora]
Cbu_gene.7232	0	0	0	0	0	0.05	0	0	0.0166667	0.0288675	0	0	0	0	0	0	0	0.76	0.253333	0.438786	0	0.6	0	0.2	0.2	0	0	0	0	0	gi|604319838|gb|EYU31002.1|/2.49529e-46/hypothetical protein MIMGU_mgv1a024009mg [Erythranthe guttata]
Cbu_gene.24199	0	0	0	0	0	0	0.7	0	0.233333	0.404145	2.21	0	2.32	1.51	1.30885	0.4	0	0	0.133333	0.23094	0	0.3	0	0.1	0.1	0	0	0	0	0	gi|641848170|gb|KDO67048.1|/6.56878e-74/hypothetical protein CISIN_1g037867mg [Citrus sinensis]
Query=AT5G02810_APRR7_PRR7_PSEUDO-RESPONSE_REGULATOR_7															#DIV/0!
GeneID	NF-Vb-1-FPKM	NF-Vb-2-FPKM	NF-Vb-3-FPKM	NF-Vb-FPKM	STDVE	NF-Tb-1-FPKM	NF-Tb-2-FPKM	NF-Tb-3-FPKM	NF-Tb-FPKM	STDVE	NF-Rb-1-FPKM	NF-Rb-2-FPKM	NF-Rb-3-FPKM	NF-Rb-FPKM	#DIV/0!	EF-Vb-1-FPKM	EF-Vb-2-FPKM	EF-Vb-3-FPKM	EF-Vb-FPKM	STDVE	EF-Tb-1-FPKM	EF-Tb-2-FPKM	EF-Tb-3-FPKM	EF-Tb-FPKM	STDVE	EF-Rb-1-FPKM	EF-Rb-2-FPKM	EF-Rb-3-FPKM	EF-Rb-FPKM	STDVE	Blast nr
Cbu_gene.24814	1.87	0.87	1.14	1.29333	0.517333	1.08	0.82	0.67	0.856667	0.207445	1.5	1.15	0	0.883333	0.78475	0.71	1.31	1.31	1.11	0.34641	2.12	0.87	0.36	1.11667	1.11667	0.41	1.63	0.82	0.953333	0.620833	gi|571498049|ref|XP_006594103.1|/1.26346e-45/PREDICTED: two-component response regulator-like APRR7-like isoform X1 [Glycine max]
Cbu_gene.9427	0	0.27	0.3	0.19	0.165227	0.34	0.32	0	0.22	0.190788	0	0.3	0.15	0.15	0.15	0.37	0	0.34	0.236667	0.205508	0	0.14	0.14	0.0933333	0.0933333	0	0.47	0	0.156667	0.271355	gi|604342622|gb|EYU41646.1|/9.32818e-105/hypothetical protein MIMGU_mgv1a002467mg [Erythranthe guttata]
Cbu_gene.21862	0.14	0.39	0.42	0.316667	0.153731	0.48	0.6	0.37	0.483333	0.115036	0	0.28	0	0.0933333	0.161658	0.17	0	0.16	0.11	0.0953939	0	0.26	0.13	0.13	0.13	0.45	0.3	0.45	0.4	0.0866025	gi|375126877|gb|AFA35965.1|/4.79608e-97/timing of cab expression 1/pseudo-response regulator 1 [Nicotiana attenuata]
Cbu_gene.25741	0.23	0.11	0.12	0.153333	0.0665833	0.27	0.63	0	0.3	0.31607	0.13	0.36	0.36	0.283333	0.132791	0.29	0.27	0.27	0.276667	0.011547	1.15	0.43	0.33	0.636667	0.636667	0.51	0.5	0.63	0.546667	0.0723418	gi|565398020|ref|XP_006364578.1|/4.60752e-82/PREDICTED: two-component response regulator-like APRR1-like [Solanum tuberosum]
Cbu_gene.24814	1.87	0.87	1.14	1.29333	0.517333	1.08	0.82	0.67	0.856667	0.207445	1.5	1.15	0	0.883333	0.78475	0.71	1.31	1.31	1.11	0.34641	2.12	0.87	0.36	1.11667	1.11667	0.41	1.63	0.82	0.953333	0.620833	gi|571498049|ref|XP_006594103.1|/1.26346e-45/PREDICTED: two-component response regulator-like APRR7-like isoform X1 [Glycine max]
Cbu_gene.9427	0	0.27	0.3	0.19	0.165227	0.34	0.32	0	0.22	0.190788	0	0.3	0.15	0.15	0.15	0.37	0	0.34	0.236667	0.205508	0	0.14	0.14	0.0933333	0.0933333	0	0.47	0	0.156667	0.271355	gi|604342622|gb|EYU41646.1|/9.32818e-105/hypothetical protein MIMGU_mgv1a002467mg [Erythranthe guttata]
Cbu_gene.910	1.03	0.96	2.89	1.62667	1.09464	4.47	3.1	1.15	2.90667	1.66842	1.19	0.27	1.6	1.02	0.681102	3.91	5.13	1.81	3.61667	1.67933	3.66	2.16	3.67	3.16333	3.16333	1.41	1.4	1.13	1.31333	0.15885	gi|661893125|emb|CDP02934.1|/1.08284e-108/unnamed protein product [Coffea canephora]
Cbu_gene.18206	0	0.5	0	0.166667	0.288675	0.93	0.59	0.96	0.826667	0.205508	1.55	1.1	1.39	1.34667	0.228108	1.36	0.31	0.31	0.66	0.606218	0.37	0.25	0.26	0.293333	0.293333	1.84	2.92	0	1.58667	1.47639	gi|661893125|emb|CDP02934.1|/5.42044e-96/unnamed protein product [Coffea canephora]
Cbu_gene.17358	0	0.16	0.17	0.11	0.0953939	0	0.37	0	0.123333	0.21362	0.19	0	0	0.0633333	0.109697	0.63	0.39	0	0.34	0.317962	0	0	0.16	0.0533333	0.0533333	0	0.18	0	0.06	0.103923	gi|661891106|emb|CDP04988.1|/3.34455e-54/unnamed protein product [Coffea canephora]
Cbu_gene.5017	0.65	0	0	0.216667	0.375278	0	1.43	0	0.476667	0.825611	0	0	0	0	0	0	0	0	0	0	0	0	0.62	0.206667	0.206667	0	0	0	0	0	gi|661883074|emb|CDP13282.1|/6.46167e-55/unnamed protein product [Coffea canephora]
Cbu_gene.24814	1.87	0.87	1.14	1.29333	0.517333	1.08	0.82	0.67	0.856667	0.207445	1.5	1.15	0	0.883333	0.78475	0.71	1.31	1.31	1.11	0.34641	2.12	0.87	0.36	1.11667	1.11667	0.41	1.63	0.82	0.953333	0.620833	gi|571498049|ref|XP_006594103.1|/1.26346e-45/PREDICTED: two-component response regulator-like APRR7-like isoform X1 [Glycine max]
Cbu_gene.19621	0.54	1.22	0.66	0.806667	0.362951	1.75	0.95	0.58	1.09333	0.598025	1.12	0.89	1.8	1.27	0.473181	1.64	1.01	0.38	1.01	0.63	0.62	0.51	0.72	0.616667	0.616667	0.12	1.18	0.24	0.513333	0.58046	gi|590661580|ref|XP_007035713.1|/1.98031e-107/Sensor histidine kinase, putative isoform 1 [Theobroma cacao]
Cbu_gene.26745	0.15	0	0	0.05	0.0866025	0.17	0.16	0.13	0.153333	0.0208167	0	0	0	0	0	0	0	0	0	0	0	0	0	0	0	0.33	0	0	0.11	0.190526	gi|604318646|gb|EYU30138.1|/9.77591e-100/hypothetical protein MIMGU_mgv1a003601mg [Erythranthe guttata]
Cbu_gene.20210	0	0.13	0.14	0.09	0.0781025	0.49	0.15	0.13	0.256667	0.20232	0.49	0	0	0.163333	0.282902	0.18	0.66	0	0.28	0.341174	0	0.92	0.27	0.396667	0.396667	0.31	0.61	0.62	0.513333	0.176163	gi|661897092|emb|CDO98804.1|/8.54409e-123/unnamed protein product [Coffea canephora]
Cbu_gene.8807	0.76	0.71	0.31	0.593333	0.246644	0.53	0.67	0.82	0.673333	0.145029	1.23	1.89	2.37	1.83	0.572364	0.58	0.71	0.36	0.55	0.176918	0.65	0.43	0.43	0.503333	0.503333	0.83	0.66	0.67	0.72	0.0953939	gi|604347012|gb|EYU45316.1|/3.22633e-55/hypothetical protein MIMGU_mgv1a004082mg [Erythranthe guttata]
Cbu_gene.26703	0.32	0	0	0.106667	0.184752	0	0	0	0	0	0	0	0	0	0	0	0	0	0	0	0	0	0.62	0.206667	0.206667	0	0	0.36	0.12	0.207846	gi|698432214|ref|XP_009795713.1|/1.7458e-85/PREDICTED: two-component response regulator ARR12-like [Nicotiana sylvestris]
Cbu_gene.17358	0	0.16	0.17	0.11	0.0953939	0	0.37	0	0.123333	0.21362	0.19	0	0	0.0633333	0.109697	0.63	0.39	0	0.34	0.317962	0	0	0.16	0.0533333	0.0533333	0	0.18	0	0.06	0.103923	gi|661891106|emb|CDP04988.1|/3.34455e-54/unnamed protein product [Coffea canephora]
Cbu_gene.9732	0.42	0.19	0	0.203333	0.210317	0	0.23	0.37	0.2	0.186815	0	0	0.22	0.0733333	0.127017	0	0	0	0	0	0.88	0.39	0.2	0.49	0.49	0	0.23	0	0.0766667	0.132791	gi|604303032|gb|EYU22557.1|/1.37e-53/hypothetical protein MIMGU_mgv1a006021mg [Erythranthe guttata]
Cbu_gene.9427	0	0.27	0.3	0.19	0.165227	0.34	0.32	0	0.22	0.190788	0	0.3	0.15	0.15	0.15	0.37	0	0.34	0.236667	0.205508	0	0.14	0.14	0.0933333	0.0933333	0	0.47	0	0.156667	0.271355	gi|604342622|gb|EYU41646.1|/9.32818e-105/hypothetical protein MIMGU_mgv1a002467mg [Erythranthe guttata]
Cbu_gene.8969	0	0	0	0	0	0	0	0	0	0	0	0	0	0	0	0	0	0	0	0	0.64	0.42	0	0.353333	0.353333	0.49	0	0	0.163333	0.282902	gi|255544001|ref|XP_002513063.1|/1.12763e-45/Two-component response regulator ARR8, putative [Ricinus communis]
Cbu_gene.14930	0	0	0.35	0.116667	0.202073	0	0.38	0.31	0.23	0.202237	0.4	0	1.08	0.493333	0.546016	0	0	0.41	0.136667	0.236714	0.49	0.97	0	0.486667	0.486667	0	0	0	0	0	gi|33330870|gb|AAQ10678.1|/6.51961e-81/type-B response regulator [Catharanthus roseus]
Cbu_gene.3028	0	0	0	0	0	0	0	0	0	0	0	0	0	0	0	0	0	0	0	0	0	0	0	0	0	0	0	0.32	0.106667	0.184752	gi|661883074|emb|CDP13282.1|/2.55003e-56/unnamed protein product [Coffea canephora]
Cbu_gene.182	0	0	0	0	0	0	0	0	0	0	0	0	0	0	0	0.83	0	0	0.276667	0.479201	0	0	0.63	0.21	0.21	1.44	0	0	0.48	0.831384	gi|604333622|gb|EYU37973.1|/1.36293e-41/hypothetical protein MIMGU_mgv1a026641mg, partial [Erythranthe guttata]
Cbu_gene.22298	0.12	0	0.12	0.08	0.069282	0.28	0	0.11	0.13	0.141067	0.14	0	0.25	0.13	0.1253	0	0.14	0	0.0466667	0.080829	0.17	0.11	0.12	0.133333	0.133333	0	0	0.13	0.0433333	0.0750555	gi|604322146|gb|EYU32532.1|/0/hypothetical protein MIMGU_mgv1a002003mg [Erythranthe guttata]
Cbu_gene.19819	0	0	0	0	0	0	0	0.26	0.0866667	0.150111	0	0	0	0	0	0.19	0	0	0.0633333	0.109697	0	0	0.14	0.0466667	0.0466667	0	0	0.49	0.163333	0.282902	gi|604334717|gb|EYU38789.1|/0/hypothetical protein MIMGU_mgv1a000850mg [Erythranthe guttata]
Cbu_gene.5099	0	0	0	0	0	0	0	0.62	0.206667	0.357957	0	0	0	0	0	0	0.81	0	0.27	0.467654	0	0	0	0	0	0	0	0	0	0	gi|590634965|ref|XP_007028513.1|/5.64645e-21/Type-a response regulator [Theobroma cacao]
Cbu_gene.15168	0.56	0	0	0.186667	0.323316	0.43	0	0.33	0.253333	0.225019	0	0	0.19	0.0633333	0.109697	0	0.22	0.65	0.29	0.330606	0	0	0.71	0.236667	0.236667	0.41	0.2	0.2	0.27	0.121244	gi|125543849|gb|EAY89988.1|/1.75927e-173/hypothetical protein OsI_11553 [Oryza sativa Indica Group]
Cbu_gene.24371	0	0	0	0	0	0	0	0	0	0	0	0	0	0	0	0	1.19	0	0.396667	0.687047	0	0	0	0	0	0	0	0	0	0	gi|527205454|gb|EPS71319.1|/6.38369e-14/hypothetical protein M569_03441 [Genlisea aurea]
Cbu_gene.27732	0.6	0.28	0.61	0.496667	0.187705	0	0.33	1.07	0.466667	0.547936	0.35	0.62	0.31	0.426667	0.168622	2.67	-1.06	2.47	1.36	2.09817	0.86	0.56	0.29	0.57	0.57	0.66	0	0.33	0.33	0.33	gi|388506116|gb|AFK41124.1|/5.34118e-16/unknown [Lotus japonicus]
Cbu_gene.4375	0	0	0	0	0	0	0	0	0	0	0	0	0	0	0	0	0	0	0	0	0	0	0	0	0	0.38	0	0	0.126667	0.219393	gi|604320529|gb|EYU31471.1|/1.48943e-99/hypothetical protein MIMGU_mgv1a022973mg [Erythranthe guttata]
Cbu_gene.16254	5.81	5.04	2.96	4.60333	1.47432	7.68	7.26	4.43	6.45667	1.76766	1.43	3.43	3.87	2.91	1.30046	9.95	5.82	3.39	6.38667	3.31651	11.19	4.24	5.12	6.85	6.85	3.17	3.17	7.28	4.54	2.37291	gi|604341541|gb|EYU40815.1|/3.88476e-21/hypothetical protein MIMGU_mgv11b023746mg [Erythranthe guttata]
Query=AT5G24470_APRR5_PRR5_PSEUDO-RESPONSE_REGULATOR_5															#DIV/0!
GeneID	NF-Vb-1-FPKM	NF-Vb-2-FPKM	NF-Vb-3-FPKM	NF-Vb-FPKM	STDVE	NF-Tb-1-FPKM	NF-Tb-2-FPKM	NF-Tb-3-FPKM	NF-Tb-FPKM	STDVE	NF-Rb-1-FPKM	NF-Rb-2-FPKM	NF-Rb-3-FPKM	NF-Rb-FPKM	#DIV/0!	EF-Vb-1-FPKM	EF-Vb-2-FPKM	EF-Vb-3-FPKM	EF-Vb-FPKM	STDVE	EF-Tb-1-FPKM	EF-Tb-2-FPKM	EF-Tb-3-FPKM	EF-Tb-FPKM	STDVE	EF-Rb-1-FPKM	EF-Rb-2-FPKM	EF-Rb-3-FPKM	EF-Rb-FPKM	STDVE	Blast nr
Cbu_gene.17358	0	0.16	0.17	0.11	0.0953939	0	0.37	0	0.123333	0.21362	0.19	0	0	0.0633333	0.109697	0.63	0.39	0	0.34	0.317962	0	0	0.16	0.0533333	0.0533333	0	0.18	0	0.06	0.103923	gi|661891106|emb|CDP04988.1|/3.34455e-54/unnamed protein product [Coffea canephora]
Cbu_gene.25741	0.23	0.11	0.12	0.153333	0.0665833	0.27	0.63	0	0.3	0.31607	0.13	0.36	0.36	0.283333	0.132791	0.29	0.27	0.27	0.276667	0.011547	1.15	0.43	0.33	0.636667	0.636667	0.51	0.5	0.63	0.546667	0.0723418	gi|565398020|ref|XP_006364578.1|/4.60752e-82/PREDICTED: two-component response regulator-like APRR1-like [Solanum tuberosum]
Cbu_gene.21862	0.14	0.39	0.42	0.316667	0.153731	0.48	0.6	0.37	0.483333	0.115036	0	0.28	0	0.0933333	0.161658	0.17	0	0.16	0.11	0.0953939	0	0.26	0.13	0.13	0.13	0.45	0.3	0.45	0.4	0.0866025	gi|375126877|gb|AFA35965.1|/4.79608e-97/timing of cab expression 1/pseudo-response regulator 1 [Nicotiana attenuata]
Cbu_gene.24814	1.87	0.87	1.14	1.29333	0.517333	1.08	0.82	0.67	0.856667	0.207445	1.5	1.15	0	0.883333	0.78475	0.71	1.31	1.31	1.11	0.34641	2.12	0.87	0.36	1.11667	1.11667	0.41	1.63	0.82	0.953333	0.620833	gi|571498049|ref|XP_006594103.1|/1.26346e-45/PREDICTED: two-component response regulator-like APRR7-like isoform X1 [Glycine max]
Cbu_gene.9427	0	0.27	0.3	0.19	0.165227	0.34	0.32	0	0.22	0.190788	0	0.3	0.15	0.15	0.15	0.37	0	0.34	0.236667	0.205508	0	0.14	0.14	0.0933333	0.0933333	0	0.47	0	0.156667	0.271355	gi|604342622|gb|EYU41646.1|/9.32818e-105/hypothetical protein MIMGU_mgv1a002467mg [Erythranthe guttata]
Cbu_gene.17358	0	0.16	0.17	0.11	0.0953939	0	0.37	0	0.123333	0.21362	0.19	0	0	0.0633333	0.109697	0.63	0.39	0	0.34	0.317962	0	0	0.16	0.0533333	0.0533333	0	0.18	0	0.06	0.103923	gi|661891106|emb|CDP04988.1|/3.34455e-54/unnamed protein product [Coffea canephora]
Cbu_gene.8807	0.76	0.71	0.31	0.593333	0.246644	0.53	0.67	0.82	0.673333	0.145029	1.23	1.89	2.37	1.83	0.572364	0.58	0.71	0.36	0.55	0.176918	0.65	0.43	0.43	0.503333	0.503333	0.83	0.66	0.67	0.72	0.0953939	gi|604347012|gb|EYU45316.1|/3.22633e-55/hypothetical protein MIMGU_mgv1a004082mg [Erythranthe guttata]
Cbu_gene.910	1.03	0.96	2.89	1.62667	1.09464	4.47	3.1	1.15	2.90667	1.66842	1.19	0.27	1.6	1.02	0.681102	3.91	5.13	1.81	3.61667	1.67933	3.66	2.16	3.67	3.16333	3.16333	1.41	1.4	1.13	1.31333	0.15885	gi|661893125|emb|CDP02934.1|/1.08284e-108/unnamed protein product [Coffea canephora]
Cbu_gene.18206	0	0.5	0	0.166667	0.288675	0.93	0.59	0.96	0.826667	0.205508	1.55	1.1	1.39	1.34667	0.228108	1.36	0.31	0.31	0.66	0.606218	0.37	0.25	0.26	0.293333	0.293333	1.84	2.92	0	1.58667	1.47639	gi|661893125|emb|CDP02934.1|/5.42044e-96/unnamed protein product [Coffea canephora]
Cbu_gene.24814	1.87	0.87	1.14	1.29333	0.517333	1.08	0.82	0.67	0.856667	0.207445	1.5	1.15	0	0.883333	0.78475	0.71	1.31	1.31	1.11	0.34641	2.12	0.87	0.36	1.11667	1.11667	0.41	1.63	0.82	0.953333	0.620833	gi|571498049|ref|XP_006594103.1|/1.26346e-45/PREDICTED: two-component response regulator-like APRR7-like isoform X1 [Glycine max]
Cbu_gene.9427	0	0.27	0.3	0.19	0.165227	0.34	0.32	0	0.22	0.190788	0	0.3	0.15	0.15	0.15	0.37	0	0.34	0.236667	0.205508	0	0.14	0.14	0.0933333	0.0933333	0	0.47	0	0.156667	0.271355	gi|604342622|gb|EYU41646.1|/9.32818e-105/hypothetical protein MIMGU_mgv1a002467mg [Erythranthe guttata]
Cbu_gene.8807	0.76	0.71	0.31	0.593333	0.246644	0.53	0.67	0.82	0.673333	0.145029	1.23	1.89	2.37	1.83	0.572364	0.58	0.71	0.36	0.55	0.176918	0.65	0.43	0.43	0.503333	0.503333	0.83	0.66	0.67	0.72	0.0953939	gi|604347012|gb|EYU45316.1|/3.22633e-55/hypothetical protein MIMGU_mgv1a004082mg [Erythranthe guttata]
Cbu_gene.15956	1.49	2.08	0.38	1.31667	0.863153	1.29	1.22	0.99	1.16667	0.15695	1.28	0.38	3.46	1.70667	1.58371	4.22	5.21	0.43	3.28667	2.52298	1.06	0	1.06	0.706667	0.706667	1.22	2.84	1.63	1.89667	0.842279	gi|604333120|gb|EYU37511.1|/1.66794e-56/hypothetical protein MIMGU_mgv1a014159mg [Erythranthe guttata]
Cbu_gene.7454	0	0	0	0	0	0	0	0	0	0	0	0	0	0	0	0	0.27	0.27	0.18	0.155885	0.33	0.44	0.22	0.33	0.33	0	0.25	0	0.0833333	0.144338	gi|225435092|ref|XP_002284473.1|/0/PREDICTED: laccase-17 [Vitis vinifera]
Cbu_gene.7574	0.11	0	0	0.0366667	0.0635085	0.25	0.12	0.09	0.153333	0.085049	0.12	0.11	0.11	0.113333	0.0057735	0	0.37	0.25	0.206667	0.188768	0.61	0.2	0.4	0.403333	0.403333	0.12	0.23	0	0.116667	0.115036	gi|604346316|gb|EYU44779.1|/0/hypothetical protein MIMGU_mgv1a001601mg [Erythranthe guttata]
Query=AT3G10390__FTb_FLOWERING_LOCUS_D_REDUCED_SYSTEMIC_IMMUNITY_1_RSI1															#DIV/0!
GeneID	NF-Vb-1-FPKM	NF-Vb-2-FPKM	NF-Vb-3-FPKM	NF-Vb-FPKM	STDVE	NF-Tb-1-FPKM	NF-Tb-2-FPKM	NF-Tb-3-FPKM	NF-Tb-FPKM	STDVE	NF-Rb-1-FPKM	NF-Rb-2-FPKM	NF-Rb-3-FPKM	NF-Rb-FPKM	#DIV/0!	EF-Vb-1-FPKM	EF-Vb-2-FPKM	EF-Vb-3-FPKM	EF-Vb-FPKM	STDVE	EF-Tb-1-FPKM	EF-Tb-2-FPKM	EF-Tb-3-FPKM	EF-Tb-FPKM	STDVE	EF-Rb-1-FPKM	EF-Rb-2-FPKM	EF-Rb-3-FPKM	EF-Rb-FPKM	STDVE	Blast nr
Cbu_gene.4859	0.88	0	0	0.293333	0.508068	0.17	0	0.65	0.273333	0.337095	0.17	0	0	0.0566667	0.0981495	0.19	0	0	0.0633333	0.109697	0.42	0	0.14	0.186667	0.186667	0.16	0.32	0.16	0.213333	0.092376	gi|661896019|emb|CDP00597.1|/0/unnamed protein product [Coffea canephora]
Cbu_gene.16399	0	0	0	0	0	0.12	0	0.09	0.07	0.06245	0.12	0	0	0.04	0.069282	0	0	0	0	0	0.14	0	0.1	0.08	0.08	0	0.11	0	0.0366667	0.0635085	gi|604335747|gb|EYU39635.1|/0/hypothetical protein MIMGU_mgv1a001229mg [Erythranthe guttata]
Cbu_gene.12405	0	0	0	0	0	0	0.14	0	0.0466667	0.080829	0.15	0	0	0.05	0.0866025	0	0.31	0	0.103333	0.178979	0.19	0	0.62	0.27	0.27	0.14	0	0	0.0466667	0.080829	gi|604327653|gb|EYU33410.1|/0/hypothetical protein MIMGU_mgv1a027132mg [Erythranthe guttata]
Cbu_gene.16399	0	0	0	0	0	0.12	0	0.09	0.07	0.06245	0.12	0	0	0.04	0.069282	0	0	0	0	0	0.14	0	0.1	0.08	0.08	0	0.11	0	0.0366667	0.0635085	gi|604335747|gb|EYU39635.1|/0/hypothetical protein MIMGU_mgv1a001229mg [Erythranthe guttata]
Cbu_gene.9660	0.07	0	0	0.0233333	0.0404145	0	0	0	0	0	0	0.15	0	0.05	0.0866025	0.19	0	0	0.0633333	0.109697	0.42	0.07	0.07	0.186667	0.186667	0.08	0	0	0.0266667	0.046188	gi|604334778|gb|EYU38850.1|/0/hypothetical protein MIMGU_mgv1a0001001mg, partial [Erythranthe guttata]
Cbu_gene.1787	0	0	0.52	0.173333	0.300222	0.29	0	0	0.0966667	0.167432	0.29	0.52	0.26	0.356667	0.142244	0	0.59	0	0.196667	0.340637	0	0.24	0	0.08	0.08	0.28	0	0.55	0.276667	0.275015	gi|604315845|gb|EYU28410.1|/1.95266e-163/hypothetical protein MIMGU_mgv1a018497mg [Erythranthe guttata]
Cbu_gene.12405	0	0	0	0	0	0	0.14	0	0.0466667	0.080829	0.15	0	0	0.05	0.0866025	0	0.31	0	0.103333	0.178979	0.19	0	0.62	0.27	0.27	0.14	0	0	0.0466667	0.080829	gi|604327653|gb|EYU33410.1|/0/hypothetical protein MIMGU_mgv1a027132mg [Erythranthe guttata]
Cbu_gene.2024	0.01	0	0	0.00333333	0.0057735	0	0	0	0	0	0.1	0.07	0.06	0.0766667	0.0208167	0	0	0	0	0	0	0	0	0	0	0	0.16	0.07	0.0766667	0.0802081	gi|604315845|gb|EYU28410.1|/0/hypothetical protein MIMGU_mgv1a018497mg [Erythranthe guttata]
Cbu_gene.27628	3.25	4.86	8.17	5.42667	2.50847	3	2.37	2.51	2.62667	0.330807	5.48	7.37	3.82	5.55667	1.77624	2.19	3.8	7.34	4.44333	2.63458	6.16	3.03	3.71	4.3	4.3	5.92	4.49	4.75	5.05333	0.76173	gi|661880262|emb|CDP16058.1|/2.78249e-80/unnamed protein product [Coffea canephora]
Cbu_gene.16665	0	0	0	0	0	0.34	0.95	0.26	0.516667	0.377403	0	0	0	0	0	0	0	1.02	0.34	0.588897	0	0.27	0.28	0.183333	0.183333	0.63	0	0	0.21	0.363731	gi|255561152|ref|XP_002521588.1|/7.90299e-82/amine oxidase, putative [Ricinus communis]
Cbu_gene.27628	3.25	4.86	8.17	5.42667	2.50847	3	2.37	2.51	2.62667	0.330807	5.48	7.37	3.82	5.55667	1.77624	2.19	3.8	7.34	4.44333	2.63458	6.16	3.03	3.71	4.3	4.3	5.92	4.49	4.75	5.05333	0.76173	gi|661880262|emb|CDP16058.1|/2.78249e-80/unnamed protein product [Coffea canephora]
Cbu_gene.16665	0	0	0	0	0	0.34	0.95	0.26	0.516667	0.377403	0	0	0	0	0	0	0	1.02	0.34	0.588897	0	0.27	0.28	0.183333	0.183333	0.63	0	0	0.21	0.363731	gi|255561152|ref|XP_002521588.1|/7.90299e-82/amine oxidase, putative [Ricinus communis]
Cbu_gene.12050	0.99	0.46	0.84	0.763333	0.273191	1.9	1.26	2.2	1.78667	0.480139	0.19	0.34	0.34	0.29	0.0866025	0.62	1.16	1.35	1.04333	0.378726	6.79	4.3	3.13	4.74	4.74	0.18	0.18	0.36	0.24	0.103923	gi|527186052|gb|EPS59200.1|/4.5437e-55/hypothetical protein M569_15610, partial [Genlisea aurea]
Cbu_gene.9294	6.58	8.52	10.48	8.52667	1.95001	4.09	5.72	5.11	4.97333	0.823549	5.62	7.29	4.72	5.87667	1.30408	10.86	6.71	7.88	8.48333	2.13977	8.39	5.19	6.09	6.55667	6.55667	6.08	5.33	6.29	5.9	0.504678	gi|604328314|gb|EYU33958.1|/1.52322e-65/hypothetical protein MIMGU_mgv1a005141mg [Erythranthe guttata]
Cbu_gene.24715	0	0	0.23	0.0766667	0.132791	0	0	0	0	0	0.26	0	0	0.0866667	0.150111	0	0.26	0	0.0866667	0.150111	0	0	0	0	0	0	0	0	0	0	gi|147819777|emb|CAN76196.1|/0/hypothetical protein VITISV_041073 [Vitis vinifera]
Cbu_gene.12050	0.99	0.46	0.84	0.763333	0.273191	1.9	1.26	2.2	1.78667	0.480139	0.19	0.34	0.34	0.29	0.0866025	0.62	1.16	1.35	1.04333	0.378726	6.79	4.3	3.13	4.74	4.74	0.18	0.18	0.36	0.24	0.103923	gi|527186052|gb|EPS59200.1|/4.5437e-55/hypothetical protein M569_15610, partial [Genlisea aurea]
Cbu_gene.26031	0	0	0.31	0.103333	0.178979	0.35	0	0	0.116667	0.202073	0	0.31	0.62	0.31	0.31	0	0	0	0	0	0	0	0	0	0	0	0	0	0	0	gi|604328314|gb|EYU33958.1|/5.38452e-46/hypothetical protein MIMGU_mgv1a005141mg [Erythranthe guttata]
Cbu_gene.19745	0	0	0	0	0	0	0	0	0	0	0	0.36	0	0.12	0.207846	0	0	0	0	0	0	0.32	0	0.106667	0.106667	0	0.38	0	0.126667	0.219393	gi|698558464|ref|XP_009771295.1|/1.72192e-64/PREDICTED: NADH--cytochrome b5 reductase 1-like [Nicotiana sylvestris]
Cbu_gene.23010	0	0	0	0	0	0	0	0	0	0	0	0	0	0	0	0	0	0	0	0	0.28	0	0	0.0933333	0.0933333	0	0	0	0	0	gi|460367580|ref|XP_004229651.1|/4.18601e-38/PREDICTED: polyamine oxidase 1 [Solanum lycopersicum]
Cbu_gene.135	13.86	9.32	15.52	12.9	3.20955	15.69	12.12	8.14	11.9833	3.77685	7.65	14.28	6.89	9.60667	4.06503	15.75	17.18	17.17	16.7	0.822739	29.53	14.97	17.9	20.8	20.8	14.83	11.78	6.69	11.1	4.11238	gi|604333673|gb|EYU38024.1|/0/hypothetical protein MIMGU_mgv1a020095mg [Erythranthe guttata]
Cbu_gene.5667	0.66	0.62	0.68	0.653333	0.0305505	0.38	0.36	0.59	0.443333	0.12741	0	0	0	0	0	1.68	-0.78	0.78	0.56	1.24467	0	0	0	0	0	0	0	0.73	0.243333	0.421466	gi|604332966|gb|EYU37390.1|/3.2751e-57/hypothetical protein MIMGU_mgv1a0083261mg, partial [Erythranthe guttata]
Cbu_gene.23472	0	0	0	0	0	0	0	0	0	0	0	0	0	0	0	0	0	0	0	0	0	0	0.26	0.0866667	0.0866667	0	0	0	0	0	gi|661885886|emb|CDP10503.1|/1.56018e-55/unnamed protein product [Coffea canephora]
Cbu_gene.10331	0.24	0.45	1.7	0.796667	0.789325	0.28	1.83	1.06	1.05667	0.775005	1	0.74	0.93	0.89	0.134536	2.38	1.4	1.39	1.72333	0.568712	0.34	0.35	1.13	0.606667	0.606667	0.26	0.26	0.79	0.436667	0.305996	gi|604329746|gb|EYU34936.1|/1.34605e-54/hypothetical protein MIMGU_mgv1a025522mg [Erythranthe guttata]
Cbu_gene.26846	0.33	0.61	0	0.313333	0.305341	0.75	0.71	0.43	0.63	0.174356	0.56	0	1.18	0.58	0.590254	0.62	0	0.76	0.46	0.404475	0.46	0	0.15	0.203333	0.203333	0	0.18	0	0.06	0.103923	gi|604334619|gb|EYU38703.1|/5.74885e-67/hypothetical protein MIMGU_mgv1a003077mg [Erythranthe guttata]
Cbu_gene.24066	1.06	0.85	1.38	1.09667	0.266896	0.7	1.98	0.81	1.16333	0.709389	1.74	1.4	1.56	1.56667	0.170098	2.1	1.59	0.88	1.52333	0.612726	3.43	0.42	1	1.61667	1.61667	1.15	0.82	1.82	1.26333	0.509542	gi|604336377|gb|EYU40162.1|/1.15884e-57/hypothetical protein MIMGU_mgv1a0040542mg, partial [Erythranthe guttata]
Cbu_gene.25733	0	0	0	0	0	0	0	0	0	0	0	0	0	0	0	0	0	0	0	0	0	0	0	0	0	0	0	0.57	0.19	0.32909	gi|604330851|gb|EYU35752.1|/1.23338e-70/hypothetical protein MIMGU_mgv1a0217402mg, partial [Erythranthe guttata]
Cbu_gene.26013	0	0	0	0	0	0	0.29	0	0.0966667	0.167432	0	0	0	0	0	0.34	0	0	0.113333	0.196299	1.52	0	0	0.506667	0.506667	0.29	0	0	0.0966667	0.167432	gi|604299587|gb|EYU19461.1|/4.23415e-78/hypothetical protein MIMGU_mgv1a006589mg [Erythranthe guttata]
Cbu_gene.17014	0	0	0	0	0	0	0	0	0	0	0	0	0	0	0	0	0.55	0	0.183333	0.317543	0	0	0	0	0	0	0	0	0	0	gi|604318839|gb|EYU30280.1|/6.94547e-103/hypothetical protein MIMGU_mgv1a018791mg [Erythranthe guttata]
Cbu_gene.15196	0	0	0	0	0	0	0	0	0	0	0	0	0	0	0	0	0	0	0	0	0	0	0.63	0.21	0.21	0	0	0	0	0	gi|604348499|gb|EYU46654.1|/8.24626e-84/hypothetical protein MIMGU_mgv1a018417mg [Erythranthe guttata]
Cbu_gene.2288	0.19	0	0	0.0633333	0.109697	0	0	0	0	0	0	0	0	0	0	0	0	0.23	0.0766667	0.132791	0	0	0.18	0.06	0.06	0	0	0	0	0	gi|702273278|ref|XP_010043870.1|/2.91982e-90/PREDICTED: selenoprotein O [Eucalyptus grandis]
Cbu_gene.23720	0	0.27	0	0.09	0.155885	0.33	0	0	0.11	0.190526	0	0	0	0	0	0.36	0.34	0	0.233333	0.20232	0	0.8	0	0.266667	0.266667	0	0	0.32	0.106667	0.184752	gi|604313395|gb|EYU26726.1|/0/hypothetical protein MIMGU_mgv1a027151mg [Erythranthe guttata]
Cbu_gene.20951	0	0	0	0	0	0	0	0	0	0	0	0	0	0	0	0	0	0.26	0.0866667	0.150111	0.31	0	0	0.103333	0.103333	0	0	0	0	0	gi|698439466|ref|XP_009758572.1|/2.72894e-40/PREDICTED: polyamine oxidase 1 isoform X2 [Nicotiana sylvestris]
Cbu_gene.10807	0	0	5.84	1.94667	3.37173	0	0	0	0	0	0.46	2.64	1.18	1.42667	1.11074	1.65	0.23	2.82	1.56667	1.29701	0	0	0.62	0.206667	0.206667	1.85	0	0	0.616667	1.0681	gi|604348266|gb|EYU46421.1|/4.41753e-27/hypothetical protein MIMGU_mgv1a001868mg [Erythranthe guttata]
Cbu_gene.742	2.02	2.42	0.29	1.57667	1.13209	2.33	3.78	2.05	2.72	0.928601	2.65	1.49	0.6	1.58	1.02796	0	0	1.35	0.45	0.779423	3.68	2.15	1.92	2.58333	2.58333	1.89	3.14	1.26	2.09667	0.956887	gi|448278786|gb|AGE44245.1|/7.6782e-74/hydroxyphenylpyruvate reductase [Salvia officinalis]
Cbu_gene.20296	0	0.62	0.84	0.486667	0.435584	0	0	0	0	0	0.19	0.68	0	0.29	0.350856	0	0.19	0.39	0.193333	0.195021	0.23	0.15	0	0.126667	0.126667	0.18	0	0.18	0.12	0.103923	gi|565375891|ref|XP_006354448.1|/1.11866e-50/PREDICTED: uncharacterized protein LOC102604983 [Solanum tuberosum]
Cbu_gene.7882	0	0	0	0	0	0	0	0	0	0	0	0	0	0	0	0.28	0	0	0.0933333	0.161658	0	0	0	0	0	0	0	0	0	0	gi|604345890|gb|EYU44387.1|/1.1447e-100/hypothetical protein MIMGU_mgv1a018905mg [Erythranthe guttata]
Cbu_gene.109	0	0.25	0	0.0833333	0.144338	0	0	0	0	0	0	0	0	0	0	0	0	0.31	0.103333	0.178979	0	0	0	0	0	0	0	0	0	0	gi|595795108|ref|XP_007200963.1|/3.40472e-39/hypothetical protein PRUPE_ppa003998mg [Prunus persica]
Cbu_gene.20717	0	0.55	0	0.183333	0.317543	0	0	0.13	0.0433333	0.0750555	0	0	0.15	0.05	0.0866025	0	0	0	0	0	0	0.27	0.56	0.276667	0.276667	0.16	0	0	0.0533333	0.092376	gi|604317111|gb|EYU29187.1|/0/hypothetical protein MIMGU_mgv1a006311mg [Erythranthe guttata]
Cbu_gene.5747	1.27	1.32	2.02	1.53667	0.419325	1.47	0.46	0.76	0.896667	0.518684	1.79	2.04	1.61	1.81333	0.215948	0.36	0	0	0.12	0.207846	0.4	0	0	0.133333	0.133333	0	0	0	0	0	gi|661896159|emb|CDP00737.1|/0/unnamed protein product [Coffea canephora]
Cbu_gene.691	0.23	0.21	0	0.146667	0.12741	0	0.75	0	0.25	0.433013	0.26	0.47	0.95	0.56	0.353695	0.29	0	0.27	0.186667	0.161967	0.32	0.21	0	0.176667	0.176667	0.25	0.25	0	0.166667	0.144338	gi|1167523|dbj|BAA11674.1|/0/unnamed protein product [Nicotiana tabacum]
Cbu_gene.22447	0.22	0	0.23	0.15	0.13	0	0.24	0	0.08	0.138564	0	0	0	0	0	0	0	0	0	0	0	0	0	0	0	0	0	0	0	0	gi|604347950|gb|EYU46105.1|/2.04183e-33/hypothetical protein MIMGU_mgv1a009126mg [Erythranthe guttata]
Query=AT2G19520_ACG1_ATMSI4_FVE_MSI4_MULTICOPY_SUPPRESSOR_OF_IRA1_4_NFC04_NFC4Controls_flowering															#DIV/0!
GeneID	NF-Vb-1-FPKM	NF-Vb-2-FPKM	NF-Vb-3-FPKM	NF-Vb-FPKM	STDVE	NF-Tb-1-FPKM	NF-Tb-2-FPKM	NF-Tb-3-FPKM	NF-Tb-FPKM	STDVE	NF-Rb-1-FPKM	NF-Rb-2-FPKM	NF-Rb-3-FPKM	NF-Rb-FPKM	#DIV/0!	EF-Vb-1-FPKM	EF-Vb-2-FPKM	EF-Vb-3-FPKM	EF-Vb-FPKM	STDVE	EF-Tb-1-FPKM	EF-Tb-2-FPKM	EF-Tb-3-FPKM	EF-Tb-FPKM	STDVE	EF-Rb-1-FPKM	EF-Rb-2-FPKM	EF-Rb-3-FPKM	EF-Rb-FPKM	STDVE	Blast nr
Cbu_gene.2025	2.71	3.62	2.95	3.09333	0.471628	2.46	2.54	1.21	2.07	0.745855	2.45	1.79	2	2.08	0.337194	3.66	2.94	2.94	3.18	0.415692	4.12	1.62	2.02	2.58667	2.58667	4.22	2.53	2.12	2.95667	1.11312	gi|147853287|emb|CAN82770.1|/6.43699e-44/hypothetical protein VITISV_020468 [Vitis vinifera]
Cbu_gene.22958	0	0	0	0	0	0.39	0.37	0.91	0.556667	0.306159	0	0	0	0	0	0	0	0.4	0.133333	0.23094	0	0	0	0	0	0	0.37	0	0.123333	0.21362	gi|604348419|gb|EYU46574.1|/2.20968e-103/hypothetical protein MIMGU_mgv1a010440mg [Erythranthe guttata]
Cbu_gene.2025	2.71	3.62	2.95	3.09333	0.471628	2.46	2.54	1.21	2.07	0.745855	2.45	1.79	2	2.08	0.337194	3.66	2.94	2.94	3.18	0.415692	4.12	1.62	2.02	2.58667	2.58667	4.22	2.53	2.12	2.95667	1.11312	gi|147853287|emb|CAN82770.1|/6.43699e-44/hypothetical protein VITISV_020468 [Vitis vinifera]
Cbu_gene.16848	0	0.21	0.23	0.146667	0.12741	1.33	0.25	0.82	0.8	0.540278	0	0.47	0	0.156667	0.271355	0	0.27	0.54	0.27	0.27	0	0.21	0.22	0.143333	0.143333	0.25	0.25	1.01	0.503333	0.438786	gi|565365438|ref|XP_006349413.1|/3.59872e-80/PREDICTED: WD-40 repeat-containing protein MSI1-like [Solanum tuberosum]
Cbu_gene.16848	0	0.21	0.23	0.146667	0.12741	1.33	0.25	0.82	0.8	0.540278	0	0.47	0	0.156667	0.271355	0	0.27	0.54	0.27	0.27	0	0.21	0.22	0.143333	0.143333	0.25	0.25	1.01	0.503333	0.438786	gi|565365438|ref|XP_006349413.1|/3.59872e-80/PREDICTED: WD-40 repeat-containing protein MSI1-like [Solanum tuberosum]
Cbu_gene.14265	0.63	0.59	0	0.406667	0.352751	0	0.69	0.84	0.51	0.447996	1.08	0.65	0	0.576667	0.543722	0	0	0.37	0.123333	0.21362	1.78	2.04	0.6	1.47333	1.47333	1.71	0.68	0	0.796667	0.860949	gi|604315382|gb|EYU28088.1|/3.24965e-100/hypothetical protein MIMGU_mgv1a010372mg [Erythranthe guttata]
Cbu_gene.11849	0	0	0	0	0	0	0	0	0	0	0	0	0.49	0.163333	0.282902	0.59	0	0	0.196667	0.340637	0.67	0	0	0.223333	0.223333	0	0.51	0	0.17	0.294449	gi|604331819|gb|EYU36677.1|/5.16398e-169/hypothetical protein MIMGU_mgv1a009543mg [Erythranthe guttata]
Cbu_gene.140	0.52	0.48	0.26	0.42	0.14	0.3	0.57	0.46	0.443333	0.135769	0	0	0	0	0	0.98	0	0	0.326667	0.565803	0	0	0.25	0.0833333	0.0833333	0	0	0	0	0	gi|604333604|gb|EYU37955.1|/5.62924e-48/hypothetical protein MIMGU_mgv1a008168mg [Erythranthe guttata]
Cbu_gene.140	0.52	0.48	0.26	0.42	0.14	0.3	0.57	0.46	0.443333	0.135769	0	0	0	0	0	0.98	0	0	0.326667	0.565803	0	0	0.25	0.0833333	0.0833333	0	0	0	0	0	gi|604333604|gb|EYU37955.1|/5.62924e-48/hypothetical protein MIMGU_mgv1a008168mg [Erythranthe guttata]
Cbu_gene.2840	0.69	0.67	0.64	0.666667	0.0251661	0	0	0	0	0	0	0	0	0	0	0	0	0	0	0	0	0	0.96	0.32	0.32	0	0	0.34	0.113333	0.196299	gi|604343983|gb|EYU42800.1|/0/hypothetical protein MIMGU_mgv1a003351mg [Erythranthe guttata]
Cbu_gene.2830	0	0	0	0	0	0	0	0	0	0	0	0.27	0	0.09	0.155885	0	0	0	0	0	0	0	0.25	0.0833333	0.0833333	0	0.28	0	0.0933333	0.161658	gi|108711361|gb|ABF99156.1|/0/retrotransposon protein, putative, Ty1-copia subclass [Oryza sativa Japonica Group]
Cbu_gene.8898	0	0.56	0.03	0.196667	0.315013	0.15	0	0.06	0.07	0.0754983	0.06	0.05	0.04	0.05	0.01	0.04	0.08	0	0.04	0.04	0.05	0	0	0.0166667	0.0166667	0.01	0	0.16	0.0566667	0.0896289	gi|604336467|gb|EYU40229.1|/7.03835e-148/hypothetical protein MIMGU_mgv1a008949mg [Erythranthe guttata]
Cbu_gene.13298	0.41	0.58	0.21	0.4	0.185203	0.24	0.9	0.55	0.563333	0.330202	0	1.07	0.43	0.5	0.538424	0	0.48	0.24	0.24	0.24	0.59	0	0.39	0.326667	0.326667	1.13	0.68	0.23	0.68	0.45	gi|604336467|gb|EYU40229.1|/2.15925e-151/hypothetical protein MIMGU_mgv1a008949mg [Erythranthe guttata]
Cbu_gene.14265	0.63	0.59	0	0.406667	0.352751	0	0.69	0.84	0.51	0.447996	1.08	0.65	0	0.576667	0.543722	0	0	0.37	0.123333	0.21362	1.78	2.04	0.6	1.47333	1.47333	1.71	0.68	0	0.796667	0.860949	gi|604315382|gb|EYU28088.1|/3.24965e-100/hypothetical protein MIMGU_mgv1a010372mg [Erythranthe guttata]
Cbu_gene.1719	0	0.36	0	0.12	0.207846	0	0.28	0.58	0.286667	0.290057	0.3	0.27	0.13	0.233333	0.0907377	0.33	0	0.15	0.16	0.165227	0.18	0.12	0.12	0.14	0.14	0.28	0.14	0.85	0.423333	0.376076	gi|604302022|gb|EYU21608.1|/0/hypothetical protein MIMGU_mgv1a001066mg [Erythranthe guttata]
Cbu_gene.18208	0.3	0	0	0.1	0.173205	0	0	0	0	0	0	0	0	0	0	0	0	0	0	0	0	0	0	0	0	0	0	0	0	0	gi|566201574|ref|XP_006374732.1|/7.51417e-106/hypothetical protein POPTR_0014s00310g [Populus trichocarpa]
Cbu_gene.13420	0.73	0.23	0	0.32	0.373229	0	0	0	0	0	0	0	0.25	0.0833333	0.144338	0.31	0	0	0.103333	0.178979	0	0	0.23	0.0766667	0.0766667	0	0	0	0	0	gi|604333440|gb|EYU37791.1|/1.39734e-75/hypothetical protein MIMGU_mgv1a008244mg [Erythranthe guttata]
Cbu_gene.21540	0	0.1	0	0.0333333	0.057735	0	0	0.1	0.0333333	0.057735	0	0	0	0	0	0.14	0.13	0.38	0.216667	0.141539	0.16	0.1	0.31	0.19	0.19	0	0.12	0	0.04	0.069282	gi|604336206|gb|EYU40037.1|/0/hypothetical protein MIMGU_mgv1a000578mg [Erythranthe guttata]
Cbu_gene.9796	0.29	0.54	0.29	0.373333	0.144338	0	0.94	0	0.313333	0.542709	0	0	0	0	0	0	0.33	0.33	0.22	0.190526	2.03	1.07	0.54	1.21333	1.21333	0.31	0.31	0.31	0.31	0	gi|697131812|ref|XP_009619963.1|/5.9969e-145/PREDICTED: vegetative incompatibility protein HET-E-1-like [Nicotiana tomentosiformis]
Cbu_gene.17391	0.17	0.16	0	0.11	0.0953939	0.59	0	0.15	0.246667	0.306649	0	0.18	0	0.06	0.103923	0	0.2	0.4	0.2	0.2	0	0.16	0	0.0533333	0.0533333	0.56	0	0	0.186667	0.323316	gi|604299889|gb|EYU19732.1|/0/hypothetical protein MIMGU_mgv1a006189mg [Erythranthe guttata]
Cbu_gene.7024	0	0	0	0	0	0	0	0	0	0	0	0	0	0	0	0	0	0	0	0	0	0.24	0.24	0.16	0.16	0	0	0	0	0	gi|604346706|gb|EYU45086.1|/0/hypothetical protein MIMGU_mgv1a006510mg [Erythranthe guttata]
Cbu_gene.15191	0.62	0.58	0.63	0.61	0.0264575	0.48	0.9	0.55	0.643333	0.225019	1.18	1.06	0.21	0.816667	0.528804	0.52	0.72	0.24	0.493333	0.241109	0.59	1.73	1.76	1.36	1.36	0.68	0.45	0.45	0.526667	0.132791	gi|604333801|gb|EYU38111.1|/0/hypothetical protein MIMGU_mgv1a004302mg [Erythranthe guttata]
Cbu_gene.726	4.2	2.35	3.99	3.51333	1.01293	1.94	1.53	1	1.49	0.471275	1.61	2.59	2.32	2.17333	0.506195	2.12	3.92	3.59	3.21	0.95828	4.37	1.56	1.33	2.42	2.42	2.75	0	2.15	1.63333	1.44597	gi|604301893|gb|EYU21479.1|/1.21136e-112/hypothetical protein MIMGU_mgv1a019635mg, partial [Erythranthe guttata]
Cbu_gene.23427	0	0	0	0	0	0	0	0	0	0	0	0	0	0	0	0	0	0	0	0	0	0	0.3	0.1	0.1	0	0	0	0	0	gi|604345837|gb|EYU44334.1|/1.27489e-175/hypothetical protein MIMGU_mgv1a022738mg [Erythranthe guttata]
Cbu_gene.24232	0	0	0	0	0	0	0.31	0	0.103333	0.178979	0.32	0	0	0.106667	0.184752	0	0	0.65	0.216667	0.375278	0.4	0	0.27	0.223333	0.223333	0	0	0.31	0.103333	0.178979	gi|586829737|gb|AHJ80984.1|/0/WD-repeat containing protein [Erythranthe lewisii]
Cbu_gene.14580	0.25	0	0	0.0833333	0.144338	0	0	0	0	0	0	0.25	0.25	0.166667	0.144338	0.62	0.58	0	0.4	0.346987	0	0	0.23	0.0766667	0.0766667	0	0.27	0	0.09	0.155885	gi|604298678|gb|EYU18680.1|/3.7117e-119/hypothetical protein MIMGU_mgv1a003585mg [Erythranthe guttata]
Cbu_gene.7090	0	0.2	0.22	0.14	0.121655	0.25	0	0	0.0833333	0.144338	0	0	0.22	0.0733333	0.127017	0	0	0	0	0	0	0.2	0.2	0.133333	0.133333	0	0	0	0	0	gi|604297558|gb|EYU17771.1|/8.02546e-175/hypothetical protein MIMGU_mgv1a004798mg [Erythranthe guttata]
Cbu_gene.9936	0.52	0.49	0	0.336667	0.291947	0.3	0	0.23	0.176667	0.15695	0	0	0	0	0	0.33	0.92	0.91	0.72	0.337787	0.37	0	0	0.123333	0.123333	0	0.28	0.29	0.19	0.164621	gi|527205772|gb|EPS71541.1|/5.30433e-174/hypothetical protein M569_03220 [Genlisea aurea]
Cbu_gene.2670	0	0	0	0	0	0	0	0	0	0	0	1.24	0	0.413333	0.715914	0	0	0.47	0.156667	0.271355	0.57	0.37	0	0.313333	0.313333	1.31	0	0	0.436667	0.756329	gi|527195968|gb|EPS65011.1|/2.00473e-109/hypothetical protein M569_09765, partial [Genlisea aurea]
Cbu_gene.11249	0	0.25	0	0.0833333	0.144338	0	0	0.47	0.156667	0.271355	0.31	0	0	0.103333	0.178979	0	0	0	0	0	0.38	0.25	0	0.21	0.21	0	0	0	0	0	gi|604301264|gb|EYU20968.1|/0/hypothetical protein MIMGU_mgv1a006304mg [Erythranthe guttata]
Cbu_gene.14207	0.59	0	0.6	0.396667	0.34356	0	0	0	0	0	0	0	0	0	0	0.74	0	0.34	0.36	0.370405	1.25	0.27	0	0.506667	0.506667	0	0	0	0	0	gi|604303920|gb|EYU23270.1|/2.64169e-90/hypothetical protein MIMGU_mgv1a006755mg [Erythranthe guttata]
Cbu_gene.16663	0	0	0	0	0	0	0	0.19	0.0633333	0.109697	0.24	0	0	0.08	0.138564	0	0	0	0	0	0	0	0	0	0	0	0	0.23	0.0766667	0.132791	gi|697153559|ref|XP_009631029.1|/2.94208e-95/PREDICTED: WD repeat-containing protein 26-like isoform X2 [Nicotiana tomentosiformis]
Cbu_gene.3092	0.58	0	0	0.193333	0.334863	0.67	0	0	0.223333	0.386825	0	0.3	0	0.1	0.173205	0	0.34	0	0.113333	0.196299	0.41	0	0	0.136667	0.136667	1.57	0	0	0.523333	0.90644	gi|698535735|ref|XP_009764283.1|/4.75472e-80/PREDICTED: WD repeat-containing protein 61-like [Nicotiana sylvestris]
Cbu_gene.8877	0	0.44	0	0.146667	0.254034	0.55	0	0	0.183333	0.317543	0.27	0.49	0.99	0.583333	0.368963	0.3	0.28	0	0.193333	0.16773	1.69	0.44	0	0.71	0.71	0	0.52	0	0.173333	0.300222	gi|604347062|gb|EYU45366.1|/0/hypothetical protein MIMGU_mgv1a006225mg [Erythranthe guttata]
Cbu_gene.3092	0.58	0	0	0.193333	0.334863	0.67	0	0	0.223333	0.386825	0	0.3	0	0.1	0.173205	0	0.34	0	0.113333	0.196299	0.41	0	0	0.136667	0.136667	1.57	0	0	0.523333	0.90644	gi|698535735|ref|XP_009764283.1|/4.75472e-80/PREDICTED: WD repeat-containing protein 61-like [Nicotiana sylvestris]
Cbu_gene.21350	0.2	0.56	0.2	0.32	0.207846	0.23	0.22	0	0.15	0.13	0.23	0.21	0.21	0.216667	0.011547	0.25	0.23	1.17	0.55	0.537029	0	0	0	0	0	0.87	0.22	0	0.363333	0.452364	gi|604299247|gb|EYU19182.1|/8.24603e-65/hypothetical protein MIMGU_mgv1a006229mg [Erythranthe guttata]
Cbu_gene.8714	0	0	0	0	0	0.2	0	0	0.0666667	0.11547	0	0	0	0	0	0	0	0	0	0	0	0	0	0	0	0	0.18	0	0.06	0.103923	gi|604346945|gb|EYU45249.1|/9.22717e-81/hypothetical protein MIMGU_mgv1a002075mg [Erythranthe guttata]
Cbu_gene.14664	0.31	0.29	0	0.2	0.173494	0	0	0	0	0	1.41	0.31	0	0.573333	0.740968	1.54	0.71	0.36	0.87	0.606053	0.87	0.85	0	0.573333	0.573333	0	0	0.33	0.11	0.190526	gi|604346219|gb|EYU44682.1|/2.05165e-169/hypothetical protein MIMGU_mgv1a010776mg [Erythranthe guttata]
Cbu_gene.13420	0.73	0.23	0	0.32	0.373229	0	0	0	0	0	0	0	0.25	0.0833333	0.144338	0.31	0	0	0.103333	0.178979	0	0	0.23	0.0766667	0.0766667	0	0	0	0	0	gi|604333440|gb|EYU37791.1|/1.39734e-75/hypothetical protein MIMGU_mgv1a008244mg [Erythranthe guttata]
Cbu_gene.23051	0.28	0	0	0.0933333	0.161658	0	0	0.12	0.04	0.069282	0	0.29	0	0.0966667	0.167432	0	0.33	0	0.11	0.190526	0	0.13	0	0.0433333	0.0433333	0.15	0.15	0.31	0.203333	0.092376	gi|604344199|gb|EYU42998.1|/0/hypothetical protein MIMGU_mgv1a001021mg [Erythranthe guttata]
Cbu_gene.17807	0	0	0	0	0	0	0	0	0	0	0	0	0	0	0	0	0	0	0	0	0	0.27	0	0.09	0.09	0	0	0	0	0	gi|460369996|ref|XP_004230841.1|/1.57485e-137/PREDICTED: myosin heavy chain kinase B [Solanum lycopersicum]
Cbu_gene.3710	0	0	0	0	0	0.36	0.34	0	0.233333	0.20232	0	0	0	0	0	0.39	0	0	0.13	0.225167	0	0	0	0	0	0	0	0	0	0	gi|565343265|ref|XP_006338758.1|/4.83764e-162/PREDICTED: vegetative incompatibility protein HET-E-1-like [Solanum tuberosum]
Cbu_gene.1884	0	0	0.15	0.05	0.0866025	0	0	0	0	0	0	0	0	0	0	0	0	0	0	0	0.42	0.14	0	0.186667	0.186667	0	0	0	0	0	gi|604346945|gb|EYU45249.1|/1.54986e-156/hypothetical protein MIMGU_mgv1a002075mg [Erythranthe guttata]
Cbu_gene.18217	0	0	0	0	0	0	0	0	0	0	0	0	0	0	0	0	0	0	0	0	0	0	0	0	0	0.33	0	0	0.11	0.190526	gi|604346219|gb|EYU44682.1|/2.98343e-167/hypothetical protein MIMGU_mgv1a010776mg [Erythranthe guttata]
Cbu_gene.14607	1.24	1.33	1.09	1.22	0.121244	2.05	1.17	1.11	1.44333	0.526245	2.04	3.48	0.92	2.14667	1.28333	1.8	-1.04	1.66	0.806667	1.60079	1.52	0.83	0.84	1.06333	1.06333	0.39	0.77	3.12	1.42667	1.47873	gi|604333328|gb|EYU37679.1|/0/hypothetical protein MIMGU_mgv1a002687mg [Erythranthe guttata]
Cbu_gene.5523	0	0	0	0	0	0.3	0	0	0.1	0.173205	0	0	0	0	0	0	0.3	0.6	0.3	0.3	0	0.24	0.25	0.163333	0.163333	0	0	0	0	0	gi|527193097|gb|EPS63257.1|/1.12245e-87/hypothetical protein M569_11527 [Genlisea aurea]
Cbu_gene.23938	0	0	0	0	0	0	0	0	0	0	0	0	0	0	0	0	0	0	0	0	0	0	0.26	0.0866667	0.0866667	0.3	0	0	0.1	0.173205	gi|661895642|emb|CDP00220.1|/3.10742e-144/unnamed protein product [Coffea canephora]
Cbu_gene.10133	0.91	0	0	0.303333	0.525389	0	0	0	0	0	0	0	0	0	0	0	1.07	2.14	1.07	1.07	0	0	0	0	0	1	0	0	0.333333	0.57735	gi|604322355|gb|EYU32741.1|/3.54139e-63/hypothetical protein MIMGU_mgv1a006804mg [Erythranthe guttata]
Cbu_gene.14230	0	0.19	0	0.0633333	0.109697	0.23	0.44	0	0.223333	0.220076	0	0	0.62	0.206667	0.357957	0	0.23	0.7	0.31	0.356791	1.71	0.75	0.19	0.883333	0.883333	0	0.44	0	0.146667	0.254034	gi|604344548|gb|EYU43302.1|/2.38525e-69/hypothetical protein MIMGU_mgv1a025210mg, partial [Erythranthe guttata]
Cbu_gene.11362	0.2	0.19	0.41	0.266667	0.124231	0.23	0	0.18	0.136667	0.120968	0.11	0.1	0.41	0.206667	0.176163	0.63	0.47	0.58	0.56	0.0818535	0.71	0.19	0.09	0.33	0.33	0.22	0.11	0.66	0.33	0.291033	gi|604331891|gb|EYU36749.1|/0/hypothetical protein MIMGU_mgv1a000357mg [Erythranthe guttata]
Cbu_gene.2670	0	0	0	0	0	0	0	0	0	0	0	1.24	0	0.413333	0.715914	0	0	0.47	0.156667	0.271355	0.57	0.37	0	0.313333	0.313333	1.31	0	0	0.436667	0.756329	gi|527195968|gb|EPS65011.1|/2.00473e-109/hypothetical protein M569_09765, partial [Genlisea aurea]
Cbu_gene.1039	0	0	0.33	0.11	0.190526	0	0	0	0	0	0	0	0	0	0	0	0	0	0	0	0	0	0	0	0	0	0	0	0	0	gi|590706237|ref|XP_007047667.1|/8.85572e-47/Transducin/WD40 repeat-like superfamily protein [Theobroma cacao]
Cbu_gene.716	0	0	0	0	0	0	0	0	0	0	0	0	0.66	0.22	0.381051	0	0	0	0	0	0	0	0	0	0	0	0	0	0	0	gi|657978041|ref|XP_008380946.1|/8.0703e-165/PREDICTED: protein transport protein SEC13-like [Malus domestica]
Cbu_gene.15762	0	0	0	0	0	0	0	0.91	0.303333	0.525389	0	0	0	0	0	0	0	0	0	0	0	0	0	0	0	0	0	0	0	0	gi|661881346|emb|CDP15093.1|/4.09706e-112/unnamed protein product [Coffea canephora]
Cbu_gene.24726	0.29	0.18	0.1	0.19	0.0953939	0.22	0	0.17	0.13	0.115326	0.11	0.4	0	0.17	0.20664	0.25	0.34	0.23	0.273333	0.0585947	0	0.27	0.18	0.15	0.15	0.11	0.32	0.64	0.356667	0.266896	gi|604326883|gb|EYU32877.1|/0/hypothetical protein MIMGU_mgv1a000353mg [Erythranthe guttata]
Cbu_gene.13718	0.09	0.32	0.09	0.166667	0.132791	0.1	0.28	0.23	0.203333	0.0929157	0	0.09	0	0.03	0.0519615	0.66	0.41	0.4	0.49	0.147309	0.37	0.16	0.08	0.203333	0.203333	0	0.19	0.57	0.253333	0.29023	gi|604319504|gb|EYU30696.1|/0/hypothetical protein MIMGU_mgv1a000156mg [Erythranthe guttata]
Cbu_gene.5523	0	0	0	0	0	0.3	0	0	0.1	0.173205	0	0	0	0	0	0	0.3	0.6	0.3	0.3	0	0.24	0.25	0.163333	0.163333	0	0	0	0	0	gi|527193097|gb|EPS63257.1|/1.12245e-87/hypothetical protein M569_11527 [Genlisea aurea]
Cbu_gene.26340	0	0	0	0	0	0.23	0.22	0.18	0.21	0.0264575	0	0	0	0	0	0	0	0.24	0.08	0.138564	0	0	0	0	0	0	0	0	0	0	gi|604331132|gb|EYU35990.1|/0/hypothetical protein MIMGU_mgv1a026982mg [Erythranthe guttata]
Cbu_gene.12352	0.17	0.04	0.04	0.0833333	0.0750555	0.05	0.05	0.04	0.0466667	0.0057735	0.05	0.22	0.13	0.133333	0.085049	0.11	0.25	0.1	0.153333	0.083865	0.37	0.12	0.2	0.23	0.23	0.05	0.19	0	0.08	0.0984886	gi|604342112|gb|EYU41256.1|/0/hypothetical protein MIMGU_mgv1a000012mg [Erythranthe guttata]
Cbu_gene.23410	3.83	3.13	4.39	3.78333	0.631295	3.33	2.62	2.98	2.97667	0.355012	8.84	3.96	4.47	5.75667	2.68239	2.42	-2.81	5.05	1.55333	4.00103	5.45	3.12	1.37	3.31333	3.31333	2.1	3.14	1.58	2.27333	0.794313	gi|604335367|gb|EYU39292.1|/2.09446e-90/hypothetical protein MIMGU_mgv1a013758mg [Erythranthe guttata]
Cbu_gene.480	0.61	0.19	0.21	0.336667	0.236925	0.35	0.66	0.36	0.456667	0.176163	0	0.21	0.42	0.21	0.21	0.77	0.71	0.47	0.65	0.158745	1.15	0.19	0.77	0.703333	0.703333	0	0.44	0	0.146667	0.254034	gi|604297513|gb|EYU17726.1|/0/hypothetical protein MIMGU_mgv1a003168mg [Erythranthe guttata]
Query=AT4G02560_Tb_LUMINIDEPENDENS															#DIV/0!
GeneID	NF-Vb-1-FPKM	NF-Vb-2-FPKM	NF-Vb-3-FPKM	NF-Vb-FPKM	STDVE	NF-Tb-1-FPKM	NF-Tb-2-FPKM	NF-Tb-3-FPKM	NF-Tb-FPKM	STDVE	NF-Rb-1-FPKM	NF-Rb-2-FPKM	NF-Rb-3-FPKM	NF-Rb-FPKM	#DIV/0!	EF-Vb-1-FPKM	EF-Vb-2-FPKM	EF-Vb-3-FPKM	EF-Vb-FPKM	STDVE	EF-Tb-1-FPKM	EF-Tb-2-FPKM	EF-Tb-3-FPKM	EF-Tb-FPKM	STDVE	EF-Rb-1-FPKM	EF-Rb-2-FPKM	EF-Rb-3-FPKM	EF-Rb-FPKM	STDVE	Blast nr
Cbu_gene.6397	0	0	0	0	0	0	0	0	0	0	0.37	0.17	0	0.18	0.185203	0.81	0.75	0.94	0.833333	0.0971253	0.23	0.75	0.15	0.376667	0.376667	0.53	0.35	0.18	0.353333	0.175024	gi|604348548|gb|EYU46703.1|/2.41518e-54/hypothetical protein MIMGU_mgv1a000955mg [Erythranthe guttata]
Cbu_gene.6397	0	0	0	0	0	0	0	0	0	0	0.37	0.17	0	0.18	0.185203	0.81	0.75	0.94	0.833333	0.0971253	0.23	0.75	0.15	0.376667	0.376667	0.53	0.35	0.18	0.353333	0.175024	gi|604348548|gb|EYU46703.1|/2.41518e-54/hypothetical protein MIMGU_mgv1a000955mg [Erythranthe guttata]
Cbu_gene.6397	0	0	0	0	0	0	0	0	0	0	0.37	0.17	0	0.18	0.185203	0.81	0.75	0.94	0.833333	0.0971253	0.23	0.75	0.15	0.376667	0.376667	0.53	0.35	0.18	0.353333	0.175024	gi|604348548|gb|EYU46703.1|/2.41518e-54/hypothetical protein MIMGU_mgv1a000955mg [Erythranthe guttata]
Cbu_gene.6397	0	0	0	0	0	0	0	0	0	0	0.37	0.17	0	0.18	0.185203	0.81	0.75	0.94	0.833333	0.0971253	0.23	0.75	0.15	0.376667	0.376667	0.53	0.35	0.18	0.353333	0.175024	gi|604348548|gb|EYU46703.1|/2.41518e-54/hypothetical protein MIMGU_mgv1a000955mg [Erythranthe guttata]
Cbu_gene.13853	0	0	0	0	0	0	0.08	0.13	0.07	0.0655744	0	0	0.08	0.0266667	0.046188	0.19	0.18	0	0.123333	0.106927	0.32	0.07	0.21	0.2	0.2	0	0	0	0	0	gi|604318416|gb|EYU29926.1|/0/hypothetical protein MIMGU_mgv1a000195mg [Erythranthe guttata]
Cbu_gene.27709	0.29	0.55	0.3	0.38	0.147309	0	0.32	0.13	0.15	0.160935	0	0	0.3	0.1	0.173205	0	0	0	0	0	1.24	0.54	0.69	0.823333	0.823333	0.16	0.95	0.16	0.423333	0.456107	gi|527186395|gb|EPS59383.1|/1.43168e-148/hypothetical protein M569_15425, partial [Genlisea aurea]
Cbu_gene.1335	0.07	0	0	0.0233333	0.0404145	0.08	0	0.45	0.176667	0.240069	0	0.07	0.07	0.0466667	0.0404145	0	-0.17	0.08	-0.03	0.127671	0.31	0.13	0.21	0.216667	0.216667	0.08	0	0	0.0266667	0.046188	gi|604318416|gb|EYU29926.1|/0/hypothetical protein MIMGU_mgv1a000195mg [Erythranthe guttata]
Cbu_gene.19420	0	0	0	0	0	0	0	0	0	0	0	0	0	0	0	0.69	0	0	0.23	0.398372	0.77	0	0	0.256667	0.256667	0	0	0	0	0	gi|29423270|gb|AAO73521.1|/4.70248e-176/gag-pol polyprotein [Glycine max]
Cbu_gene.13847	0	0.07	0.08	0.05	0.043589	0.44	0	0.14	0.193333	0.224796	0.09	0.47	0	0.186667	0.249466	0.29	0.36	0.09	0.246667	0.140119	0.65	0.21	0.14	0.333333	0.333333	0.08	0	0.17	0.0833333	0.085049	gi|604318416|gb|EYU29926.1|/0/hypothetical protein MIMGU_mgv1a000195mg [Erythranthe guttata]
Cbu_gene.1336	0.07	0.25	0.34	0.22	0.137477	0.3	0.65	0.12	0.356667	0.269506	0.23	0.07	0.07	0.123333	0.092376	0.17	-0.15	0.46	0.16	0.305123	0.19	0.18	0.06	0.143333	0.143333	0	0.29	0.14	0.143333	0.145029	gi|604318416|gb|EYU29926.1|/0/hypothetical protein MIMGU_mgv1a000195mg [Erythranthe guttata]
Cbu_gene.23450	0.03	0	0	0.01	0.0173205	0	0	0	0	0	0	0	0	0	0	0	0	0	0	0	0	0	0	0	0	0	0	0	0	0	gi|29423282|gb|AAO73529.1|/0/gag-pol polyprotein [Glycine max]
Cbu_gene.14116	0	0.99	0.54	0.51	0.495681	0.88	1.94	0.83	1.21667	0.626924	1.32	3.72	1.97	2.33667	1.2413	2.21	3.13	1.26	2.2	0.93504	0	0	0	0	0	1.67	0.66	0.66	0.996667	0.583124	gi|604348644|gb|EYU46799.1|/4.736e-138/hypothetical protein MIMGU_mgv1a003430mg [Erythranthe guttata]
Cbu_gene.27688	0	0	0	0	0	0.24	0	0.19	0.143333	0.126623	0	0	0	0	0	0	0	0	0	0	0	0.39	0	0.13	0.13	0	0	0	0	0	gi|604328450|gb|EYU34043.1|/0/hypothetical protein MIMGU_mgv1a003704mg [Erythranthe guttata]
Cbu_gene.14464	0	0	0	0	0	0	0	0.29	0.0966667	0.167432	0.12	0.22	0	0.113333	0.110151	0.14	0	0.13	0.09	0.0781025	0	0	0	0	0	0.23	0.12	0	0.116667	0.115036	gi|661877510|emb|CDP18633.1|/0/unnamed protein product [Coffea canephora]
Cbu_gene.19295	0.18	0	0.18	0.12	0.103923	0.41	1.15	0.31	0.623333	0.458839	0.81	0.18	0	0.33	0.425323	0.22	0	0.62	0.28	0.314325	1	0.65	0.67	0.773333	0.773333	0.19	0.19	0.38	0.253333	0.109697	gi|604301756|gb|EYU21342.1|/9.41701e-141/hypothetical protein MIMGU_mgv1a009542mg [Erythranthe guttata]
Cbu_gene.9433	0	0.8	0.35	0.383333	0.40104	0	0.37	0.15	0.173333	0.1861	0.39	0.18	0.89	0.486667	0.364737	0.65	0.2	0.6	0.483333	0.246644	0.24	0.48	0.32	0.346667	0.346667	0	0.74	0.38	0.373333	0.370045	gi|595812694|ref|XP_007203452.1|/0/hypothetical protein PRUPE_ppa022115mg [Prunus persica]
Cbu_gene.8673	0	0.15	0	0.05	0.0866025	0	0.18	0	0.06	0.103923	0	0	0	0	0	0	0	0.38	0.126667	0.219393	0	0.15	0	0.05	0.05	0	0.18	0	0.06	0.103923	gi|697120485|ref|XP_009614209.1|/0/PREDICTED: DEAD-box ATP-dependent RNA helicase 41 [Nicotiana tomentosiformis]
Query=NM_001338374.1_Arabidopsis_thaliana_AP2/B3-like_transcrRbtional_factor_family_protein_(VRN1)_mRNA															#DIV/0!
GeneID	NF-Vb-1-FPKM	NF-Vb-2-FPKM	NF-Vb-3-FPKM	NF-Vb-FPKM	STDVE	NF-Tb-1-FPKM	NF-Tb-2-FPKM	NF-Tb-3-FPKM	NF-Tb-FPKM	STDVE	NF-Rb-1-FPKM	NF-Rb-2-FPKM	NF-Rb-3-FPKM	NF-Rb-FPKM	#DIV/0!	EF-Vb-1-FPKM	EF-Vb-2-FPKM	EF-Vb-3-FPKM	EF-Vb-FPKM	STDVE	EF-Tb-1-FPKM	EF-Tb-2-FPKM	EF-Tb-3-FPKM	EF-Tb-FPKM	STDVE	EF-Rb-1-FPKM	EF-Rb-2-FPKM	EF-Rb-3-FPKM	EF-Rb-FPKM	STDVE	Blast nr
Cbu_gene.12171	0	0.48	0	0.16	0.277128	0.3	0.28	0.23	0.27	0.0360555	0	0	0	0	0	0	0.61	0	0.203333	0.352184	0	0.48	0.74	0	0.406667	0.57	1.13	0	0.566667	0.565007	gi|698508137|ref|XP_009799359.1|/4.57574e-65/PREDICTED: uncharacterized protein LOC104245449 [Nicotiana sylvestris]
Query=NM_117787.4_Arabidopsis_thaliana_VEFS-Box_of_polycomb_protein_(VRN2)_mRNA															#DIV/0!
GeneID	NF-Vb-1-FPKM	NF-Vb-2-FPKM	NF-Vb-3-FPKM	NF-Vb-FPKM	STDVE	NF-Tb-1-FPKM	NF-Tb-2-FPKM	NF-Tb-3-FPKM	NF-Tb-FPKM	STDVE	NF-Rb-1-FPKM	NF-Rb-2-FPKM	NF-Rb-3-FPKM	NF-Rb-FPKM	#DIV/0!	EF-Vb-1-FPKM	EF-Vb-2-FPKM	EF-Vb-3-FPKM	EF-Vb-FPKM	STDVE	EF-Tb-1-FPKM	EF-Tb-2-FPKM	EF-Tb-3-FPKM	EF-Tb-FPKM	STDVE	EF-Rb-1-FPKM	EF-Rb-2-FPKM	EF-Rb-3-FPKM	EF-Rb-FPKM	STDVE	Blast nr
Cbu_gene.18009	0.5	1.17	0.51	0.726667	0.38397	0.29	1.1	0	0.463333	0.570117	0.29	0.26	0	0.183333	0.159478	0.63	0.59	0.29	0.503333	0.185831	1.43	2.1	0.24	1.25667	1.25667	0.55	0.27	0.55	0.456667	0.161658	gi|604329498|gb|EYU34829.1|/1.83151e-77/hypothetical protein MIMGU_mgv1a003795mg [Erythranthe guttata]	0.456667
Cbu_gene.26004	5.39	5.34	7.24	5.99	1.08282	8.58	6.83	5.66	7.02333	1.46957	11.25	5.76	9.04	8.68333	2.76232	8.57	8.56	5.79	7.64	1.60215	10.71	4.62	4.91	6.74667	6.74667	11.87	9.25	9.09	10.07	1.5609	gi|147772908|emb|CAN64580.1|/0/hypothetical protein VITISV_002159 [Vitis vinifera]
Cbu_gene.23119	0.26	0.4	0.09	0.25	0.155242	0.1	0.28	0.53	0.303333	0.215948	0.2	0.09	0.36	0.216667	0.135769	0.33	0.1	0.2	0.21	0.115326	0.85	0.4	0.24	0.496667	0.496667	0.47	0.19	0.28	0.313333	0.142945	gi|703070239|ref|XP_010088737.1|/6.5443e-174/Isoxaben-resistant protein 2 [Morus notabilis]
Cbu_gene.9211	0	0	0	0	0	0	0.24	0	0.08	0.138564	0.5	0	0	0.166667	0.288675	0.55	-0.51	0	0.0133333	0.530126	0.62	0.2	0.21	0.343333	0.343333	0.48	0	0.48	0.32	0.277128	gi|720082590|ref|XP_010242637.1|/1.89115e-32/PREDICTED: uncharacterized protein LOC104586931 [Nelumbo nucifera]
Cbu_gene.15825	0	0	0	0	0	0	0	0	0	0	0	0	0	0	0	0	0	0	0	0	0	0	0	0	0	0.97	0	0	0.323333	0.56003	gi|698500198|ref|XP_009795876.1|/4.33442e-34/PREDICTED: 50S ribosomal protein L28, chloroplastic [Nicotiana sylvestris]
Cbu_gene.703	0	0.24	0	0.08	0.138564	0	0	0	0	0	0.15	0	0.53	0.226667	0.273191	0.16	0.15	0	0.103333	0.0896289	0.18	0	0	0.06	0.06	0.14	0	0.14	0.0933333	0.080829	gi|685326562|ref|XP_009101667.1|/1.05778e-99/PREDICTED: poly(A) polymerase type 3-like [Brassica rapa]
Query=AT4G16280_FCA_Flowering_time_control_protein_(FCA)															#DIV/0!
GeneID	NF-Vb-1-FPKM	NF-Vb-2-FPKM	NF-Vb-3-FPKM	NF-Vb-FPKM	STDVE	NF-Tb-1-FPKM	NF-Tb-2-FPKM	NF-Tb-3-FPKM	NF-Tb-FPKM	STDVE	NF-Rb-1-FPKM	NF-Rb-2-FPKM	NF-Rb-3-FPKM	NF-Rb-FPKM	#DIV/0!	EF-Vb-1-FPKM	EF-Vb-2-FPKM	EF-Vb-3-FPKM	EF-Vb-FPKM	STDVE	EF-Tb-1-FPKM	EF-Tb-2-FPKM	EF-Tb-3-FPKM	EF-Tb-FPKM	STDVE	EF-Rb-1-FPKM	EF-Rb-2-FPKM	EF-Rb-3-FPKM	EF-Rb-FPKM	STDVE	Blast nr
Cbu_gene.13007	0.31	0.14	0	0.15	0.155242	0.71	0.17	0.14	0.34	0.32078	0	0	0	0	0	0.19	0.18	0.18	0.183333	0.0057735	0.22	0	0.29	0.17	0.17	0.17	0.17	0	0.113333	0.0981495	gi|661892276|emb|CDP04502.1|/3.06074e-121/unnamed protein product [Coffea canephora]
Cbu_gene.17030	0.19	0.35	0.38	0.306667	0.102144	0.22	0.61	0	0.276667	0.308923	0	0.58	0.19	0.256667	0.295691	0	0.22	0.22	0.146667	0.127017	0.27	0	0	0.09	0.09	0.41	0.41	0	0.273333	0.236714	gi|604305152|gb|EYU24331.1|/5.2433e-123/hypothetical protein MIMGU_mgv1a025142mg [Erythranthe guttata]
Cbu_gene.11664	0.24	0.9	0.74	0.626667	0.344287	0	0	1.29	0.43	0.744782	0.55	0.25	0.75	0.516667	0.251661	0.3	0.28	0	0.193333	0.16773	0	0.45	0	0.15	0.15	0.26	0	0.26	0.173333	0.150111	gi|604314975|gb|EYU27681.1|/4.87017e-131/hypothetical protein MIMGU_mgv1a005511mg [Erythranthe guttata]
Cbu_gene.9987	0	0	0	0	0	0.27	0	0	0.09	0.155885	0	0.49	0	0.163333	0.282902	0.3	0	0	0.1	0.173205	0	0	0	0	0	0	0	0	0	0	gi|604348110|gb|EYU46265.1|/7.714e-76/hypothetical protein MIMGU_mgv1a007107mg [Erythranthe guttata]
Cbu_gene.13960	0	0	0.19	0.0633333	0.109697	0	0.21	0	0.07	0.121244	0.44	0	0	0.146667	0.254034	0.72	0	0.44	0.386667	0.362951	0.54	1.06	0.18	0.593333	0.593333	0.21	0	0	0.07	0.121244	gi|586764817|ref|XP_006855143.1|/1.061e-77/hypothetical protein AMTR_s00051p00026490 [Amborella trichopoda]
Cbu_gene.18375	0.18	0	0	0.06	0.103923	0	0	0	0	0	0.62	0.56	0	0.393333	0.341955	0.46	0	0	0.153333	0.265581	0.26	0.17	0.34	0.256667	0.256667	0.2	0.79	0.2	0.396667	0.340637	gi|590718175|ref|XP_007050757.1|/1.5736e-33/RNA-binding protein-defense related 1 isoform 2 [Theobroma cacao]
Cbu_gene.11227	0	0	0	0	0	0.29	0	0.44	0.243333	0.223681	0	0	0.26	0.0866667	0.150111	0	0.29	0.29	0.193333	0.167432	0	0	0	0	0	0.27	0	0.55	0.273333	0.275015	gi|698510319|ref|XP_009800333.1|/8.62332e-87/PREDICTED: RNA-binding protein 1 [Nicotiana sylvestris]
Cbu_gene.4619	0	0	0	0	0	0	0.21	0	0.07	0.121244	0.22	0	0.2	0.14	0.121655	0	0.22	0	0.0733333	0.127017	0	0	0	0	0	0.21	0	0.21	0.14	0.121244	gi|661882747|emb|CDP13750.1|/2.64222e-142/unnamed protein product [Coffea canephora]
Cbu_gene.15770	0	0.28	0	0.0933333	0.161658	0	0	0.79	0.263333	0.456107	0.69	0	0.31	0.333333	0.345591	0.38	0	1.04	0.473333	0.526245	0.42	0.28	0.28	0.326667	0.326667	0.65	0.97	2.29	1.30333	0.869329	gi|697150925|ref|XP_009629671.1|/4.52828e-40/PREDICTED: 28 kDa ribonucleoprotein, chloroplastic [Nicotiana tomentosiformis]
Cbu_gene.14000	0.46	0.58	1.1	0.713333	0.340196	0.53	1.35	0	0.626667	0.680172	0.53	0.79	0.8	0.706667	0.15308	2.14	1.62	0.72	1.49333	0.718424	0.44	0.43	0.59	0.486667	0.486667	0.67	1.34	0.51	0.84	0.440341	gi|604343853|gb|EYU42687.1|/6.34938e-141/hypothetical protein MIMGU_mgv1a002746mg [Erythranthe guttata]
				#DIV/0!	#DIV/0!				#DIV/0!	#DIV/0!				#DIV/0!	#DIV/0!				#DIV/0!	#DIV/0!				#DIV/0!	#DIV/0!				#DIV/0!	#DIV/0!
Cbu_gene.24913	0.37	0.69	0	0.353333	0.345302	0.43	0	0.33	0.253333	0.225019	0.43	0.38	0	0.27	0.23516	0	0.87	0.43	0.433333	0.43501	0	0	0	0	0	1.62	0.41	0.82	0.95	0.615386	gi|296087572|emb|CBI34828.3|/3.99494e-41/unnamed protein product [Vitis vinifera]
Cbu_gene.26455				#DIV/0!	#DIV/0!				#DIV/0!	#DIV/0!				#DIV/0!	#DIV/0!				#DIV/0!	#DIV/0!				#DIV/0!	#DIV/0!				#DIV/0!	#DIV/0!
Cbu_gene.6211	0.15	0	0.15	0.1	0.0866025	0.17	0	0.13	0.1	0.0888819	0	0	0.47	0.156667	0.271355	0.19	0.35	0	0.18	0.175214	0.64	0.14	0.57	0.45	0.45	0.16	0.33	0.17	0.22	0.0953939	gi|604306025|gb|EYU25082.1|/2.94269e-147/hypothetical protein MIMGU_mgv1a020680mg [Erythranthe guttata]
Cbu_gene.11290	1.25	0	0	0.416667	0.721688	0	0	0	0	0	0	0	0	0	0	0	0	0	0	0	1.78	2.32	0	1.36667	1.36667	0	0	0	0	0	gi|565395887|ref|XP_006363567.1|/8.48383e-42/PREDICTED: peptidyl-prolyl cis-trans isomerase E-like [Solanum tuberosum]
Cbu_gene.26797	0	0.16	0.09	0.0833333	0.0802081	0	0	0.08	0.0266667	0.046188	0	0.09	0	0.03	0.0519615	0.11	0	0	0.0366667	0.0635085	0.12	0.08	0	0.0666667	0.0666667	0.37	0.09	0.09	0.183333	0.161658	gi|661894919|emb|CDP01918.1|/2.68001e-114/unnamed protein product [Coffea canephora]
Cbu_gene.6964	0.39	1.1	0.93	0.806667	0.37072	0.75	0.36	0.12	0.41	0.317962	0.45	0.4	0	0.283333	0.246644	1.48	0.61	0.15	0.746667	0.67545	0.19	0.24	0.12	0.183333	0.183333	1.14	0	0.72	0.62	0.576541	gi|460414815|ref|XP_004252758.1|/2.88336e-127/PREDICTED: polyadenylate-binding protein 2-like [Solanum lycopersicum]
Cbu_gene.25874	0	0	0	0	0	0	0	0	0	0	0	0	0	0	0	0	0	0.28	0.0933333	0.161658	0.34	0	0	0.113333	0.113333	0	0	0.26	0.0866667	0.150111	gi|604331428|gb|EYU36286.1|/3.73898e-73/hypothetical protein MIMGU_mgv1a005576mg [Erythranthe guttata]
Cbu_gene.12206	0	0	0.19	0.0633333	0.109697	0.85	0.61	0.16	0.54	0.350286	0.21	0	0.19	0.133333	0.115902	0.47	0.87	0	0.446667	0.435469	1.05	0	0.18	0.41	0.41	0	0.2	0	0.0666667	0.11547	gi|604333302|gb|EYU37653.1|/5.37872e-109/hypothetical protein MIMGU_mgv1a002809mg [Erythranthe guttata]
Cbu_gene.19829	0.44	0.62	0.67	0.576667	0.120968	0	1.08	0.2	0.426667	0.574572	0.25	0.45	0.23	0.31	0.121655	0.56	0	1.03	0.53	0.515655	0.62	0	0.84	0.486667	0.486667	0	0.24	0.24	0.16	0.138564	gi|661895502|emb|CDP01307.1|/5.20787e-128/unnamed protein product [Coffea canephora]
Cbu_gene.21926	0	0	0	0	0	0.15	0.14	0	0.0966667	0.083865	0	0	0	0	0	0.16	0.15	0	0.103333	0.0896289	0.18	0	0.25	0.143333	0.143333	0	0.14	0	0.0466667	0.080829	gi|604299986|gb|EYU19829.1|/3.65513e-94/hypothetical protein MIMGU_mgv1a000898mg [Erythranthe guttata]
Cbu_gene.13977	0	0	0	0	0	0	0	0	0	0	0	0	0	0	0	0.27	0	0	0.09	0.155885	0	0	0	0	0	0	0	0	0	0	gi|661899206|emb|CDO97200.1|/2.25855e-77/unnamed protein product [Coffea canephora]
Cbu_gene.2767	0	0.21	0.23	0.146667	0.12741	0	0.5	0	0.166667	0.288675	0.26	0	0.24	0.166667	0.144684	0	0	0	0	0	0	0.21	0	0.07	0.07	0	0	0.5	0.166667	0.288675	gi|661899613|emb|CDO97607.1|/1.72492e-73/unnamed protein product [Coffea canephora]
Cbu_gene.669	22.11	12.45	22.17	18.91	5.5946	13.53	12.45	11.86	12.6133	0.846896	3.37	7.04	4.04	4.81667	1.95439	24.63	14.83	16.34	18.6	5.27643	24.47	7.87	9.26	13.8667	13.8667	11.36	7.09	13.91	10.7867	3.44596	gi|225442420|ref|XP_002277538.1|/8.92797e-50/PREDICTED: polyadenylate-binding protein, cytoplasmic and nuclear-like [Vitis vinifera]
Cbu_gene.970	0	0	0	0	0	0	0	0	0	0	0	0	0.42	0.14	0.242487	0	0	0	0	0	0	0	0	0	0	0	0.44	0.44	0.293333	0.254034	gi|604330656|gb|EYU35639.1|/6.90041e-121/hypothetical protein MIMGU_mgv1a006264mg [Erythranthe guttata]
Cbu_gene.10907	0	0.47	0	0.156667	0.271355	0.39	0	0.15	0.18	0.196723	0	0	0.17	0.0566667	0.0981495	0.63	0.39	0	0.34	0.317962	0	0	0	0	0	0.18	0	0	0.06	0.103923	gi|604320308|gb|EYU31311.1|/0/hypothetical protein MIMGU_mgv1a001841mg [Erythranthe guttata]
Cbu_gene.20214	0.09	0	0	0.03	0.0519615	0.11	0	0	0.0366667	0.0635085	0.11	0	0	0.0366667	0.0635085	0	0	0	0	0	0	0	0.09	0.03	0.03	0	0	0	0	0	gi|604327195|gb|EYU33049.1|/2.13602e-22/hypothetical protein MIMGU_mgv1a0235691mg, partial [Erythranthe guttata]
Cbu_gene.27370	0	0.74	0	0.246667	0.427239	0	0	0	0	0	0	0	0	0	0	0	0	0	0	0	0.28	0.18	0.19	0.216667	0.216667	0	0.21	0	0.07	0.121244	gi|698443856|ref|XP_009765294.1|/2.82587e-72/PREDICTED: polyadenylate-binding protein RBP47-like [Nicotiana sylvestris]
Cbu_gene.22768	0.38	0	0	0.126667	0.219393	0	0	0.34	0.113333	0.196299	0	0	0	0	0	0	0	0	0	0	0	0	0	0	0	0	0	0	0	0	gi|147838149|emb|CAN74140.1|/1.28687e-105/hypothetical protein VITISV_008914 [Vitis vinifera]
Cbu_gene.4468	0	0	0	0	0	0	0	0	0	0	0	0.29	0	0.0966667	0.167432	0	0	0	0	0	0	0.13	0.13	0.0866667	0.0866667	0	0	0	0	0	gi|604312846|gb|EYU26340.1|/1.063e-110/hypothetical protein MIMGU_mgv1a024658mg [Erythranthe guttata]
Cbu_gene.9525	0	0.08	0.09	0.0566667	0.0493288	0.3	0.1	0.16	0.186667	0.102632	0	0	0.09	0.03	0.0519615	0.44	0.1	0.2	0.246667	0.174738	0	0.08	0.08	0.0533333	0.0533333	0.29	0.1	0.19	0.193333	0.0950438	gi|661891470|emb|CDP05352.1|/0/unnamed protein product [Coffea canephora]
Cbu_gene.2771	1.19	2.22	3.63	2.34667	1.22492	4.15	5.22	2.11	3.82667	1.58001	5.53	1.24	3.71	3.49333	2.15319	0	4.18	2.79	2.32333	2.12872	3.38	1.1	6.78	3.75333	3.75333	5.22	3.93	5.23	4.79333	0.747685	gi|703154250|ref|XP_010110891.1|/1.68886e-40/Zinc finger CCCH domain-containing protein 40 [Morus notabilis]
Cbu_gene.12924	0	0	0.63	0.21	0.363731	0.36	0	0.27	0.21	0.18735	0.35	0	0.32	0.223333	0.193993	0	0	0.36	0.12	0.207846	0	0.57	0.29	0.286667	0.286667	0.34	0	0	0.113333	0.196299	gi|604332670|gb|EYU37252.1|/8.3925e-81/hypothetical protein MIMGU_mgv1a011376mg [Erythranthe guttata]
Cbu_gene.13960	0	0	0.19	0.0633333	0.109697	0	0.21	0	0.07	0.121244	0.44	0	0	0.146667	0.254034	0.72	0	0.44	0.386667	0.362951	0.54	1.06	0.18	0.593333	0.593333	0.21	0	0	0.07	0.121244	gi|586764817|ref|XP_006855143.1|/1.061e-77/hypothetical protein AMTR_s00051p00026490 [Amborella trichopoda]
Cbu_gene.9682	0.16	0	0.16	0.106667	0.092376	0.18	0	0	0.06	0.103923	0	0	0	0	0	0	0.18	0	0.06	0.103923	1.12	0.44	0	0.52	0.52	0	0.17	0	0.0566667	0.0981495	gi|604319404|gb|EYU30596.1|/1.2953e-118/hypothetical protein MIMGU_mgv1a002773mg [Erythranthe guttata]
Cbu_gene.24749	0	0	0	0	0	0	0	0	0	0	0.76	0	0	0.253333	0.438786	0	0	0.39	0.13	0.225167	0	0	0	0	0	0	0	0	0	0	gi|661890026|emb|CDP06746.1|/7.24765e-48/unnamed protein product [Coffea canephora]
Cbu_gene.26078	0.14	0.13	0	0.09	0.0781025	0.16	0.15	0	0.103333	0.0896289	0	0	0	0	0	0	0.16	0.64	0.266667	0.333067	0.19	0.25	0	0.146667	0.146667	0.3	0	0	0.1	0.173205	gi|604319404|gb|EYU30596.1|/0/hypothetical protein MIMGU_mgv1a002773mg [Erythranthe guttata]
Cbu_gene.26074	0	0	0	0	0	0	0	0	0	0	0	0	0	0	0	0	0	0	0	0	0.62	0	0	0.206667	0.206667	0	0	0	0	0	gi|604319404|gb|EYU30596.1|/0/hypothetical protein MIMGU_mgv1a002773mg [Erythranthe guttata]
Cbu_gene.17234	1.05	0.98	0.36	0.796667	0.379781	0.41	0.38	0	0.263333	0.228546	0	0	1.46	0.486667	0.842931	0	0	0.82	0.273333	0.473427	1.5	0	0.33	0.61	0.61	0.38	0.77	0	0.383333	0.385011	gi|604332670|gb|EYU37252.1|/1.72157e-73/hypothetical protein MIMGU_mgv1a011376mg [Erythranthe guttata]
Cbu_gene.669	22.11	12.45	22.17	18.91	5.5946	13.53	12.45	11.86	12.6133	0.846896	3.37	7.04	4.04	4.81667	1.95439	24.63	14.83	16.34	18.6	5.27643	24.47	7.87	9.26	13.8667	13.8667	11.36	7.09	13.91	10.7867	3.44596	gi|225442420|ref|XP_002277538.1|/8.92797e-50/PREDICTED: polyadenylate-binding protein, cytoplasmic and nuclear-like [Vitis vinifera]
Cbu_gene.14241	0	0	0	0	0	0	0	0	0	0	0	0	0	0	0	0	0.24	0	0.08	0.138564	0	0	0	0	0	0	0	0	0	0	gi|604315368|gb|EYU28074.1|/3.54515e-141/hypothetical protein MIMGU_mgv1a007599mg [Erythranthe guttata]
Cbu_gene.18065	0.2	0.19	0.41	0.266667	0.124231	0.23	1.09	0.89	0.736667	0.450037	1.37	0.41	0	0.593333	0.70316	1.01	0.23	0	0.413333	0.529371	0.28	0.19	0.19	0.22	0.22	0.65	0.22	0.44	0.436667	0.215019	gi|604304776|gb|EYU24027.1|/7.22237e-78/hypothetical protein MIMGU_mgv1a0067581mg, partial [Erythranthe guttata]
Cbu_gene.11620	1.04	0.32	0.35	0.57	0.407308	0.8	0.76	0.62	0.726667	0.0945163	0.8	0	0.36	0.386667	0.400666	0.87	0.81	1.62	1.1	0.451331	0.98	0.32	0	0.433333	0.433333	0	0.38	1.14	0.506667	0.58046	gi|527194613|gb|EPS64177.1|/3.77856e-72/hypothetical protein M569_10604, partial [Genlisea aurea]
Cbu_gene.14608	0	0.45	0	0.15	0.259808	0.83	0	0	0.276667	0.479201	0.82	0.49	0	0.436667	0.412593	0.3	0.56	0.28	0.38	0.156205	0.34	0	0	0.113333	0.113333	0	0.26	0	0.0866667	0.150111	gi|460369927|ref|XP_004230808.1|/7.27574e-74/PREDICTED: polyadenylate-binding protein RBP47 [Solanum lycopersicum]
Cbu_gene.13954	0.56	0.52	0	0.36	0.31241	1.29	0	0.25	0.513333	0.68413	0	0	0.29	0.0966667	0.167432	0	0	0	0	0	0.4	0	0.53	0.31	0.31	0.61	0	0.61	0.406667	0.352184	gi|460369927|ref|XP_004230808.1|/2.52883e-73/PREDICTED: polyadenylate-binding protein RBP47 [Solanum lycopersicum]
Cbu_gene.13391	0.41	0	0.83	0.413333	0.41501	0	0.22	0.54	0.253333	0.271539	0.47	0.42	0.42	0.436667	0.0288675	0	0.24	0.24	0.16	0.138564	0.87	0.57	1.16	0.866667	0.866667	0.22	0.67	0	0.296667	0.341516	gi|527194613|gb|EPS64177.1|/4.13905e-77/hypothetical protein M569_10604, partial [Genlisea aurea]
Cbu_gene.23018	0	0	0	0	0	0.89	0.85	0.69	0.81	0.10583	1.34	0	0	0.446667	0.773649	0	0.9	0	0.3	0.519615	0.55	0	1.84	0.796667	0.796667	0	0.84	0.42	0.42	0.42	gi|720004677|ref|XP_010257408.1|/4.76741e-54/PREDICTED: 30S ribosomal protein 2, chloroplastic [Nelumbo nucifera]
Cbu_gene.1003	0	0.6	0	0.2	0.34641	0.74	0	0	0.246667	0.427239	0.37	0	0.67	0.346667	0.335609	0	0	0.38	0.126667	0.219393	1.83	5.08	1.83	2.91333	2.91333	0.35	0	0	0.116667	0.202073	gi|502133204|ref|XP_004501684.1|/6.6707e-36/PREDICTED: 28 kDa ribonucleoprotein, chloroplastic-like [Cicer arietinum]
Cbu_gene.2465	0	0	0	0	0	0.49	0	0	0.163333	0.282902	0	0	0	0	0	0	0	0	0	0	0	0.4	0	0.133333	0.133333	0	0	0.31	0.103333	0.178979	gi|604306081|gb|EYU25138.1|/0/hypothetical protein MIMGU_mgv1a001337mg [Erythranthe guttata]
Cbu_gene.24749	0	0	0	0	0	0	0	0	0	0	0.76	0	0	0.253333	0.438786	0	0	0.39	0.13	0.225167	0	0	0	0	0	0	0	0	0	0	gi|661890026|emb|CDP06746.1|/7.24765e-48/unnamed protein product [Coffea canephora]
Cbu_gene.24503	0	0	1.27	0.423333	0.733235	0	0	0	0	0	0	0	0	0	0	0	2.94	0	0.98	1.69741	0	0	0	0	0	0	0	0	0	0	gi|527204298|gb|EPS70511.1|/5.86163e-51/hypothetical protein M569_04250 [Genlisea aurea]
Cbu_gene.13391	0.41	0	0.83	0.413333	0.41501	0	0.22	0.54	0.253333	0.271539	0.47	0.42	0.42	0.436667	0.0288675	0	0.24	0.24	0.16	0.138564	0.87	0.57	1.16	0.866667	0.866667	0.22	0.67	0	0.296667	0.341516	gi|527194613|gb|EPS64177.1|/4.13905e-77/hypothetical protein M569_10604, partial [Genlisea aurea]
Cbu_gene.17030	0.19	0.35	0.38	0.306667	0.102144	0.22	0.61	0	0.276667	0.308923	0	0.58	0.19	0.256667	0.295691	0	0.22	0.22	0.146667	0.127017	0.27	0	0	0.09	0.09	0.41	0.41	0	0.273333	0.236714	gi|604305152|gb|EYU24331.1|/5.2433e-123/hypothetical protein MIMGU_mgv1a025142mg [Erythranthe guttata]
Cbu_gene.19470	1218.28	1004.81	1223.09	1148.73	124.659	746.39	785.28	442.11	657.927	187.912	549.72	283.8	411.59	415.037	132.994	1309.88	954.89	913.62	1059.46	217.847	1273.93	590.88	623.42	829.41	829.41	524.25	392.09	517.05	477.797	74.3114	gi|721646483|ref|XP_010232611.1|/1.1113e-56/PREDICTED: polypyrimidine tract-binding protein homolog 3-like isoform X1 [Brachypodium distachyon]
Cbu_gene.9975	0.25	0.24	0.26	0.25	0.01	0	0.28	0	0.0933333	0.161658	0.88	0.26	0	0.38	0.452106	0	0	0	0	0	0	0	0	0	0	0	0	0	0	0	gi|604327969|gb|EYU33637.1|/7.14806e-76/hypothetical protein MIMGU_mgv1a007175mg [Erythranthe guttata]
Cbu_gene.1762	0	0	0.82	0.273333	0.473427	0	0	0	0	0	0	0	0	0	0	0	0	0	0	0	0	0	0	0	0	1.45	0	0	0.483333	0.837158	gi|720054752|ref|XP_010273155.1|/5.64926e-37/PREDICTED: 29 kDa ribonucleoprotein A, chloroplastic [Nelumbo nucifera]
Cbu_gene.6886	0.17	0	0	0.0566667	0.0981495	0	0	0.15	0.05	0.0866025	0.39	0	0	0.13	0.225167	0	0.4	0.2	0.2	0.2	0	0.16	0.16	0.106667	0.106667	0	0	0	0	0	gi|698477696|ref|XP_009786049.1|/5.58473e-88/PREDICTED: serine/arginine-rich splicing factor 4-like [Nicotiana sylvestris]
Cbu_gene.22323	0	0	0	0	0	0	0	0	0	0	0	0	0	0	0	0	0	0	0	0	0	0	0.72	0.24	0.24	0	0	0	0	0	gi|698471987|ref|XP_009784163.1|/6.85572e-30/PREDICTED: transcrRbtional regulator SUPERMAN-like [Nicotiana sylvestris]
Cbu_gene.7482	0	0	0	0	0	0	0.28	0	0.0933333	0.161658	0	0	0	0	0	0	0.3	0	0.1	0.173205	0	0.72	0	0.24	0.24	0	0	0	0	0	gi|604342690|gb|EYU41714.1|/1.7822e-70/hypothetical protein MIMGU_mgv1a011716mg [Erythranthe guttata]
Cbu_gene.3191	0	0	0	0	0	0	0	0	0	0	0	0	0	0	0	1.14	0	0	0.38	0.658179	0	0	0	0	0	0	0	0	0	0	gi|527204298|gb|EPS70511.1|/1.14648e-49/hypothetical protein M569_04250 [Genlisea aurea]
Cbu_gene.24268	0.14	0.13	0	0.09	0.0781025	0.32	0.61	0.37	0.433333	0.155027	0.16	0.14	0.15	0.15	0.01	0.35	-0.16	0.33	0.173333	0.288848	1.39	0.13	0.67	0.73	0.73	0	0	0.61	0.203333	0.352184	gi|604299200|gb|EYU19135.1|/2.63549e-77/hypothetical protein MIMGU_mgv1a002741mg [Erythranthe guttata]
Cbu_gene.7671	0.86	0.54	0.88	0.76	0.190788	1.99	0.63	0.51	1.04333	0.82203	0.33	1.18	0.89	0.8	0.432088	0.36	1.01	1.01	0.793333	0.375278	1.63	0.27	0.54	0.813333	0.813333	0.94	0	0.94	0.626667	0.542709	gi|604298925|gb|EYU18895.1|/2.71094e-31/hypothetical protein MIMGU_mgv1a008344mg [Erythranthe guttata]
Cbu_gene.14098	0	0.46	0.25	0.236667	0.23029	0	0.27	0	0.09	0.155885	0	0.5	0.25	0.25	0.25	0.62	0	0.28	0.3	0.310483	0	0	0	0	0	1.33	1.33	0.53	1.06333	0.46188	gi|334185950|ref|NP_001190079.1|/2.19817e-35/chloroplast RNA-binding protein 29 [Arabidopsis thaliana]
Cbu_gene.26398	0.91	1.02	0.56	0.83	0.240208	0.63	1.19	0.97	0.93	0.282135	0.63	0.94	0.75	0.773333	0.156312	1.84	1.49	1.06	1.46333	0.390683	2.85	1.53	1.38	1.92	1.92	0.6	0.59	0.2	0.463333	0.228108	gi|224066585|ref|XP_002302149.1|/2.53568e-26/cleavage stimulation factor family protein [Populus trichocarpa]
Cbu_gene.26380	0	0	0	0	0	0.29	0	0	0.0966667	0.167432	0	0	0	0	0	0	0	0	0	0	0	0.24	0	0.08	0.08	0	0	0	0	0	gi|604320410|gb|EYU31367.1|/2.31647e-88/hypothetical protein MIMGU_mgv1a008522mg [Erythranthe guttata]
Cbu_gene.12057	0.91	0	0	0.303333	0.525389	0.35	0	0.27	0.206667	0.183394	0	0	0	0	0	0.38	0	0.35	0.243333	0.211266	0	0	0	0	0	0	0	0.66	0.22	0.381051	gi|697185812|ref|XP_009601945.1|/1.92872e-108/PREDICTED: dnaJ homolog subfamily C member 17 [Nicotiana tomentosiformis]
Cbu_gene.251	0	0	0.12	0.04	0.069282	0.13	0	0.1	0.0766667	0.0680686	0.13	0.24	0	0.123333	0.120139	0.15	0	0	0.05	0.0866025	0.33	0	0.22	0.183333	0.183333	0.13	0.38	0	0.17	0.193132	gi|604314752|gb|EYU27458.1|/3.12972e-34/hypothetical protein MIMGU_mgv1a004181mg [Erythranthe guttata]
Cbu_gene.25821	0	0	0	0	0	0.3	0	0	0.1	0.173205	0	0	0	0	0	0	0	0	0	0	0	0	0	0	0	0	0	0	0	0	gi|604318681|gb|EYU30173.1|/1.03399e-58/hypothetical protein MIMGU_mgv1a007329mg [Erythranthe guttata]
Cbu_gene.7368	0	0.38	0.42	0.266667	0.231805	0.47	0.11	0.36	0.313333	0.184481	0.12	0.42	0.74	0.426667	0.310054	1.03	0.6	0.72	0.783333	0.221886	0.15	0.67	0.39	0.403333	0.403333	0.89	0.67	0.45	0.67	0.22	gi|604335870|gb|EYU39758.1|/1.49783e-122/hypothetical protein MIMGU_mgv1a000633mg [Erythranthe guttata]
Query=FP															#DIV/0!
GeneID	NF-Vb-1-FPKM	NF-Vb-2-FPKM	NF-Vb-3-FPKM	NF-Vb-FPKM	STDVE	NF-Tb-1-FPKM	NF-Tb-2-FPKM	NF-Tb-3-FPKM	NF-Tb-FPKM	STDVE	NF-Rb-1-FPKM	NF-Rb-2-FPKM	NF-Rb-3-FPKM	NF-Rb-FPKM	#DIV/0!	EF-Vb-1-FPKM	EF-Vb-2-FPKM	EF-Vb-3-FPKM	EF-Vb-FPKM	STDVE	EF-Tb-1-FPKM	EF-Tb-2-FPKM	EF-Tb-3-FPKM	EF-Tb-FPKM	STDVE	EF-Rb-1-FPKM	EF-Rb-2-FPKM	EF-Rb-3-FPKM	EF-Rb-FPKM	STDVE	Blast nr
Cbu_gene.20596	0	0	0	0	0	0	0	0	0	0	0	0	0	0	0	0	0	0	0	0	0	0	0	0	0	0	0.15	0	0.05	0.0866025	gi|604341845|gb|EYU41080.1|/2.9933e-153/hypothetical protein MIMGU_mgv1a000924mg [Erythranthe guttata]
Cbu_gene.20596	0	0	0	0	0	0	0	0	0	0	0	0	0	0	0	0	0	0	0	0	0	0	0	0	0	0	0.15	0	0.05	0.0866025	gi|604341845|gb|EYU41080.1|/2.9933e-153/hypothetical protein MIMGU_mgv1a000924mg [Erythranthe guttata]
Cbu_gene.20596	0	0	0	0	0	0	0	0	0	0	0	0	0	0	0	0	0	0	0	0	0	0	0	0	0	0	0.15	0	0.05	0.0866025	gi|604341845|gb|EYU41080.1|/2.9933e-153/hypothetical protein MIMGU_mgv1a000924mg [Erythranthe guttata]
Cbu_gene.22636	0	0	0	0	0	0	0	0	0	0	0	0	0.14	0.0466667	0.080829	0.17	0	0	0.0566667	0.0981495	0	0.12	0.25	0.123333	0.123333	0	0	0	0	0	gi|296085076|emb|CBI28491.3|/8.72604e-131/unnamed protein product [Vitis vinifera]
Cbu_gene.22636	0	0	0	0	0	0	0	0	0	0	0	0	0.14	0.0466667	0.080829	0.17	0	0	0.0566667	0.0981495	0	0.12	0.25	0.123333	0.123333	0	0	0	0	0	gi|296085076|emb|CBI28491.3|/8.72604e-131/unnamed protein product [Vitis vinifera]
Cbu_gene.13977	0	0	0	0	0	0	0	0	0	0	0	0	0	0	0	0.27	0	0	0.09	0.155885	0	0	0	0	0	0	0	0	0	0	gi|661899206|emb|CDO97200.1|/2.25855e-77/unnamed protein product [Coffea canephora]
Cbu_gene.18600	0	0.21	0.07	0.0933333	0.106927	0	0.08	0	0.0266667	0.046188	0.17	0	0.15	0.106667	0.0929157	0.09	0.09	0.17	0.116667	0.046188	0	0	0.14	0.0466667	0.0466667	0	0	0.16	0.0533333	0.092376	gi|723695125|ref|XP_010320299.1|/1.02292e-128/PREDICTED: uncharacterized protein LOC101254993 [Solanum lycopersicum]
Cbu_gene.11290	1.25	0	0	0.416667	0.721688	0	0	0	0	0	0	0	0	0	0	0	0	0	0	0	1.78	2.32	0	1.36667	1.36667	0	0	0	0	0	gi|565395887|ref|XP_006363567.1|/8.48383e-42/PREDICTED: peptidyl-prolyl cis-trans isomerase E-like [Solanum tuberosum]
Cbu_gene.6964	0.39	1.1	0.93	0.806667	0.37072	0.75	0.36	0.12	0.41	0.317962	0.45	0.4	0	0.283333	0.246644	1.48	0.61	0.15	0.746667	0.67545	0.19	0.24	0.12	0.183333	0.183333	1.14	0	0.72	0.62	0.576541	gi|460414815|ref|XP_004252758.1|/2.88336e-127/PREDICTED: polyadenylate-binding protein 2-like [Solanum lycopersicum]
Cbu_gene.13960	0	0	0.19	0.0633333	0.109697	0	0.21	0	0.07	0.121244	0.44	0	0	0.146667	0.254034	0.72	0	0.44	0.386667	0.362951	0.54	1.06	0.18	0.593333	0.593333	0.21	0	0	0.07	0.121244	gi|586764817|ref|XP_006855143.1|/1.061e-77/hypothetical protein AMTR_s00051p00026490 [Amborella trichopoda]
Cbu_gene.19829	0.44	0.62	0.67	0.576667	0.120968	0	1.08	0.2	0.426667	0.574572	0.25	0.45	0.23	0.31	0.121655	0.56	0	1.03	0.53	0.515655	0.62	0	0.84	0.486667	0.486667	0	0.24	0.24	0.16	0.138564	gi|661895502|emb|CDP01307.1|/5.20787e-128/unnamed protein product [Coffea canephora]
Cbu_gene.12206	0	0	0.19	0.0633333	0.109697	0.85	0.61	0.16	0.54	0.350286	0.21	0	0.19	0.133333	0.115902	0.47	0.87	0	0.446667	0.435469	1.05	0	0.18	0.41	0.41	0	0.2	0	0.0666667	0.11547	gi|604333302|gb|EYU37653.1|/5.37872e-109/hypothetical protein MIMGU_mgv1a002809mg [Erythranthe guttata]
Cbu_gene.2767	0	0.21	0.23	0.146667	0.12741	0	0.5	0	0.166667	0.288675	0.26	0	0.24	0.166667	0.144684	0	0	0	0	0	0	0.21	0	0.07	0.07	0	0	0.5	0.166667	0.288675	gi|661899613|emb|CDO97607.1|/1.72492e-73/unnamed protein product [Coffea canephora]
Cbu_gene.14000	0.46	0.58	1.1	0.713333	0.340196	0.53	1.35	0	0.626667	0.680172	0.53	0.79	0.8	0.706667	0.15308	2.14	1.62	0.72	1.49333	0.718424	0.44	0.43	0.59	0.486667	0.486667	0.67	1.34	0.51	0.84	0.440341	gi|604343853|gb|EYU42687.1|/6.34938e-141/hypothetical protein MIMGU_mgv1a002746mg [Erythranthe guttata]
Cbu_gene.17234	1.05	0.98	0.36	0.796667	0.379781	0.41	0.38	0	0.263333	0.228546	0	0	1.46	0.486667	0.842931	0	0	0.82	0.273333	0.473427	1.5	0	0.33	0.61	0.61	0.38	0.77	0	0.383333	0.385011	gi|604332670|gb|EYU37252.1|/1.72157e-73/hypothetical protein MIMGU_mgv1a011376mg [Erythranthe guttata]
Cbu_gene.12924	0	0	0.63	0.21	0.363731	0.36	0	0.27	0.21	0.18735	0.35	0	0.32	0.223333	0.193993	0	0	0.36	0.12	0.207846	0	0.57	0.29	0.286667	0.286667	0.34	0	0	0.113333	0.196299	gi|604332670|gb|EYU37252.1|/8.3925e-81/hypothetical protein MIMGU_mgv1a011376mg [Erythranthe guttata]
Cbu_gene.9525	0	0.08	0.09	0.0566667	0.0493288	0.3	0.1	0.16	0.186667	0.102632	0	0	0.09	0.03	0.0519615	0.44	0.1	0.2	0.246667	0.174738	0	0.08	0.08	0.0533333	0.0533333	0.29	0.1	0.19	0.193333	0.0950438	gi|661891470|emb|CDP05352.1|/0/unnamed protein product [Coffea canephora]
Cbu_gene.14241	0	0	0	0	0	0	0	0	0	0	0	0	0	0	0	0	0.24	0	0.08	0.138564	0	0	0	0	0	0	0	0	0	0	gi|604315368|gb|EYU28074.1|/3.54515e-141/hypothetical protein MIMGU_mgv1a007599mg [Erythranthe guttata]
Cbu_gene.17030	0.19	0.35	0.38	0.306667	0.102144	0.22	0.61	0	0.276667	0.308923	0	0.58	0.19	0.256667	0.295691	0	0.22	0.22	0.146667	0.127017	0.27	0	0	0.09	0.09	0.41	0.41	0	0.273333	0.236714	gi|604305152|gb|EYU24331.1|/5.2433e-123/hypothetical protein MIMGU_mgv1a025142mg [Erythranthe guttata]
Cbu_gene.11227	0	0	0	0	0	0.29	0	0.44	0.243333	0.223681	0	0	0.26	0.0866667	0.150111	0	0.29	0.29	0.193333	0.167432	0	0	0	0	0	0.27	0	0.55	0.273333	0.275015	gi|698510319|ref|XP_009800333.1|/8.62332e-87/PREDICTED: RNA-binding protein 1 [Nicotiana sylvestris]
Cbu_gene.10907	0	0.47	0	0.156667	0.271355	0.39	0	0.15	0.18	0.196723	0	0	0.17	0.0566667	0.0981495	0.63	0.39	0	0.34	0.317962	0	0	0	0	0	0.18	0	0	0.06	0.103923	gi|604320308|gb|EYU31311.1|/0/hypothetical protein MIMGU_mgv1a001841mg [Erythranthe guttata]
Cbu_gene.3191	0	0	0	0	0	0	0	0	0	0	0	0	0	0	0	1.14	0	0	0.38	0.658179	0	0	0	0	0	0	0	0	0	0	gi|527204298|gb|EPS70511.1|/1.14648e-49/hypothetical protein M569_04250 [Genlisea aurea]
Cbu_gene.24503	0	0	1.27	0.423333	0.733235	0	0	0	0	0	0	0	0	0	0	0	2.94	0	0.98	1.69741	0	0	0	0	0	0	0	0	0	0	gi|527204298|gb|EPS70511.1|/5.86163e-51/hypothetical protein M569_04250 [Genlisea aurea]
Cbu_gene.6211	0.15	0	0.15	0.1	0.0866025	0.17	0	0.13	0.1	0.0888819	0	0	0.47	0.156667	0.271355	0.19	0.35	0	0.18	0.175214	0.64	0.14	0.57	0.45	0.45	0.16	0.33	0.17	0.22	0.0953939	gi|604306025|gb|EYU25082.1|/2.94269e-147/hypothetical protein MIMGU_mgv1a020680mg [Erythranthe guttata]
Cbu_gene.26455	1.27	2.37	0.79	1.47667	0.810021	1.53	0	1.97	1.16667	1.03404	3.65	1.31	1.66	2.20667	1.26215	3.94	0.54	1.11	1.86333	1.82089	0	0.59	1.81	0.8	0.8	0	1.38	0.01	0.463333	0.793872	gi|604348000|gb|EYU46155.1|/3.87107e-113/hypothetical protein MIMGU_mgv1a006683mg [Erythranthe guttata]
Cbu_gene.4468	0	0	0	0	0	0	0	0	0	0	0	0.29	0	0.0966667	0.167432	0	0	0	0	0	0	0.13	0.13	0.0866667	0.0866667	0	0	0	0	0	gi|604312846|gb|EYU26340.1|/1.063e-110/hypothetical protein MIMGU_mgv1a024658mg [Erythranthe guttata]
Cbu_gene.26398	0.91	1.02	0.56	0.83	0.240208	0.63	1.19	0.97	0.93	0.282135	0.63	0.94	0.75	0.773333	0.156312	1.84	1.49	1.06	1.46333	0.390683	2.85	1.53	1.38	1.92	1.92	0.6	0.59	0.2	0.463333	0.228108	gi|224066585|ref|XP_002302149.1|/2.53568e-26/cleavage stimulation factor family protein [Populus trichocarpa]
Cbu_gene.18065	0.2	0.19	0.41	0.266667	0.124231	0.23	1.09	0.89	0.736667	0.450037	1.37	0.41	0	0.593333	0.70316	1.01	0.23	0	0.413333	0.529371	0.28	0.19	0.19	0.22	0.22	0.65	0.22	0.44	0.436667	0.215019	gi|604304776|gb|EYU24027.1|/7.22237e-78/hypothetical protein MIMGU_mgv1a0067581mg, partial [Erythranthe guttata]
Cbu_gene.9682	0.16	0	0.16	0.106667	0.092376	0.18	0	0	0.06	0.103923	0	0	0	0	0	0	0.18	0	0.06	0.103923	1.12	0.44	0	0.52	0.52	0	0.17	0	0.0566667	0.0981495	gi|604319404|gb|EYU30596.1|/1.2953e-118/hypothetical protein MIMGU_mgv1a002773mg [Erythranthe guttata]
Cbu_gene.2771	1.19	2.22	3.63	2.34667	1.22492	4.15	5.22	2.11	3.82667	1.58001	5.53	1.24	3.71	3.49333	2.15319	0	4.18	2.79	2.32333	2.12872	3.38	1.1	6.78	3.75333	3.75333	5.22	3.93	5.23	4.79333	0.747685	gi|703154250|ref|XP_010110891.1|/1.68886e-40/Zinc finger CCCH domain-containing protein 40 [Morus notabilis]
Cbu_gene.26074	0	0	0	0	0	0	0	0	0	0	0	0	0	0	0	0	0	0	0	0	0.62	0	0	0.206667	0.206667	0	0	0	0	0	gi|604319404|gb|EYU30596.1|/0/hypothetical protein MIMGU_mgv1a002773mg [Erythranthe guttata]
Cbu_gene.26078	0.14	0.13	0	0.09	0.0781025	0.16	0.15	0	0.103333	0.0896289	0	0	0	0	0	0	0.16	0.64	0.266667	0.333067	0.19	0.25	0	0.146667	0.146667	0.3	0	0	0.1	0.173205	gi|604319404|gb|EYU30596.1|/0/hypothetical protein MIMGU_mgv1a002773mg [Erythranthe guttata]
Cbu_gene.7578	0	0	0	0	0	0.14	0	0	0.0466667	0.080829	0	0	0	0	0	0	0	0.14	0.0466667	0.080829	0.35	0	0	0.116667	0.116667	0	0	0	0	0	gi|604346318|gb|EYU44781.1|/2.80587e-126/hypothetical protein MIMGU_mgv1a001071mg [Erythranthe guttata]
Cbu_gene.669	22.11	12.45	22.17	18.91	5.5946	13.53	12.45	11.86	12.6133	0.846896	3.37	7.04	4.04	4.81667	1.95439	24.63	14.83	16.34	18.6	5.27643	24.47	7.87	9.26	13.8667	13.8667	11.36	7.09	13.91	10.7867	3.44596	gi|225442420|ref|XP_002277538.1|/8.92797e-50/PREDICTED: polyadenylate-binding protein, cytoplasmic and nuclear-like [Vitis vinifera]
Cbu_gene.4619	0	0	0	0	0	0	0.21	0	0.07	0.121244	0.22	0	0.2	0.14	0.121655	0	0.22	0	0.0733333	0.127017	0	0	0	0	0	0.21	0	0.21	0.14	0.121244	gi|661882747|emb|CDP13750.1|/2.64222e-142/unnamed protein product [Coffea canephora]
Cbu_gene.970	0	0	0	0	0	0	0	0	0	0	0	0	0.42	0.14	0.242487	0	0	0	0	0	0	0	0	0	0	0	0.44	0.44	0.293333	0.254034	gi|604330656|gb|EYU35639.1|/6.90041e-121/hypothetical protein MIMGU_mgv1a006264mg [Erythranthe guttata]
Cbu_gene.8363	0.09	0.35	0.28	0.24	0.134536	0.54	0	0.17	0.236667	0.276104	0	0	0.1	0.0333333	0.057735	0.12	0.11	0.22	0.15	0.0608276	0.4	0.17	0.35	0.306667	0.306667	0.1	0.1	0.1	0.1	1.69967e-17	gi|604340931|gb|EYU40340.1|/9.80838e-107/hypothetical protein MIMGU_mgv1a002225mg [Erythranthe guttata]
Cbu_gene.26634	0.82	0	0	0.273333	0.473427	0	0.9	0	0.3	0.519615	0	0	0	0	0	0	0	0	0	0	0	0	0	0	0	0	0	0	0	0	gi|604348075|gb|EYU46230.1|/1.2251e-26/hypothetical protein MIMGU_mgv1a014186mg [Erythranthe guttata]
Cbu_gene.24749	0	0	0	0	0	0	0	0	0	0	0.76	0	0	0.253333	0.438786	0	0	0.39	0.13	0.225167	0	0	0	0	0	0	0	0	0	0	gi|661890026|emb|CDP06746.1|/7.24765e-48/unnamed protein product [Coffea canephora]
Cbu_gene.3515	1.23	1.15	0	0.793333	0.68821	1.43	4.06	2.19	2.56	1.35348	5.73	3.85	3.84	4.47333	1.08832	0	0	0	0	0	0	0	0	0	0	2.7	1.36	0	1.35333	1.35001	gi|604328661|gb|EYU34183.1|/6.08757e-24/hypothetical protein MIMGU_mgv1a003394mg [Erythranthe guttata]
Cbu_gene.13007	0.31	0.14	0	0.15	0.155242	0.71	0.17	0.14	0.34	0.32078	0	0	0	0	0	0.19	0.18	0.18	0.183333	0.0057735	0.22	0	0.29	0.17	0.17	0.17	0.17	0	0.113333	0.0981495	gi|661892276|emb|CDP04502.1|/3.06074e-121/unnamed protein product [Coffea canephora]
Cbu_gene.24913	0.37	0.69	0	0.353333	0.345302	0.43	0	0.33	0.253333	0.225019	0.43	0.38	0	0.27	0.23516	0	0.87	0.43	0.433333	0.43501	0	0	0	0	0	1.62	0.41	0.82	0.95	0.615386	gi|296087572|emb|CBI34828.3|/3.99494e-41/unnamed protein product [Vitis vinifera]
Cbu_gene.15770	0	0.28	0	0.0933333	0.161658	0	0	0.79	0.263333	0.456107	0.69	0	0.31	0.333333	0.345591	0.38	0	1.04	0.473333	0.526245	0.42	0.28	0.28	0.326667	0.326667	0.65	0.97	2.29	1.30333	0.869329	gi|697150925|ref|XP_009629671.1|/4.52828e-40/PREDICTED: 28 kDa ribonucleoprotein, chloroplastic [Nicotiana tomentosiformis]
Cbu_gene.9023	0.74	1.38	2.25	1.45667	0.757914	2.55	1.21	0.65	1.47	0.97632	2.12	2.28	1.53	1.97667	0.395011	5.58	0.86	0.86	2.43333	2.72509	0	4.11	0.35	1.48667	1.48667	1.61	2.81	2.02	2.14667	0.609945	gi|590591850|ref|XP_007017130.1|/8.28523e-45/Uncharacterized protein TCM_042329 [Theobroma cacao]
Cbu_gene.14608	0	0.45	0	0.15	0.259808	0.83	0	0	0.276667	0.479201	0.82	0.49	0	0.436667	0.412593	0.3	0.56	0.28	0.38	0.156205	0.34	0	0	0.113333	0.113333	0	0.26	0	0.0866667	0.150111	gi|460369927|ref|XP_004230808.1|/7.27574e-74/PREDICTED: polyadenylate-binding protein RBP47 [Solanum lycopersicum]
Cbu_gene.11664	0.24	0.9	0.74	0.626667	0.344287	0	0	1.29	0.43	0.744782	0.55	0.25	0.75	0.516667	0.251661	0.3	0.28	0	0.193333	0.16773	0	0.45	0	0.15	0.15	0.26	0	0.26	0.173333	0.150111	gi|604314975|gb|EYU27681.1|/4.87017e-131/hypothetical protein MIMGU_mgv1a005511mg [Erythranthe guttata]
Cbu_gene.1025	0	0	0.75	0.25	0.433013	0.85	0	0	0.283333	0.490748	0.42	0	0	0.14	0.242487	0	0.43	0	0.143333	0.248261	0	0	1.05	0.35	0.35	0.4	0	0	0.133333	0.23094	gi|225448026|ref|XP_002272994.1|/1.03389e-31/PREDICTED: transmembrane emp24 domain-containing protein 10-like [Vitis vinifera]
Cbu_gene.9023	0.74	1.38	2.25	1.45667	0.757914	2.55	1.21	0.65	1.47	0.97632	2.12	2.28	1.53	1.97667	0.395011	5.58	0.86	0.86	2.43333	2.72509	0	4.11	0.35	1.48667	1.48667	1.61	2.81	2.02	2.14667	0.609945	gi|590591850|ref|XP_007017130.1|/8.28523e-45/Uncharacterized protein TCM_042329 [Theobroma cacao]
Cbu_gene.13433	0	0.73	0	0.243333	0.421466	0	0	0	0	0	0	0.81	1.22	0.676667	0.620833	0.99	1.83	0	0.94	0.916024	0	1.09	0.37	0.486667	0.486667	0	0	0.86	0.286667	0.496521	gi|527198678|gb|EPS66737.1|/4.25671e-17/hypothetical protein M569_08040 [Genlisea aurea]
Cbu_gene.24998	0	0	0	0	0	0.29	0.14	0.44	0.29	0.15	0.14	0.51	0	0.216667	0.263502	0.31	0	0	0.103333	0.178979	1.23	0.23	0.12	0.526667	0.526667	0.14	0.27	0	0.136667	0.135031	gi|604346318|gb|EYU44781.1|/2.60112e-118/hypothetical protein MIMGU_mgv1a001071mg [Erythranthe guttata]
Cbu_gene.6886	0.17	0	0	0.0566667	0.0981495	0	0	0.15	0.05	0.0866025	0.39	0	0	0.13	0.225167	0	0.4	0.2	0.2	0.2	0	0.16	0.16	0.106667	0.106667	0	0	0	0	0	gi|698477696|ref|XP_009786049.1|/5.58473e-88/PREDICTED: serine/arginine-rich splicing factor 4-like [Nicotiana sylvestris]
Cbu_gene.9750	0	0	0	0	0	0	0	0.19	0.0633333	0.109697	0	0	0.23	0.0766667	0.132791	0.55	0	0.25	0.266667	0.275379	0	0	0	0	0	0	0	0.24	0.08	0.138564	gi|604319409|gb|EYU30601.1|/2.09972e-30/hypothetical protein MIMGU_mgv1a018467mg, partial [Erythranthe guttata]
Cbu_gene.4457	0.46	0.32	0.12	0.3	0.17088	0.13	0.25	0	0.126667	0.125033	0.27	0.12	0.12	0.17	0.0866025	0.29	0.27	0.41	0.323333	0.0757188	0.49	0.11	0.22	0.273333	0.273333	0.13	0.25	0.13	0.17	0.069282	gi|604346561|gb|EYU45005.1|/0/hypothetical protein MIMGU_mgv11b001319mg [Erythranthe guttata]
Cbu_gene.6225	0	0.23	0.26	0.163333	0.142244	0.58	0.27	0.78	0.543333	0.25697	0	0	0.13	0.0433333	0.0750555	0.32	0.59	0.15	0.353333	0.221886	1.07	0.82	0.12	0.67	0.67	0	0	0	0	0	gi|510794314|gb|AGN52123.1|/2.13317e-31/MYB-related transcrRbtion factor [Salvia miltiorrhiza]
Cbu_gene.25082	1.25	1.17	1.49	1.30333	0.166533	1.21	0.91	0.93	1.01667	0.16773	0.24	0.43	0.65	0.44	0.205183	0.53	0.49	0.98	0.666667	0.272091	0.59	1.36	0	0.65	0.65	0.68	0.45	0.69	0.606667	0.135769	gi|604341175|gb|EYU40541.1|/2.65607e-146/hypothetical protein MIMGU_mgv1a018312mg [Erythranthe guttata]
Cbu_gene.13954	0.56	0.52	0	0.36	0.31241	1.29	0	0.25	0.513333	0.68413	0	0	0.29	0.0966667	0.167432	0	0	0	0	0	0.4	0	0.53	0.31	0.31	0.61	0	0.61	0.406667	0.352184	gi|460369927|ref|XP_004230808.1|/2.52883e-73/PREDICTED: polyadenylate-binding protein RBP47 [Solanum lycopersicum]
Cbu_gene.4217	0	0.14	0	0.0466667	0.080829	0	0	0.13	0.0433333	0.0750555	0	0.15	0	0.05	0.0866025	0	0	0	0	0	0.21	0	0.14	0.116667	0.116667	0	0	0.16	0.0533333	0.092376	gi|604298034|gb|EYU18122.1|/0/hypothetical protein MIMGU_mgv1a000918mg [Erythranthe guttata]
Cbu_gene.14663	0.34	0.21	0.46	0.336667	0.125033	0.13	0.25	0.2	0.193333	0.0602771	0.13	0.23	0.23	0.196667	0.057735	0.14	0.39	0.13	0.22	0.147309	0.32	0	0.32	0.213333	0.213333	0.25	0.37	0.25	0.29	0.069282	gi|604346236|gb|EYU44699.1|/5.73081e-89/hypothetical protein MIMGU_mgv1a000630mg [Erythranthe guttata]
Cbu_gene.20410	0	0	0	0	0	0	0	0	0	0	0	0	0	0	0	0	0	0	0	0	0	0	0.7	0.233333	0.233333	0	0	0	0	0	gi|527199768|gb|EPS67434.1|/4.22778e-28/hypothetical protein M569_07338 [Genlisea aurea]
Cbu_gene.20363	4.45	2.31	5.04	3.93333	1.43647	4.46	2.17	4.4	3.67667	1.30516	2.2	1.02	0.51	1.24333	0.866853	5	2.9	1.74	3.21333	1.65243	8.12	3.22	7.05	6.13	6.13	1.62	2.7	2.72	2.34667	0.629391	gi|502096498|ref|XP_004490758.1|/4.85444e-97/PREDICTED: uncharacterized protein LOC101506256 [Cicer arietinum]
Cbu_gene.17148	0.24	0.45	0	0.23	0.225167	0	0.53	0	0.176667	0.305996	0.56	0	0	0.186667	0.323316	0.31	0.28	0.28	0.29	0.0173205	1.73	0.68	1.16	1.19	1.19	0	0	0	0	0	gi|604327446|gb|EYU33252.1|/0/hypothetical protein MIMGU_mgv1a021667mg [Erythranthe guttata]
Cbu_gene.16486	0.61	0	0	0.203333	0.352184	0	0	0	0	0	0.23	0.42	0.63	0.426667	0.200083	0	0.24	0	0.08	0.138564	0	0	0.19	0.0633333	0.0633333	0.44	0	0.45	0.296667	0.25697	gi|604346526|gb|EYU44970.1|/2.52607e-175/hypothetical protein MIMGU_mgv1a007373mg [Erythranthe guttata]
Cbu_gene.23213	0	0.15	0	0.05	0.0866025	0.09	0	0	0.03	0.0519615	0.09	0.34	0	0.143333	0.176163	0	0	0	0	0	0.12	0	0.16	0.0933333	0.0933333	0	0.09	0.09	0.06	0.0519615	gi|604345821|gb|EYU44318.1|/0/hypothetical protein MIMGU_mgv1a000212mg [Erythranthe guttata]
Query=FY_AT5G13480															#DIV/0!
GeneID	NF-Vb-1-FPKM	NF-Vb-2-FPKM	NF-Vb-3-FPKM	NF-Vb-FPKM	STDVE	NF-Tb-1-FPKM	NF-Tb-2-FPKM	NF-Tb-3-FPKM	NF-Tb-FPKM	STDVE	NF-Rb-1-FPKM	NF-Rb-2-FPKM	NF-Rb-3-FPKM	NF-Rb-FPKM	#DIV/0!	EF-Vb-1-FPKM	EF-Vb-2-FPKM	EF-Vb-3-FPKM	EF-Vb-FPKM	STDVE	EF-Tb-1-FPKM	EF-Tb-2-FPKM	EF-Tb-3-FPKM	EF-Tb-FPKM	STDVE	EF-Rb-1-FPKM	EF-Rb-2-FPKM	EF-Rb-3-FPKM	EF-Rb-FPKM	STDVE	Blast nr
Cbu_gene.2670	0	0	0	0	0	0	0	0	0	0	0	1.24	0	0.413333	0.715914	0	0	0.47	0.156667	0.271355	0.57	0.37	0	0.313333	0.313333	1.31	0	0	0.436667	0.756329	gi|527195968|gb|EPS65011.1|/2.00473e-109/hypothetical protein M569_09765, partial [Genlisea aurea]
Cbu_gene.13298	0.41	0.58	0.21	0.4	0.185203	0.24	0.9	0.55	0.563333	0.330202	0	1.07	0.43	0.5	0.538424	0	0.48	0.24	0.24	0.24	0.59	0	0.39	0.326667	0.326667	1.13	0.68	0.23	0.68	0.45	gi|604336467|gb|EYU40229.1|/2.15925e-151/hypothetical protein MIMGU_mgv1a008949mg [Erythranthe guttata]
Cbu_gene.22958	0	0	0	0	0	0.39	0.37	0.91	0.556667	0.306159	0	0	0	0	0	0	0	0.4	0.133333	0.23094	0	0	0	0	0	0	0.37	0	0.123333	0.21362	gi|604348419|gb|EYU46574.1|/2.20968e-103/hypothetical protein MIMGU_mgv1a010440mg [Erythranthe guttata]
Cbu_gene.7090	0	0.2	0.22	0.14	0.121655	0.25	0	0	0.0833333	0.144338	0	0	0.22	0.0733333	0.127017	0	0	0	0	0	0	0.2	0.2	0.133333	0.133333	0	0	0	0	0	gi|604297558|gb|EYU17771.1|/8.02546e-175/hypothetical protein MIMGU_mgv1a004798mg [Erythranthe guttata]
Cbu_gene.8898	0	0.56	0.03	0.196667	0.315013	0.15	0	0.06	0.07	0.0754983	0.06	0.05	0.04	0.05	0.01	0.04	0.08	0	0.04	0.04	0.05	0	0	0.0166667	0.0166667	0.01	0	0.16	0.0566667	0.0896289	gi|604336467|gb|EYU40229.1|/7.03835e-148/hypothetical protein MIMGU_mgv1a008949mg [Erythranthe guttata]
Cbu_gene.11849	0	0	0	0	0	0	0	0	0	0	0	0	0.49	0.163333	0.282902	0.59	0	0	0.196667	0.340637	0.67	0	0	0.223333	0.223333	0	0.51	0	0.17	0.294449	gi|604331819|gb|EYU36677.1|/5.16398e-169/hypothetical protein MIMGU_mgv1a009543mg [Erythranthe guttata]
Cbu_gene.24726	0.29	0.18	0.1	0.19	0.0953939	0.22	0	0.17	0.13	0.115326	0.11	0.4	0	0.17	0.20664	0.25	0.34	0.23	0.273333	0.0585947	0	0.27	0.18	0.15	0.15	0.11	0.32	0.64	0.356667	0.266896	gi|604326883|gb|EYU32877.1|/0/hypothetical protein MIMGU_mgv1a000353mg [Erythranthe guttata]
Cbu_gene.14580	0.25	0	0	0.0833333	0.144338	0	0	0	0	0	0	0.25	0.25	0.166667	0.144338	0.62	0.58	0	0.4	0.346987	0	0	0.23	0.0766667	0.0766667	0	0.27	0	0.09	0.155885	gi|604298678|gb|EYU18680.1|/3.7117e-119/hypothetical protein MIMGU_mgv1a003585mg [Erythranthe guttata]
Cbu_gene.15191	0.62	0.58	0.63	0.61	0.0264575	0.48	0.9	0.55	0.643333	0.225019	1.18	1.06	0.21	0.816667	0.528804	0.52	0.72	0.24	0.493333	0.241109	0.59	1.73	1.76	1.36	1.36	0.68	0.45	0.45	0.526667	0.132791	gi|604333801|gb|EYU38111.1|/0/hypothetical protein MIMGU_mgv1a004302mg [Erythranthe guttata]
Cbu_gene.13420	0.73	0.23	0	0.32	0.373229	0	0	0	0	0	0	0	0.25	0.0833333	0.144338	0.31	0	0	0.103333	0.178979	0	0	0.23	0.0766667	0.0766667	0	0	0	0	0	gi|604333440|gb|EYU37791.1|/1.39734e-75/hypothetical protein MIMGU_mgv1a008244mg [Erythranthe guttata]
Cbu_gene.23051	0.28	0	0	0.0933333	0.161658	0	0	0.12	0.04	0.069282	0	0.29	0	0.0966667	0.167432	0	0.33	0	0.11	0.190526	0	0.13	0	0.0433333	0.0433333	0.15	0.15	0.31	0.203333	0.092376	gi|604344199|gb|EYU42998.1|/0/hypothetical protein MIMGU_mgv1a001021mg [Erythranthe guttata]
Cbu_gene.21509	0	0	0	0	0	0	0	0	0	0	0.37	0.66	0	0.343333	0.330807	0	0	0	0	0	0.45	0	0	0.15	0.15	0	0	0	0	0	gi|661879887|emb|CDP16401.1|/3.50934e-125/unnamed protein product [Coffea canephora]
Cbu_gene.14664	0.31	0.29	0	0.2	0.173494	0	0	0	0	0	1.41	0.31	0	0.573333	0.740968	1.54	0.71	0.36	0.87	0.606053	0.87	0.85	0	0.573333	0.573333	0	0	0.33	0.11	0.190526	gi|604346219|gb|EYU44682.1|/2.05165e-169/hypothetical protein MIMGU_mgv1a010776mg [Erythranthe guttata]
Cbu_gene.2840	0.69	0.67	0.64	0.666667	0.0251661	0	0	0	0	0	0	0	0	0	0	0	0	0	0	0	0	0	0.96	0.32	0.32	0	0	0.34	0.113333	0.196299	gi|604343983|gb|EYU42800.1|/0/hypothetical protein MIMGU_mgv1a003351mg [Erythranthe guttata]
Cbu_gene.9796	0.29	0.54	0.29	0.373333	0.144338	0	0.94	0	0.313333	0.542709	0	0	0	0	0	0	0.33	0.33	0.22	0.190526	2.03	1.07	0.54	1.21333	1.21333	0.31	0.31	0.31	0.31	0	gi|697131812|ref|XP_009619963.1|/5.9969e-145/PREDICTED: vegetative incompatibility protein HET-E-1-like [Nicotiana tomentosiformis]
Cbu_gene.3092	0.58	0	0	0.193333	0.334863	0.67	0	0	0.223333	0.386825	0	0.3	0	0.1	0.173205	0	0.34	0	0.113333	0.196299	0.41	0	0	0.136667	0.136667	1.57	0	0	0.523333	0.90644	gi|698535735|ref|XP_009764283.1|/4.75472e-80/PREDICTED: WD repeat-containing protein 61-like [Nicotiana sylvestris]
Cbu_gene.3421	0	0	0	0	0	0	0	0.16	0.0533333	0.092376	0	0	0.19	0.0633333	0.109697	0	0	0	0	0	0.26	0.17	0	0.143333	0.143333	0	0	0	0	0	gi|604320187|gb|EYU31266.1|/0/hypothetical protein MIMGU_mgv1a003313mg [Erythranthe guttata]
Cbu_gene.2830	0	0	0	0	0	0	0	0	0	0	0	0.27	0	0.09	0.155885	0	0	0	0	0	0	0	0.25	0.0833333	0.0833333	0	0.28	0	0.0933333	0.161658	gi|108711361|gb|ABF99156.1|/0/retrotransposon protein, putative, Ty1-copia subclass [Oryza sativa Japonica Group]
Cbu_gene.5523	0	0	0	0	0	0.3	0	0	0.1	0.173205	0	0	0	0	0	0	0.3	0.6	0.3	0.3	0	0.24	0.25	0.163333	0.163333	0	0	0	0	0	gi|527193097|gb|EPS63257.1|/1.12245e-87/hypothetical protein M569_11527 [Genlisea aurea]
Cbu_gene.2670	0	0	0	0	0	0	0	0	0	0	0	1.24	0	0.413333	0.715914	0	0	0.47	0.156667	0.271355	0.57	0.37	0	0.313333	0.313333	1.31	0	0	0.436667	0.756329	gi|527195968|gb|EPS65011.1|/2.00473e-109/hypothetical protein M569_09765, partial [Genlisea aurea]
Cbu_gene.1039	0	0	0.33	0.11	0.190526	0	0	0	0	0	0	0	0	0	0	0	0	0	0	0	0	0	0	0	0	0	0	0	0	0	gi|590706237|ref|XP_007047667.1|/8.85572e-47/Transducin/WD40 repeat-like superfamily protein [Theobroma cacao]
Cbu_gene.9755	0.17	0.49	0.35	0.336667	0.160416	0.6	0.19	0.31	0.366667	0.210792	0	0	0.9	0.3	0.519615	0	0.41	0	0.136667	0.236714	2.22	0.97	2.14	1.77667	1.77667	0	0	0.19	0.0633333	0.109697	gi|604320187|gb|EYU31266.1|/0/hypothetical protein MIMGU_mgv1a003313mg [Erythranthe guttata]
Cbu_gene.716	0	0	0	0	0	0	0	0	0	0	0	0	0.66	0.22	0.381051	0	0	0	0	0	0	0	0	0	0	0	0	0	0	0	gi|657978041|ref|XP_008380946.1|/8.0703e-165/PREDICTED: protein transport protein SEC13-like [Malus domestica]
Cbu_gene.9008	0.29	0.14	0	0.143333	0.145029	0	0.16	0.13	0.0966667	0.085049	0	0	0	0	0	0.37	0.17	0	0.18	0.185203	0.41	0	0.14	0.183333	0.183333	0	0.16	0.32	0.16	0.16	gi|604334088|gb|EYU38277.1|/4.01045e-33/hypothetical protein MIMGU_mgv1a002095mg [Erythranthe guttata]
Cbu_gene.26716	0.47	0.22	0	0.23	0.23516	0	0.26	0	0.0866667	0.150111	0.54	0	0.24	0.26	0.270555	0.59	0	0.27	0.286667	0.295353	0.33	0	0	0.11	0.11	0.26	0	0	0.0866667	0.150111	gi|604321156|gb|EYU31796.1|/1.91974e-64/hypothetical protein MIMGU_mgv1a005064mg [Erythranthe guttata]
Cbu_gene.18217	0	0	0	0	0	0	0	0	0	0	0	0	0	0	0	0	0	0	0	0	0	0	0	0	0	0.33	0	0	0.11	0.190526	gi|604346219|gb|EYU44682.1|/2.98343e-167/hypothetical protein MIMGU_mgv1a010776mg [Erythranthe guttata]
Cbu_gene.14265	0.63	0.59	0	0.406667	0.352751	0	0.69	0.84	0.51	0.447996	1.08	0.65	0	0.576667	0.543722	0	0	0.37	0.123333	0.21362	1.78	2.04	0.6	1.47333	1.47333	1.71	0.68	0	0.796667	0.860949	gi|604315382|gb|EYU28088.1|/3.24965e-100/hypothetical protein MIMGU_mgv1a010372mg [Erythranthe guttata]
Cbu_gene.7024	0	0	0	0	0	0	0	0	0	0	0	0	0	0	0	0	0	0	0	0	0	0.24	0.24	0.16	0.16	0	0	0	0	0	gi|604346706|gb|EYU45086.1|/0/hypothetical protein MIMGU_mgv1a006510mg [Erythranthe guttata]
Cbu_gene.10079	0.57	0.53	1.36	0.82	0.468081	2.2	1.04	1.69	1.64333	0.581406	1.31	0.98	1.18	1.15667	0.166233	0.96	1.34	0.89	1.06333	0.242143	0.54	0.71	0.18	0.476667	0.476667	2.08	1.66	1.04	1.59333	0.523195	gi|604306685|gb|EYU25481.1|/1.00006e-41/hypothetical protein MIMGU_mgv1a003090mg [Erythranthe guttata]
Cbu_gene.21350	0.2	0.56	0.2	0.32	0.207846	0.23	0.22	0	0.15	0.13	0.23	0.21	0.21	0.216667	0.011547	0.25	0.23	1.17	0.55	0.537029	0	0	0	0	0	0.87	0.22	0	0.363333	0.452364	gi|604299247|gb|EYU19182.1|/8.24603e-65/hypothetical protein MIMGU_mgv1a006229mg [Erythranthe guttata]
Cbu_gene.9936	0.52	0.49	0	0.336667	0.291947	0.3	0	0.23	0.176667	0.15695	0	0	0	0	0	0.33	0.92	0.91	0.72	0.337787	0.37	0	0	0.123333	0.123333	0	0.28	0.29	0.19	0.164621	gi|527205772|gb|EPS71541.1|/5.30433e-174/hypothetical protein M569_03220 [Genlisea aurea]
Cbu_gene.140	0.52	0.48	0.26	0.42	0.14	0.3	0.57	0.46	0.443333	0.135769	0	0	0	0	0	0.98	0	0	0.326667	0.565803	0	0	0.25	0.0833333	0.0833333	0	0	0	0	0	gi|604333604|gb|EYU37955.1|/5.62924e-48/hypothetical protein MIMGU_mgv1a008168mg [Erythranthe guttata]
Cbu_gene.9008	0.29	0.14	0	0.143333	0.145029	0	0.16	0.13	0.0966667	0.085049	0	0	0	0	0	0.37	0.17	0	0.18	0.185203	0.41	0	0.14	0.183333	0.183333	0	0.16	0.32	0.16	0.16	gi|604334088|gb|EYU38277.1|/4.01045e-33/hypothetical protein MIMGU_mgv1a002095mg [Erythranthe guttata]
Cbu_gene.9017	0	0.25	0.54	0.263333	0.270247	0	0	0	0	0	0.61	0.55	0	0.386667	0.336204	0	0	0	0	0	0.76	0	0	0.253333	0.253333	0	0	0	0	0	gi|565357062|ref|XP_006345370.1|/1.7183e-169/PREDICTED: F-box/WD repeat-containing protein 7-like [Solanum tuberosum]
Cbu_gene.26134	0.87	0.33	0.89	0.696667	0.3177	0.4	0.38	0.16	0.313333	0.133167	0.2	0	0	0.0666667	0.11547	0.22	0.81	0	0.343333	0.418848	1.24	0.49	0	0.576667	0.576667	0.57	0.38	0.19	0.38	0.19	gi|604328147|gb|EYU33815.1|/2.12014e-68/hypothetical protein MIMGU_mgv1a006363mg [Erythranthe guttata]
Cbu_gene.16443	0	0.45	0	0.15	0.259808	0	0	0	0	0	0.28	0	0	0.0933333	0.161658	1.22	0.28	0	0.5	0.639062	1.03	1.13	0.69	0.95	0.95	0.53	0.26	0	0.263333	0.265016	gi|697191874|ref|XP_009605008.1|/1.47845e-169/PREDICTED: myosin heavy chain kinase B [Nicotiana tomentosiformis]
Cbu_gene.23938	0	0	0	0	0	0	0	0	0	0	0	0	0	0	0	0	0	0	0	0	0	0	0.26	0.0866667	0.0866667	0.3	0	0	0.1	0.173205	gi|661895642|emb|CDP00220.1|/3.10742e-144/unnamed protein product [Coffea canephora]
Cbu_gene.10133	0.91	0	0	0.303333	0.525389	0	0	0	0	0	0	0	0	0	0	0	1.07	2.14	1.07	1.07	0	0	0	0	0	1	0	0	0.333333	0.57735	gi|604322355|gb|EYU32741.1|/3.54139e-63/hypothetical protein MIMGU_mgv1a006804mg [Erythranthe guttata]
Cbu_gene.11249	0	0.25	0	0.0833333	0.144338	0	0	0.47	0.156667	0.271355	0.31	0	0	0.103333	0.178979	0	0	0	0	0	0.38	0.25	0	0.21	0.21	0	0	0	0	0	gi|604301264|gb|EYU20968.1|/0/hypothetical protein MIMGU_mgv1a006304mg [Erythranthe guttata]
Cbu_gene.18594	0	0	0	0	0	0.21	0	0.17	0.126667	0.111505	0	0	0.19	0.0633333	0.109697	0.23	0	0	0.0766667	0.132791	0	0.52	1.06	0.526667	0.526667	0	0	0	0	0	gi|604333717|gb|EYU38053.1|/6.80143e-145/hypothetical protein MIMGU_mgv1a006253mg [Erythranthe guttata]
Cbu_gene.3092	0.58	0	0	0.193333	0.334863	0.67	0	0	0.223333	0.386825	0	0.3	0	0.1	0.173205	0	0.34	0	0.113333	0.196299	0.41	0	0	0.136667	0.136667	1.57	0	0	0.523333	0.90644	gi|698535735|ref|XP_009764283.1|/4.75472e-80/PREDICTED: WD repeat-containing protein 61-like [Nicotiana sylvestris]
Cbu_gene.10657	0	0.38	0	0.126667	0.219393	0.23	0	0	0.0766667	0.132791	0	0	0	0	0	0	0	0.24	0.08	0.138564	0	0.19	0	0.0633333	0.0633333	0	0	0	0	0	gi|604297836|gb|EYU17955.1|/1.17805e-105/hypothetical protein MIMGU_mgv1a004677mg [Erythranthe guttata]
Cbu_gene.17391	0.17	0.16	0	0.11	0.0953939	0.59	0	0.15	0.246667	0.306649	0	0.18	0	0.06	0.103923	0	0.2	0.4	0.2	0.2	0	0.16	0	0.0533333	0.0533333	0.56	0	0	0.186667	0.323316	gi|604299889|gb|EYU19732.1|/0/hypothetical protein MIMGU_mgv1a006189mg [Erythranthe guttata]
Cbu_gene.5523	0	0	0	0	0	0.3	0	0	0.1	0.173205	0	0	0	0	0	0	0.3	0.6	0.3	0.3	0	0.24	0.25	0.163333	0.163333	0	0	0	0	0	gi|527193097|gb|EPS63257.1|/1.12245e-87/hypothetical protein M569_11527 [Genlisea aurea]
Cbu_gene.16663	0	0	0	0	0	0	0	0.19	0.0633333	0.109697	0.24	0	0	0.08	0.138564	0	0	0	0	0	0	0	0	0	0	0	0	0.23	0.0766667	0.132791	gi|697153559|ref|XP_009631029.1|/2.94208e-95/PREDICTED: WD repeat-containing protein 26-like isoform X2 [Nicotiana tomentosiformis]
Cbu_gene.14974	1.06	0.49	0.54	0.696667	0.315647	0.3	0.29	0	0.196667	0.170392	0.61	1.09	0.27	0.656667	0.411987	0	0.31	0	0.103333	0.178979	0.37	0	0	0.123333	0.123333	0.29	0	0.29	0.193333	0.167432	gi|359492190|ref|XP_002278969.2|/4.94972e-140/PREDICTED: guanine nucleotide-binding protein subunit beta-like protein 1 homolog [Vitis vinifera]
Cbu_gene.14180	0.19	0	0	0.0633333	0.109697	0.22	0.1	0.17	0.163333	0.0602771	0.11	0	0	0.0366667	0.0635085	0	0	0	0	0	0.14	0.09	0.09	0.106667	0.106667	0.1	0	0	0.0333333	0.057735	gi|604333847|gb|EYU38153.1|/3.88278e-175/hypothetical protein MIMGU_mgv1a000908mg [Erythranthe guttata]
Cbu_gene.14265	0.63	0.59	0	0.406667	0.352751	0	0.69	0.84	0.51	0.447996	1.08	0.65	0	0.576667	0.543722	0	0	0.37	0.123333	0.21362	1.78	2.04	0.6	1.47333	1.47333	1.71	0.68	0	0.796667	0.860949	gi|604315382|gb|EYU28088.1|/3.24965e-100/hypothetical protein MIMGU_mgv1a010372mg [Erythranthe guttata]
Cbu_gene.23427	0	0	0	0	0	0	0	0	0	0	0	0	0	0	0	0	0	0	0	0	0	0	0.3	0.1	0.1	0	0	0	0	0	gi|604345837|gb|EYU44334.1|/1.27489e-175/hypothetical protein MIMGU_mgv1a022738mg [Erythranthe guttata]
Cbu_gene.12342	7.67	6.98	8	7.55	0.520481	18.91	15.69	12.43	15.6767	3.24002	10.69	5.99	6.33	7.67	2.62092	10.04	12.92	10.99	11.3167	1.46753	58.83	29.74	29.56	39.3767	39.3767	11.86	8.75	6.38	8.99667	2.74831	gi|661889255|emb|CDP07224.1|/0/unnamed protein product [Coffea canephora]
Cbu_gene.3710	0	0	0	0	0	0.36	0.34	0	0.233333	0.20232	0	0	0	0	0	0.39	0	0	0.13	0.225167	0	0	0	0	0	0	0	0	0	0	gi|565343265|ref|XP_006338758.1|/4.83764e-162/PREDICTED: vegetative incompatibility protein HET-E-1-like [Solanum tuberosum]
Cbu_gene.14180	0.19	0	0	0.0633333	0.109697	0.22	0.1	0.17	0.163333	0.0602771	0.11	0	0	0.0366667	0.0635085	0	0	0	0	0	0.14	0.09	0.09	0.106667	0.106667	0.1	0	0	0.0333333	0.057735	gi|604333847|gb|EYU38153.1|/3.88278e-175/hypothetical protein MIMGU_mgv1a000908mg [Erythranthe guttata]
Cbu_gene.13420	0.73	0.23	0	0.32	0.373229	0	0	0	0	0	0	0	0.25	0.0833333	0.144338	0.31	0	0	0.103333	0.178979	0	0	0.23	0.0766667	0.0766667	0	0	0	0	0	gi|604333440|gb|EYU37791.1|/1.39734e-75/hypothetical protein MIMGU_mgv1a008244mg [Erythranthe guttata]
Cbu_gene.22801	0.12	0	0	0.04	0.069282	0.14	0	0	0.0466667	0.080829	0.14	0	0	0.0466667	0.080829	0	0.14	0.29	0.143333	0.145029	0	0	0	0	0	0.13	0	0	0.0433333	0.0750555	gi|661880911|emb|CDP15296.1|/6.47417e-127/unnamed protein product [Coffea canephora]
Cbu_gene.14207	0.59	0	0.6	0.396667	0.34356	0	0	0	0	0	0	0	0	0	0	0.74	0	0.34	0.36	0.370405	1.25	0.27	0	0.506667	0.506667	0	0	0	0	0	gi|604303920|gb|EYU23270.1|/2.64169e-90/hypothetical protein MIMGU_mgv1a006755mg [Erythranthe guttata]
Cbu_gene.13469	0.22	0	0	0.0733333	0.127017	1.02	0.72	1.76	1.16667	0.535288	0.76	0.45	0	0.403333	0.382143	0.28	0.77	0.26	0.436667	0.288848	1.56	0.82	1.05	1.14333	1.14333	1.68	0.72	0.72	1.04	0.554256	gi|460369996|ref|XP_004230841.1|/7.96467e-156/PREDICTED: myosin heavy chain kinase B [Solanum lycopersicum]
Cbu_gene.17807	0	0	0	0	0	0	0	0	0	0	0	0	0	0	0	0	0	0	0	0	0	0.27	0	0.09	0.09	0	0	0	0	0	gi|460369996|ref|XP_004230841.1|/1.57485e-137/PREDICTED: myosin heavy chain kinase B [Solanum lycopersicum]
Cbu_gene.8762	0	0	0	0	0	0	0	0	0	0	0	0	0	0	0	0.19	0.18	0	0.123333	0.106927	0	0	0	0	0	0	0	0	0	0	gi|604333251|gb|EYU37602.1|/1.49566e-76/hypothetical protein MIMGU_mgv1a001537mg [Erythranthe guttata]
Cbu_gene.19984	0.09	0.09	0.09	0.09	1.69967e-17	0	0.1	0	0.0333333	0.057735	0	0	0.09	0.03	0.0519615	0.23	-0.32	0.32	0.0766667	0.346458	0.52	0	0.09	0.203333	0.203333	0	0	0	0	0	gi|604304069|gb|EYU23419.1|/0/hypothetical protein MIMGU_mgv1a000176mg [Erythranthe guttata]
Cbu_gene.24232	0	0	0	0	0	0	0.31	0	0.103333	0.178979	0.32	0	0	0.106667	0.184752	0	0	0.65	0.216667	0.375278	0.4	0	0.27	0.223333	0.223333	0	0	0.31	0.103333	0.178979	gi|586829737|gb|AHJ80984.1|/0/WD-repeat containing protein [Erythranthe lewisii]
Cbu_gene.10237	0	0	0.33	0.11	0.190526	0.38	0.19	0	0.19	0.19	0	0.34	0.17	0.17	0.17	0.8	0	0.19	0.33	0.417971	0.47	0.15	0	0.206667	0.206667	0	0.46	0	0.153333	0.265581	gi|604302226|gb|EYU21812.1|/6.76499e-58/hypothetical protein MIMGU_mgv1a003393mg [Erythranthe guttata]
Cbu_gene.13718	0.09	0.32	0.09	0.166667	0.132791	0.1	0.28	0.23	0.203333	0.0929157	0	0.09	0	0.03	0.0519615	0.66	0.41	0.4	0.49	0.147309	0.37	0.16	0.08	0.203333	0.203333	0	0.19	0.57	0.253333	0.29023	gi|604319504|gb|EYU30696.1|/0/hypothetical protein MIMGU_mgv1a000156mg [Erythranthe guttata]
Cbu_gene.26340	0	0	0	0	0	0.23	0.22	0.18	0.21	0.0264575	0	0	0	0	0	0	0	0.24	0.08	0.138564	0	0	0	0	0	0	0	0	0	0	gi|604331132|gb|EYU35990.1|/0/hypothetical protein MIMGU_mgv1a026982mg [Erythranthe guttata]
Cbu_gene.8877	0	0.44	0	0.146667	0.254034	0.55	0	0	0.183333	0.317543	0.27	0.49	0.99	0.583333	0.368963	0.3	0.28	0	0.193333	0.16773	1.69	0.44	0	0.71	0.71	0	0.52	0	0.173333	0.300222	gi|604347062|gb|EYU45366.1|/0/hypothetical protein MIMGU_mgv1a006225mg [Erythranthe guttata]
Cbu_gene.93	0	0	0	0	0	0	0.22	0	0.0733333	0.127017	0	0.42	0	0.14	0.242487	0	0.24	0	0.08	0.138564	0	0.38	0.19	0.19	0.19	0	0	0	0	0	gi|604333639|gb|EYU37990.1|/1.58162e-116/hypothetical protein MIMGU_mgv1a006081mg [Erythranthe guttata]
Cbu_gene.11362	0.2	0.19	0.41	0.266667	0.124231	0.23	0	0.18	0.136667	0.120968	0.11	0.1	0.41	0.206667	0.176163	0.63	0.47	0.58	0.56	0.0818535	0.71	0.19	0.09	0.33	0.33	0.22	0.11	0.66	0.33	0.291033	gi|604331891|gb|EYU36749.1|/0/hypothetical protein MIMGU_mgv1a000357mg [Erythranthe guttata]
Cbu_gene.24184	0	0	0	0	0	0.32	0.3	0.5	0.373333	0.110151	0.32	0	0	0.106667	0.184752	0	0	0.33	0.11	0.190526	1.19	0.26	0.26	0.57	0.57	0.61	0	0.92	0.51	0.468081	gi|604327638|gb|EYU33395.1|/1.07422e-83/hypothetical protein MIMGU_mgv1a009556mg [Erythranthe guttata]
Cbu_gene.9008	0.29	0.14	0	0.143333	0.145029	0	0.16	0.13	0.0966667	0.085049	0	0	0	0	0	0.37	0.17	0	0.18	0.185203	0.41	0	0.14	0.183333	0.183333	0	0.16	0.32	0.16	0.16	gi|604334088|gb|EYU38277.1|/4.01045e-33/hypothetical protein MIMGU_mgv1a002095mg [Erythranthe guttata]
Cbu_gene.15762	0	0	0	0	0	0	0	0.91	0.303333	0.525389	0	0	0	0	0	0	0	0	0	0	0	0	0	0	0	0	0	0	0	0	gi|661881346|emb|CDP15093.1|/4.09706e-112/unnamed protein product [Coffea canephora]
Cbu_gene.16848	0	0.21	0.23	0.146667	0.12741	1.33	0.25	0.82	0.8	0.540278	0	0.47	0	0.156667	0.271355	0	0.27	0.54	0.27	0.27	0	0.21	0.22	0.143333	0.143333	0.25	0.25	1.01	0.503333	0.438786	gi|565365438|ref|XP_006349413.1|/3.59872e-80/PREDICTED: WD-40 repeat-containing protein MSI1-like [Solanum tuberosum]
Cbu_gene.17353	0.41	0.38	0.83	0.54	0.251595	0.94	1.48	0.48	0.966667	0.500533	0.31	0.28	0.98	0.523333	0.395769	0.17	0.63	0.79	0.53	0.32187	1.34	1.01	1.03	1.12667	1.12667	1.18	0.74	0.44	0.786667	0.372201	gi|661891148|emb|CDP05030.1|/5.5027e-170/unnamed protein product [Coffea canephora]
Cbu_gene.3079	0.27	0.06	0.07	0.133333	0.118462	0.08	0.04	0.03	0.05	0.0264575	0	0	0	0	0	0.13	0	0.08	0.07	0.0655744	0	0.03	0.07	0.0333333	0.0333333	0	0.04	0	0.0133333	0.023094	gi|604348372|gb|EYU46527.1|/0/hypothetical protein MIMGU_mgv1a000007mg [Erythranthe guttata]
Cbu_gene.8877	0	0.44	0	0.146667	0.254034	0.55	0	0	0.183333	0.317543	0.27	0.49	0.99	0.583333	0.368963	0.3	0.28	0	0.193333	0.16773	1.69	0.44	0	0.71	0.71	0	0.52	0	0.173333	0.300222	gi|604347062|gb|EYU45366.1|/0/hypothetical protein MIMGU_mgv1a006225mg [Erythranthe guttata]
Cbu_gene.11918	0	0	0.24	0.08	0.138564	0	0	0	0	0	0	0.24	0	0.08	0.138564	0.29	0.27	1.09	0.55	0.467761	0	0	0	0	0	0	0	0	0	0	gi|568849784|ref|XP_006478620.1|/4.66186e-77/PREDICTED: eukaryotic translation initiation factor 2A-like [Citrus sinensis]
Cbu_gene.379	0	0	0.59	0.196667	0.340637	0	0	0.26	0.0866667	0.150111	0	0	0	0	0	0	0	0	0	0	0	0	0.28	0.0933333	0.0933333	0	0	0	0	0	gi|698474919|ref|XP_009784892.1|/0/PREDICTED: pentatricopeptide repeat-containing protein At1g59720, mitochondrial [Nicotiana sylvestris]
Cbu_gene.379	0	0	0.59	0.196667	0.340637	0	0	0.26	0.0866667	0.150111	0	0	0	0	0	0	0	0	0	0	0	0	0.28	0.0933333	0.0933333	0	0	0	0	0	gi|698474919|ref|XP_009784892.1|/0/PREDICTED: pentatricopeptide repeat-containing protein At1g59720, mitochondrial [Nicotiana sylvestris]
Cbu_gene.14795	0.29	1.92	1.19	1.13333	0.816476	0.68	0.32	0	0.333333	0.340196	2.7	0	1.22	1.30667	1.35208	0.74	2.06	0.34	1.04667	0.900074	0.42	0	0.56	0.326667	0.326667	0	0.96	0.97	0.643333	0.557165	gi|703158278|ref|XP_010111947.1|/1.58368e-31/Eukaryotic translation initiation factor 3 subunit I [Morus notabilis]
Cbu_gene.15873	0.06	0.3	0.06	0.14	0.138564	0.37	0.07	0.28	0.24	0.153948	0.07	0.26	0	0.11	0.134536	0.24	0.07	0.44	0.25	0.185203	0.27	0.18	0.42	0.29	0.29	0.35	0.07	0.21	0.21	0.14	gi|604333029|gb|EYU37420.1|/0/hypothetical protein MIMGU_mgv1a0000982mg, partial [Erythranthe guttata]
[truncated: 1,707 more rows]
