# Supplementary material for: Genome-wide analysis of long non-coding RNAs in Catalpa bungei and their potential function in floral transition using high-throughput sequencing
Source: BMC Genet. 2018 Sep 20;19:86. doi: 10.1186/s12863-018-0671-2 (PMC6149005; doi:10.1186/s12863-018-0671-2)
Supplement: Supplementary file 2 — Table S2. List of the primers used in qRT-PCR. (XLSX 13 kb) [file 12863_2018_671_MOESM2_ESM.xlsx]

## Sheet: Sheet1
Name of genes	Name of primers	Sequence	Product size/bp
Actin	Actin-F	GTGCTCAGTGGTGGTTCAA	126bp
	Actin-R	GACGCTGTATTTCCTCTCAG
Cbu.gene.21762	Cbu21762-F	CCAACTTGCTTCGAGGCTG	225bp
	Cbu21762-R	GAATGCCGGGCCATAAAG
Cbu.gene.12812	Cbu12812-F	TTGGAAGGGGATTTGTTGAG	174bp
	Cbu12812-R	CCAAAGCTTGGTTCCTAGCT
Cbu.gene.21740	Cbu21740-F	GTTCTCCTTTCCACCTGGAG	194bp
	Cbu21740-R	AGCAGCGGAATACACAACAC
Cbu.gene.4037	Cbu4037-F	GCACGCCAAAATATCAGACG	204bp
	Cbu4037-R	CGGTAACGGTGCAGGTACAC
Cbu.gene.14754	Cbu14754-F	CCATGGCAGATGTATCAAACAC	179bp
	Cbu14754-R	GATTCTTGGCCTTGTCTCCG
Cbu.gene.21122	Cbu21122-F	AACGTGACCAAAACCAATGC	189bp
	Cbu21122-R	CCACTTTTATAGCAAATCGGGT
Cbu.gene.1092	Cbu1092-F	TCCAATCTCCGTTCCGTTTCAT	223bp
	Cbu1092-R	GTCTCATCTTCCTTGGGCGTAA
Cbu.gene.24144	Cbu24144-F	ACATGAGCAAGTGTCCGATGA	149bp
	Cbu24144-R	TCTGTAGCCTGTCCCTGAAGA
Cbu.gene.7250	Cbu7250-F	AAATCGAAAACCTCAGCAACCG	129bp
	Cbu7250-R	GTCAATGACGGAATCTGCTGTG
LXLOC_019079	lnc019079-F	GGACTCAAGTAAAGACCCGAAGC	113bp
	lnc019079-R	ATTGGAACTCCACCCTCAAGC
LXLOC_017817	lnc017817-F	CCTCTTCTAACACCACGTCG	219bp
	lnc017817-R	CAGTCTTCAGGGACAGGCTAC
LXLOC_030659	lnc030659-F	ATGCTTGTCATAGTCCCTCGT	192bp
	lnc030659-R	CACAGCAGATTCCGTCATTG
LXLOC_019956	lnc019956-F	AGTGACTCAAGCAGAGGCGAC	114bp
	lnc019956-R	TAATGTTGCTGAGTCATGCGC
LXLOC_024876	lnc024876-F	ACACTTTCCACATGCGTTGC	185bp
	lnc024876-R	TCACAGCCGAACAGCCATAA
LXLOC_008074	lnc008074-F	CATCGGGCAGGTGTTAGACT	222bp
	lnc008074-R	AGCTCCATCGTCATGCAAGA
LXLOC_009916	lnc009916-F	TCAGAAGGCTGTCTTTGTGG	224bp
	lnc009916-R	GACCTTTCTTTCCATTGATTTG
LXLOC_012032	lnc012032-F	ATCCTCCAATTTTTGCAGTGA	105bp
	lnc012032-R	TTTTGCTTGAAAACTAATGACATC
LXLOC_007700	lnc007700-F	ATTCCTCCCATTCCGCTG	172bp
	lnc007700-R	CAGTAGACAAACGCCACACG
LXLOC_010612	lnc010612-F	AATGTTTTTGGTGGACTCGC	176bp
	lnc010612-R	GCCAATGTTCAGCATGTGAT
LXLOC_022980	lnc022980-F	TCGGATATAATATAGCCTGGGT	160bp
	lnc022980-R	AATCAGCATATAGGCTCAGTGG
	lnc022980-R	AATCAGCATATAGGCTCAGTGG
U6F	U6F	CTCGCTTCGGCAGCACAtat
miRNA156F	156	gcgttGACAGAAGAtAGAGAGCAC
miRNA160F	160	atctatGCCtGGCtCCCtGtAtGCCA
miRNA171F	171	gctCtGtACCCtCtCtCttCttC
