# Supplementary material for: Genome-wide analysis of long non-coding RNAs in Catalpa bungei and their potential function in floral transition using high-throughput sequencing
Source: BMC Genet. 2018 Sep 20;19:86. doi: 10.1186/s12863-018-0671-2 (PMC6149005; doi:10.1186/s12863-018-0671-2)
Supplement: Supplementary file 3 — Table S3. RNA-seq filter data. (XLSX 21 kb) [file 12863_2018_671_MOESM3_ESM.xlsx]

## Sheet: Sheet1
Sample	EF-Dd-1			Sample	EF-Dd-2				Sample	EF-Dd-3
Type	Raw data	Clean data		Type	Raw data	Clean data			Type	Raw data	Clean data
Number of Reads	133488710	132027222		Number of Reads	133482692	131859454			Number of Reads	133483354	131889776
Data Size	13348871000	13202722200		Data Size	13348269200	13185945400			Data Size	13348335400	13188977600
N of fq1	1645275	1300314		N of fq1	1376449	718930			N of fq1	1511544	915748
N of fq2	2634050	1870264		N of fq2	2750909	1312846			N of fq2	2878851	1660415
GC(%) of fq1	44.73~44.77	44.72~44.76		GC(%) of fq1	44.98~45.05	44.98~45.03			GC(%) of fq1	44.85~44.91	44.84~44.9
GC(%) of fq2	44.49~44.51	44.46~44.49		GC(%) of fq2	44.86~45	44.86~44.96			GC(%) of fq2	44.73~44.84	44.71~44.8
Q20(%) of fq1	99.09~99.12	99.12~99.15		Q20(%) of fq1	99.18~99.36	99.23~99.40			Q20(%) of fq1	99.17~99.35	99.21~99.38
Q20(%) of fq2	98.04~98.16	98.15~98.26		Q20(%) of fq2	97.72~97.94	97.93~98.10			Q20(%) of fq2	97.98~98.10	98.11~98.23
Q30(%) of fq1	97.23~97.30	97.28~97.36		Q30(%) of fq1	97.47~98.01	97.56~98.09			Q30(%) of fq1	97.45~97.98	97.53~98.04
Q30(%) of fq2	94.84~95.06	94.98~95.18		Q30(%) of fq2	94.35~94.52	94.62~94.72			Q30(%) of fq2	94.47~95.05	94.64~95.22
Discard Reads related to N	63742			Discard Reads related to N	107374				Discard Reads related to N	78768
Discard Reads related to low qual	228778			Discard Reads related to low qual	394380				Discard Reads related to low qual	273882
Discard Reads related to Adapter	1168968			Discard Reads related to Adapter	1121484				Discard Reads related to Adapter	1240928
Clean data/Raw data	0.9891			Clean data/Raw data	0.9878				Clean data/Raw data	0.9881
Sample	EF-Ld-1			Sample	EF-Ld-2				Sample	EF-Ld-3
Type	Raw data	Clean data		Type	Raw data	Clean data			Type	Raw data	Clean data
Number of Reads	133479540	131721794		Number of Reads	133484276	131675334			Number of Reads	133484154	131775828
Data Size	13347954000	13172179400		Data Size	13348427600	13167533400			Data Size	13348415400	13177582800
N of fq1	570969	464816		N of fq1	1437433	769276			N of fq1	1485112	914826
N of fq2	525357	268610		N of fq2	2868578	1420672			N of fq2	2837104	1688005
GC(%) of fq1	44.55~44.6	44.55~44.59		GC(%) of fq1	46.28~46.36	46.27~46.34			GC(%) of fq1	46.12~46.18	46.11~46.17
GC(%) of fq2	44.41~44.43	44.38~44.41		GC(%) of fq2	46.07~46.22	46.06~46.18			GC(%) of fq2	46~46.14	46~46.1
Q20(%) of fq1	99.16~99.21	99.23~99.27		Q20(%) of fq1	99.19~99.39	99.23~99.42			Q20(%) of fq1	99.12~99.27	99.16~99.30
Q20(%) of fq2	98.04~98.05	98.27~98.28		Q20(%) of fq2	97.91~98.06	98.08~98.20			Q20(%) of fq2	97.81~97.85	97.96~97.99
Q30(%) of fq1	97.43~97.57	97.55~97.68		Q30(%) of fq1	97.47~98.07	97.55~98.14			Q30(%) of fq1	97.29~97.74	97.37~97.82
Q30(%) of fq2	94.98~95.01	95.30~95.32		Q30(%) of fq2	94.73~94.74	94.90~94.97			Q30(%) of fq2	94.10~94.29	94.27~94.49
Discard Reads related to N	23168			Discard Reads related to N	113038				Discard Reads related to N	76584
Discard Reads related to low qual	431188			Discard Reads related to low qual	326296				Discard Reads related to low qual	317972
Discard Reads related to Adapter	1303390			Discard Reads related to Adapter	1369608				Discard Reads related to Adapter	1313770
Clean data/Raw data	0.9868			Clean data/Raw data	0.9864				Clean data/Raw data	0.9872
Sample	EF-Ip-1			Sample	EF-Ip-2				Sample	EF-Ip-3
Type	Raw data	Clean data		Type	Raw data	Clean data			Type	Raw data	Clean data
Number of Reads	133489076	132059752		Number of Reads	133483612	132015628			Number of Reads	133483008	130511432
Data Size	13348907600	13205975200		Data Size	13348361200	13201562800			Data Size	13348300800	13051143200
N of fq1	1984650	1213071		N of fq1	1476927	915372			N of fq1	842486	610884
N of fq2	3353231	1831250		N of fq2	2794833	1700094			N of fq2	1882598	1383097
GC(%) of fq1	44.47~44.5	44.46~44.49		GC(%) of fq1	44.52~44.59	44.52~44.57			GC(%) of fq1	44.35~44.5	44.34~44.48
GC(%) of fq2	44.3~44.32	44.28~44.3		GC(%) of fq2	44.35~44.48	44.33~44.43			GC(%) of fq2	44.13~44.34	44.1~44.27
Q20(%) of fq1	99.19~99.20	99.23~99.24		Q20(%) of fq1	99.14~99.30	99.19~99.34			Q20(%) of fq1	99.21~99.33	99.30~99.44
Q20(%) of fq2	98.07~98.10	98.22~98.23		Q20(%) of fq2	97.73~97.85	97.92~98.01			Q20(%) of fq2	96.95~97.43	97.57~97.94
Q30(%) of fq1	97.49~97.55	97.57~97.63		Q30(%) of fq1	97.38~97.86	97.47~97.94			Q30(%) of fq1	97.58~97.89	97.77~98.15
Q30(%) of fq2	94.99~95.01	95.17~95.19		Q30(%) of fq2	94.25~94.28	94.45~94.53			Q30(%) of fq2	93.48~94.33	94.33~95.00
Discard Reads related to N	99214			Discard Reads related to N	76100				Discard Reads related to N	44584
Discard Reads related to low qual	281306			Discard Reads related to low qual	373660				Discard Reads related to low qual	1182644
Discard Reads related to Adapter	1048804			Discard Reads related to Adapter	1018224				Discard Reads related to Adapter	1744348
Clean data/Raw data	0.9893			Clean data/Raw data	0.989				Clean data/Raw data	0.9777
Sample	WT-Dd-1			Sample	WT-Dd-2				Sample	WT-Dd-3
Type	Raw data	Clean data		Type	Raw data	Clean data			Type	Raw data	Clean data
Number of Reads	133489656	131958108		Number of Reads	133482784	131731230			Number of Reads	133482320	131515834
Data Size	13348965600	13195810800		Data Size	13348278400	13173123000			Data Size	13348232000	13151583400
N of fq1	1784952	1152080		N of fq1	1507243	723077			N of fq1	1443865	894635
N of fq2	3183718	1829008		N of fq2	3139579	1493884			N of fq2	2746527	1683286
GC(%) of fq1	44.98~45.02	44.97~45.01		GC(%) of fq1	45.29~45.35	45.29~45.34			GC(%) of fq1	44.92~44.97	44.9~44.95
GC(%) of fq2	44.7~44.73	44.67~44.71		GC(%) of fq2	45.18~45.33	45.19~45.29			GC(%) of fq2	44.76~44.91	44.74~44.85
Q20(%) of fq1	99.23~99.23	99.26~99.27		Q20(%) of fq1	99.16~99.36	99.21~99.40			Q20(%) of fq1	99.08~99.22	99.12~99.26
Q20(%) of fq2	98.17~98.21	98.30~98.32		Q20(%) of fq2	97.73~98.05	97.92~98.19			Q20(%) of fq2	97.51~97.78	97.68~97.91
Q30(%) of fq1	97.59~97.60	97.65~97.67		Q30(%) of fq1	97.41~97.99	97.49~98.07			Q30(%) of fq1	97.20~97.62	97.27~97.69
Q30(%) of fq2	95.23~95.25	95.39~95.39		Q30(%) of fq2	94.31~94.73	94.57~94.92			Q30(%) of fq2	93.57~93.87	93.79~94.03
Discard Reads related to N	82822			Discard Reads related to N	117902				Discard Reads related to N	74960
Discard Reads related to low qual	239612			Discard Reads related to low qual	356500				Discard Reads related to low qual	333750
Discard Reads related to Adapter	1209114			Discard Reads related to Adapter	1277152				Discard Reads related to Adapter	1557776
Clean data/Raw data	0.9885			Clean data/Raw data	0.9869				Clean data/Raw data	0.9853
Sample	WT-Ld-1			Sample	WT-Ld-2				Sample	WT-Ld-3
Type	Raw data	Clean data		Type	Raw data	Clean data			Type	Raw data	Clean data
Number of Reads	133489096	132035678		Number of Reads	133483788	131643040			Number of Reads	133480164	130501476
Data Size	13348909600	13203567800		Data Size	13348378800	13164304000			Data Size	13348016400	13050147600
N of fq1	2134715	1229083		N of fq1	1445824	760809			N of fq1	882921	614238
N of fq2	3668480	1841232		N of fq2	2864868	1427204			N of fq2	2003159	1382358
GC(%) of fq1	44.72~44.75	44.71~44.74		GC(%) of fq1	44.88~44.95	44.88~44.93			GC(%) of fq1	45.75~45.89	45.74~45.87
GC(%) of fq2	44.54~44.56	44.52~44.55		GC(%) of fq2	44.68~44.86	44.65~44.8			GC(%) of fq2	45.6~45.82	45.6~45.77
Q20(%) of fq1	99.17~99.19	99.22~99.24		Q20(%) of fq1	99.13~99.34	99.19~99.40			Q20(%) of fq1	99.14~99.25	99.23~99.36
Q20(%) of fq2	98.14~98.19	98.30~98.33		Q20(%) of fq2	96.95~97.23	97.26~97.44			Q20(%) of fq2	96.93~97.40	97.49~97.89
Q30(%) of fq1	97.46~97.52	97.53~97.60		Q30(%) of fq1	97.34~97.97	97.45~98.09			Q30(%) of fq1	97.38~97.64	97.56~97.87
Q30(%) of fq2	95.23~95.27	95.43~95.45		Q30(%) of fq2	92.65~92.84	93.07~93.11			Q30(%) of fq2	93.31~94.14	94.04~94.78
Discard Reads related to N	111486			Discard Reads related to N	113766				Discard Reads related to N	54632
Discard Reads related to low qual	285718			Discard Reads related to low qual	583982				Discard Reads related to low qual	1068946
Discard Reads related to Adapter	1056214			Discard Reads related to Adapter	1143000				Discard Reads related to Adapter	1855110
Clean data/Raw data	0.9891			Clean data/Raw data	0.9862				Clean data/Raw data	0.9777
Sample	WT-Ip-1			Sample	WT-Ip-2				Sample	WT-Ip-3
Type	Raw data	Clean data		Type	Raw data	Clean data			Type	Raw data	Clean data
Number of Reads	133484362	132053924		Number of Reads	133482338	131864864			Number of Reads	133482404	130268028
Data Size	13348436200	13205392400		Data Size	13348233800	13186486400			Data Size	13348240400	13026802800
N of fq1	1417170	757569		N of fq1	1445010	900162			N of fq1	895379	616136
N of fq2	2843958	1417899		N of fq2	2728362	1684275			N of fq2	2017793	1373919
GC(%) of fq1	44.39~44.44	44.38~44.43		GC(%) of fq1	44.85~44.94	44.83~44.92			GC(%) of fq1	44.66~44.81	44.65~44.78
GC(%) of fq2	44.22~44.36	44.21~44.31		GC(%) of fq2	44.71~44.89	44.7~44.84			GC(%) of fq2	44.42~44.63	44.4~44.57
Q20(%) of fq1	99.17~99.35	99.22~99.39		Q20(%) of fq1	99.13~99.30	99.18~99.34			Q20(%) of fq1	99.21~99.34	99.31~99.45
Q20(%) of fq2	97.67~97.85	97.89~98.01		Q20(%) of fq2	97.57~97.79	97.76~97.94			Q20(%) of fq2	96.84~97.30	97.50~97.86
Q30(%) of fq1	97.44~97.99	97.53~98.08		Q30(%) of fq1	97.35~97.85	97.44~97.93			Q30(%) of fq1	97.59~97.91	97.80~98.17
Q30(%) of fq2	94.26~94.27	94.48~94.55		Q30(%) of fq2	93.88~94.09	94.14~94.28			Q30(%) of fq2	93.28~94.07	94.18~94.82
Discard Reads related to N	111544			Discard Reads related to N	73894				Discard Reads related to N	57116
Discard Reads related to low qual	406446			Discard Reads related to low qual	384066				Discard Reads related to low qual	1288598
Discard Reads related to Adapter	912448			Discard Reads related to Adapter	1159514				Discard Reads related to Adapter	1868662
Clean data/Raw data	0.9893			Clean data/Raw data	0.9879				Clean data/Raw data	0.9759

## Sheet: Sheet2
Sample	EF-Vb-1		EF-Vb-2		EF-Vb-3		EF-Tb-1		EF-Tb-2		EF-Tb-3		EF-Rb-1		EF-Rb-2		EF-Rb-3		NF-Vb-1		NF-Vb-2		NF-Vb-3		NF-Tb-1		NF-Tb-2		NF-Tb-3		NF-Rb-1		NF-Rb-2		NF-Rb-3
Type	Initial read	Raw read	Initial read	Raw read	Initial read	Raw read	Initial read	Raw read	Initial read	Raw read	Initial read	Raw read	Initial read	Raw read	Initial read	Raw read	Initial read	Raw read	Initial read	Raw read	Initial read	Raw read	Initial read	Raw read	Initial read	Raw read	Initial read	Raw read	Initial read	Raw read	Initial read	Raw read	Initial read	Raw read	Initial read	Raw read
Number of Reads	133488710	132027222	133482692	131859454	133483354	131889776	133479540	131721794	133484276	131675334	133484154	131775828	133489076	132059752	133483612	132015628	133483008	130511432	133489656	131958108	133482784	131731230	133482320	131515834	133489096	132035678	133483788	131643040	133480164	130501476	133484362	132053924	133482338	131864864	133482404	130268028
N of fq1	1645275	1300314	1376449	718930	1511544	915748	570969	464816	1437433	769276	1485112	914826	1984650	1213071	1476927	915372	842486	610884	1784952	1152080	1507243	723077	1443865	894635	2134715	1229083	1445824	760809	882921	614238	1417170	757569	1445010	900162	895379	616136
N of fq2	2634050	1870264	2750909	1312846	2878851	1660415	525357	268610	2868578	1420672	2837104	1688005	3353231	1831250	2794833	1700094	1882598	1383097	3183718	1829008	3139579	1493884	2746527	1683286	3668480	1841232	2864868	1427204	2003159	1382358	2843958	1417899	2728362	1684275	2017793	1373919
GC(%) of fq1	44.73~44.77	44.72~44.76	44.98~45.05	44.98~45.03	44.85~44.91	44.84~44.9	44.55~44.6	44.55~44.59	46.28~46.36	46.27~46.34	46.12~46.18	46.11~46.17	44.47~44.5	44.46~44.49	44.52~44.59	44.52~44.57	44.35~44.5	44.34~44.48	44.98~45.02	44.97~45.01	45.29~45.35	45.29~45.34	44.92~44.97	44.9~44.95	44.72~44.75	44.71~44.74	44.88~44.95	44.88~44.93	45.75~45.89	45.74~45.87	44.39~44.44	44.38~44.43	44.85~44.94	44.83~44.92	44.66~44.81	44.65~44.78
GC(%) of fq2	44.49~44.51	44.46~44.49	44.86~45	44.86~44.96	44.73~44.84	44.71~44.8	44.41~44.43	44.38~44.41	46.07~46.22	46.06~46.18	46~46.14	46~46.1	44.3~44.32	44.28~44.3	44.35~44.48	44.33~44.43	44.13~44.34	44.1~44.27	44.7~44.73	44.67~44.71	45.18~45.33	45.19~45.29	44.76~44.91	44.74~44.85	44.54~44.56	44.52~44.55	44.68~44.86	44.65~44.8	45.6~45.82	45.6~45.77	44.22~44.36	44.21~44.31	44.71~44.89	44.7~44.84	44.42~44.63	44.4~44.57
Q20(%) of fq1	99.09~99.12	99.12~99.15	99.18~99.36	99.23~99.40	99.17~99.35	99.21~99.38	99.16~99.21	99.23~99.27	99.19~99.39	99.23~99.42	99.12~99.27	99.16~99.30	99.19~99.20	99.23~99.24	99.14~99.30	99.19~99.34	99.21~99.33	99.30~99.44	99.23~99.23	99.26~99.27	99.16~99.36	99.21~99.40	99.08~99.22	99.12~99.26	99.17~99.19	99.22~99.24	99.13~99.34	99.19~99.40	99.14~99.25	99.23~99.36	99.17~99.35	99.22~99.39	99.13~99.30	99.18~99.34	99.21~99.34	99.31~99.45
Q20(%) of fq2	98.04~98.16	98.15~98.26	97.72~97.94	97.93~98.10	97.98~98.10	98.11~98.23	98.04~98.05	98.27~98.28	97.91~98.06	98.08~98.20	97.81~97.85	97.96~97.99	98.07~98.10	98.22~98.23	97.73~97.85	97.92~98.01	96.95~97.43	97.57~97.94	98.17~98.21	98.30~98.32	97.73~98.05	97.92~98.19	97.51~97.78	97.68~97.91	98.14~98.19	98.30~98.33	96.95~97.23	97.26~97.44	96.93~97.40	97.49~97.89	97.67~97.85	97.89~98.01	97.57~97.79	97.76~97.94	96.84~97.30	97.50~97.86
Q30(%) of fq1	97.23~97.30	97.28~97.36	97.47~98.01	97.56~98.09	97.45~97.98	97.53~98.04	97.43~97.57	97.55~97.68	97.47~98.07	97.55~98.14	97.29~97.74	97.37~97.82	97.49~97.55	97.57~97.63	97.38~97.86	97.47~97.94	97.58~97.89	97.77~98.15	97.59~97.60	97.65~97.67	97.41~97.99	97.49~98.07	97.20~97.62	97.27~97.69	97.46~97.52	97.53~97.60	97.34~97.97	97.45~98.09	97.38~97.64	97.56~97.87	97.44~97.99	97.53~98.08	97.35~97.85	97.44~97.93	97.59~97.91	97.80~98.17
Q30(%) of fq2	94.84~95.06	94.98~95.18	94.35~94.52	94.62~94.72	94.47~95.05	94.64~95.22	94.98~95.01	95.30~95.32	94.73~94.74	94.90~94.97	94.10~94.29	94.27~94.49	94.99~95.01	95.17~95.19	94.25~94.28	94.45~94.53	93.48~94.33	94.33~95.00	95.23~95.25	95.39~95.39	94.31~94.73	94.57~94.92	93.57~93.87	93.79~94.03	95.23~95.27	95.43~95.45	92.65~92.84	93.07~93.11	93.31~94.14	94.04~94.78	94.26~94.27	94.48~94.55	93.88~94.09	94.14~94.28	93.28~94.07	94.18~94.82
Discard Reads related to N	63742		107374		78768		23168		113038		76584		99214		76100		44584		82822		117902		74960		111486		113766		54632		111544		73894		57116
Discard Reads related to low qual	228778		394380		273882		431188		326296		317972		281306		373660		1182644		239612		356500		333750		285718		583982		1068946		406446		384066		1288598
Discard Reads related to Adapter	1168968		1121484		1240928		1303390		1369608		1313770		1048804		1018224		1744348		1209114		1277152		1557776		1056214		1143000		1855110		912448		1159514		1868662
Raw read/Initial read	0.9891		0.9878		0.9881		0.9868		0.9864		0.9872		0.9893		0.989		0.9777		0.9885		0.9869		0.9853		0.9891		0.9862		0.9777		0.9893		0.9879		0.9759

## Sheet: Sheet3
Q20(%) of fq1	99.09%	0.9912	0.9912
Q20(%) of fq2	0.9684	0.973	0.9707	0.98095
Q30(%) of fq1	97.23%	0.973	0.973
Q30(%) of fq2	92.65%	0.9284	0.9284	0.9507
