# Supplementary material for: Genome-wide analysis of long non-coding RNAs in Catalpa bungei and their potential function in floral transition using high-throughput sequencing
Source: BMC Genet. 2018 Sep 20;19:86. doi: 10.1186/s12863-018-0671-2 (PMC6149005; doi:10.1186/s12863-018-0671-2)
Supplement: Supplementary file 6 — Table S5. miRNA precursor prediction. (XLSX 10 kb) [file 12863_2018_671_MOESM6_ESM.xlsx]

## Sheet: Sheet2
query_id	subject_id	identity	alignment_length	evalue
ath-MIR414	lcl|Mguttatus_Migut.J01166.1_dup1	90.32	62	4e-17
ath-MIR414	lcl|Mguttatus_Migut.J01166.1_dup1	90.16	61	2e-16
ath-MIR414	lcl|Mguttatus_Migut.J01166.1_dup1	90.16	61	2e-16
gga-mir-466	lcl|Mguttatus_Migut.I00370.1_dup1	93.02	43	4e-13
gga-mir-466	lcl|Mguttatus_Migut.I00370.1_dup1	87.5	40	1e-06
vvi-MIR171d	lcl|Mguttatus_Migut.M01324.1_dup1	87.5	80	9e-15
ssl-MIR171a	lcl|Mguttatus_Migut.M01324.1_dup1	87.8	82	3e-17
mes-MIR171c	lcl|Mguttatus_Migut.M01324.1_dup1	85	80	4e-10
vvi-MIR171j	lcl|Mguttatus_Migut.M01324.1_dup1	87.5	80	9e-15
aqc-MIR156b	LXLOC_019956	90.7	86	5e-20
peu-MIR2916	LXLOC_023659	93.41	91	6e-32
ssl-MIR171a	LXLOC_024876	91.76	85	1e-23
ssl-MIR171a	LXLOC_024876	91.76	85	1e-23
ssl-MIR171a	LXLOC_024876	91.76	85	1e-23
mes-MIR156h	LXLOC_019956	90.7	86	8e-22
mes-MIR156i	LXLOC_019956	88.64	88	1e-14
mes-MIR156j	LXLOC_019956	87.5	88	7e-16
mes-MIR160d	LXLOC_008074	94.25	87	1e-29
mes-MIR160d	LXLOC_008074	94.25	87	1e-29
mes-MIR160h	LXLOC_008074	94.05	84	9e-28
mes-MIR160h	LXLOC_008074	94.05	84	9e-28
cpa-MIR160c	LXLOC_008074	90.36	83	1e-17
cpa-MIR160c	LXLOC_008074	90.36	83	1e-17
cpa-MIR160f	LXLOC_008074	90.36	83	1e-17
cpa-MIR160f	LXLOC_008074	90.36	83	1e-17
