# Supplementary material for: Genome-wide analysis of long non-coding RNAs in Catalpa bungei and their potential function in floral transition using high-throughput sequencing
Source: BMC Genet. 2018 Sep 20;19:86. doi: 10.1186/s12863-018-0671-2 (PMC6149005; doi:10.1186/s12863-018-0671-2)
Supplement: Supplementary file 7 — Table S6. Prediction of the localization relationships of lncRNAs and mRNAs. (XLSX 19 kb) [file 12863_2018_671_MOESM7_ESM.xlsx]

## Sheet: Sheet1
lncRNA	lncRNA	mRNA	lncRNA_length	mRNA_length	lncRNA_chain	mRNA_chain	Flag
LTCONS_00047023	LXLOC_022789	MTCONS_00047009	286	1141	+	+	Lnc-CompleteIn-mRNAIntron
LTCONS_00058165	LXLOC_029470	Cbu_mRNA.17084	2003	2267	-	+	Lnc-AntiOverlap-mRNA
LTCONS_00045496	LXLOC_022039	Cbu_mRNA.27201	1877	738	+	-	mRNA-AntiCompleteIn-LncExon
LTCONS_00056469	LXLOC_028158	Cbu_mRNA.26702	410	243	-	+	mRNA-AntiCompleteIn-LncExon
LTCONS_00023208	LXLOC_011242	MTCONS_00023027	2617	1988	-	+	Lnc-AntiOverlap-mRNA
LTCONS_00033409	LXLOC_016062	MTCONS_00033502	253	2473	+	-	Lnc-AntiOverlap-mRNA
LTCONS_00027519	LXLOC_013265	Cbu_mRNA.2167	1650	375	-	+	mRNA-AntiCompleteIn-LncExon
LTCONS_00041307	LXLOC_019953	Cbu_mRNA.190	943	1872	+	-	Lnc-AntiOverlap-mRNA
LTCONS_00037554	LXLOC_018026	MTCONS_00037589	621	894	+	-	Lnc-AntiCompleteIn-mRNAExon
LTCONS_00013989	LXLOC_006815	Cbu_mRNA.12419	1594	1371	+	-	Lnc-AntiOverlap-mRNA
LTCONS_00037519	LXLOC_018015	Cbu_mRNA.23045	5016	4035	-	+	Lnc-AntiOverlap-mRNA
LTCONS_00009296	LXLOC_004592	MTCONS_00009305	1306	1869	+	+	Lnc-Overlap-mRNA
LTCONS_00060095	LXLOC_030648	Cbu_mRNA.7265	988	1458	+	-	Lnc-AntiOverlap-mRNA
LTCONS_00007394	LXLOC_003655	Cbu_mRNA.8654	1197	690	-	+	mRNA-AntiCompleteIn-LncExon
LTCONS_00064251	LXLOC_032716	MTCONS_00064249	16784	17060	-	-	Lnc-Overlap-mRNA
LTCONS_00034750	LXLOC_016692	Cbu_mRNA.16020	1948	303	-	+	Lnc-AntiOverlap-mRNA
LTCONS_00043309	LXLOC_020942	Cbu_mRNA.2958	2032	2466	-	+	Lnc-AntiOverlap-mRNA
LTCONS_00024745	LXLOC_011979	Cbu_mRNA.6278	1079	2319	-	-	mRNA-CompleteIn-LncIntron
LTCONS_00004814	LXLOC_002435	Cbu_mRNA.4267	239	534	+	+	mRNA-CompleteIn-LncIntron
LTCONS_00064720	LXLOC_032972	MTCONS_00064718	1517	3045	+	+	Lnc-CompleteIn-mRNAIntron
LTCONS_00021866	LXLOC_010637	Cbu_mRNA.3929	248	1603	+	+	mRNA-CompleteIn-LncIntron
LTCONS_00030450	LXLOC_014683	Cbu_mRNA.24723	718	987	-	+	Lnc-AntiOverlap-mRNA
LTCONS_00042869	LXLOC_020718	Cbu_mRNA.25061	1717	587	+	-	Lnc-AntiOverlap-mRNA
LTCONS_00061602	LXLOC_031421	Cbu_mRNA.6639	3807	2789	-	+	Lnc-AntiOverlap-mRNA
LTCONS_00069375	LXLOC_035220	Cbu_mRNA.15236	3051	366	+	-	Lnc-AntiOverlap-mRNA
LTCONS_00012841	LXLOC_006261	Cbu_mRNA.20397	2519	1587	+	-	Lnc-AntiOverlap-mRNA
LTCONS_00061603	LXLOC_031422	Cbu_mRNA.6639	800	2789	-	+	Lnc-AntiOverlap-mRNA
LTCONS_00072291	LXLOC_036621	MTCONS_00072290	382	797	+	+	Lnc-Overlap-mRNA
LTCONS_00004207	LXLOC_002123	Cbu_mRNA.20032	735	1431	-	+	Lnc-AntiOverlap-mRNA
LTCONS_00026175	LXLOC_012614	Cbu_mRNA.25006	2498	1023	-	+	Lnc-AntiOverlap-mRNA
LTCONS_00054519	LXLOC_026706	Cbu_mRNA.17155	257	195	+	-	mRNA-AntiCompleteIn-LncExon
LTCONS_00064872	LXLOC_033031	MTCONS_00064871	416	967	-	-	Lnc-CompleteIn-mRNAIntron
LTCONS_00031213	LXLOC_015034	Cbu_mRNA.6531	2973	612	+	-	Lnc-AntiOverlap-mRNA
LTCONS_00061513	LXLOC_031371	MTCONS_00061512	654	1155	-	-	Lnc-Overlap-mRNA
LTCONS_00045179	LXLOC_021886	Cbu_mRNA.11434	1613	573	-	+	Lnc-AntiOverlap-mRNA
LTCONS_00040966	LXLOC_019762	MTCONS_00040967	3811	2331	+	-	Lnc-AntiOverlap-mRNA
LTCONS_00053329	LXLOC_025979	MTCONS_00053293	770	1005	-	+	Lnc-AntiOverlap-mRNA
LTCONS_00064413	LXLOC_032799	MTCONS_00064446	1567	6071	+	-	Lnc-AntiOverlap-mRNA
lcl|Mguttatus_Migut.C00303.1	lcl|Mguttatus_Migut.C00303.1	Cbu_mRNA.289	360	701	-	+	Lnc-AntiOverlap-mRNA
LTCONS_00036546	LXLOC_017558	Cbu_mRNA.2041	1589	1392	-	+	Lnc-AntiOverlap-mRNA
lcl|Mguttatus_Migut.L00921.1	lcl|Mguttatus_Migut.L00921.1	MTCONS_00037953	134	536	-	+	Lnc-AntiCompleteIn-mRNAExon
LTCONS_00042016	LXLOC_020312	Cbu_mRNA.27655	719	1429	-	+	Lnc-AntiCompleteIn-mRNAExon
LTCONS_00057522	LXLOC_029001	Cbu_mRNA.6337	685	275	-	+	mRNA-AntiCompleteIn-LncExon
LTCONS_00060780	LXLOC_030995	Cbu_mRNA.14199	759	2320	+	-	Lnc-AntiCompleteIn-mRNAExon
LTCONS_00059870	LXLOC_030528	Cbu_mRNA.27120	1535	1504	-	+	Lnc-AntiOverlap-mRNA
LTCONS_00036472	LXLOC_017516	Cbu_mRNA.4025	944	1596	-	+	Lnc-AntiCompleteIn-mRNAExon
LTCONS_00052132	LXLOC_025313	Cbu_mRNA.18564	694	1300	-	+	Lnc-AntiOverlap-mRNA
LTCONS_00062688	LXLOC_031950	Cbu_mRNA.8329	1535	315	-	+	mRNA-AntiCompleteIn-LncExon
LTCONS_00031512	LXLOC_015155	MTCONS_00031320	358	2590	-	+	Lnc-AntiCompleteIn-mRNAIntron
LTCONS_00055384	LXLOC_027343	Cbu_mRNA.8637	282	219	-	+	Lnc-AntiOverlap-mRNA
LTCONS_00032693	LXLOC_015702	Cbu_mRNA.8759	1153	465	-	-	mRNA-CompleteIn-LncIntron
LTCONS_00056299	LXLOC_027996	Cbu_mRNA.14980	826	366	-	+	mRNA-AntiCompleteIn-LncExon
LTCONS_00016424	LXLOC_008000	Cbu_mRNA.23469	2755	1373	+	-	mRNA-AntiCompleteIn-LncExon
LTCONS_00016071	LXLOC_007822	MTCONS_00016025	1509	3522	-	+	Lnc-AntiOverlap-mRNA
LTCONS_00048045	LXLOC_023239	Cbu_mRNA.26688	1874	1874	+	-	Lnc-AntiOverlap-mRNA
LTCONS_00022059	LXLOC_010745	Cbu_mRNA.5650	1818	677	+	-	Lnc-AntiOverlap-mRNA
LTCONS_00044911	LXLOC_021755	MTCONS_00044961	2456	727	+	-	Lnc-AntiCompleteIn-mRNAIntron
LTCONS_00059310	LXLOC_030239	Cbu_mRNA.25100	968	498	-	+	mRNA-AntiCompleteIn-LncExon
LTCONS_00071130	LXLOC_036039	MTCONS_00071123	1160	1536	-	-	Lnc-CompleteIn-mRNAIntron
LTCONS_00023209	LXLOC_011242	MTCONS_00023027	8746	1988	-	+	Lnc-AntiOverlap-mRNA
LTCONS_00056624	LXLOC_028307	Cbu_mRNA.16789	7136	564	-	+	mRNA-AntiCompleteIn-LncExon
LTCONS_00059399	LXLOC_030302	Cbu_mRNA.3140	789	849	-	+	Lnc-AntiOverlap-mRNA
lcl|Mguttatus_Migut.D01357.1	lcl|Mguttatus_Migut.D01357.1	Cbu_mRNA.16316	201	2318	-	+	Lnc-AntiCompleteIn-mRNAExon
LTCONS_00058912	LXLOC_030001	Cbu_mRNA.8310	982	269	-	+	mRNA-AntiCompleteIn-LncExon
LTCONS_00011037	LXLOC_005426	MTCONS_00010993	832	885	-	+	Lnc-AntiOverlap-mRNA
LTCONS_00002787	LXLOC_001455	MTCONS_00002801	1512	1457	+	-	Lnc-AntiOverlap-mRNA
LTCONS_00027448	LXLOC_013236	Cbu_mRNA.3775	1054	582	+	-	mRNA-AntiCompleteIn-LncExon
LTCONS_00017585	LXLOC_008554	MTCONS_00017563	1282	2649	-	+	Lnc-AntiOverlap-mRNA
LTCONS_00007049	LXLOC_003486	Cbu_mRNA.125	3853	690	-	+	mRNA-AntiCompleteIn-LncExon
LTCONS_00072230	LXLOC_036589	Cbu_mRNA.6315	1892	1658	+	-	Lnc-AntiOverlap-mRNA
LTCONS_00012319	LXLOC_006037	Cbu_mRNA.20602	2948	204	-	+	mRNA-AntiCompleteIn-LncExon
LTCONS_00064163	LXLOC_032671	Cbu_mRNA.16047	2347	2074	-	+	Lnc-AntiOverlap-mRNA
LTCONS_00065638	LXLOC_033422	Cbu_mRNA.3024	860	588	-	-	Lnc-Overlap-mRNA
LTCONS_00008073	LXLOC_003998	Cbu_mRNA.17136	3252	3371	-	+	Lnc-AntiOverlap-mRNA
LTCONS_00060127	LXLOC_030663	Cbu_mRNA.7270	982	1089	-	+	Lnc-AntiOverlap-mRNA
LTCONS_00015655	LXLOC_007642	MTCONS_00015653	5263	4533	-	+	Lnc-AntiOverlap-mRNA
LTCONS_00030034	LXLOC_014480	Cbu_mRNA.5499	773	816	-	+	Lnc-AntiOverlap-mRNA
LTCONS_00002702	LXLOC_001402	Cbu_mRNA.356	1116	1491	-	+	Lnc-AntiOverlap-mRNA
LTCONS_00030594	LXLOC_014753	Cbu_mRNA.21257	1390	1523	+	-	Lnc-AntiOverlap-mRNA
LTCONS_00058058	LXLOC_029417	Cbu_mRNA.17078	680	2425	+	-	mRNA-AntiCompleteIn-LncIntron
LTCONS_00037105	LXLOC_017817	Cbu_mRNA.24144	1392	641	+	-	Lnc-AntiOverlap-mRNA
LTCONS_00030452	LXLOC_014685	MTCONS_00030464	331	974	+	-	Lnc-AntiCompleteIn-mRNAExon
LTCONS_00042996	LXLOC_020786	Cbu_mRNA.13916	1300	930	+	-	mRNA-AntiCompleteIn-LncExon
LTCONS_00010754	LXLOC_005281	MTCONS_00010753	1769	3123	+	+	Lnc-Overlap-mRNA
LTCONS_00060462	LXLOC_030841	Cbu_mRNA.22592	1370	1496	+	-	Lnc-AntiOverlap-mRNA
LTCONS_00026617	LXLOC_012837	Cbu_mRNA.11422	888	972	-	+	mRNA-AntiCompleteIn-LncIntron
LTCONS_00057595	LXLOC_029056	Cbu_mRNA.4678	496	1245	+	+	mRNA-CompleteIn-LncIntron
LTCONS_00006131	LXLOC_003060	Cbu_mRNA.6005	2835	1008	-	+	mRNA-AntiCompleteIn-LncExon
LTCONS_00054643	LXLOC_026785	Cbu_mRNA.4716	2603	540	-	-	Lnc-Overlap-mRNA
LTCONS_00059121	LXLOC_030133	Cbu_mRNA.3039	2626	528	+	-	mRNA-AntiCompleteIn-LncExon
LTCONS_00021871	LXLOC_010642	Cbu_mRNA.3928	502	2191	-	+	mRNA-AntiCompleteIn-LncIntron
LTCONS_00055065	LXLOC_027085	Cbu_mRNA.25221	3021	4138	+	-	Lnc-AntiOverlap-mRNA
LTCONS_00008458	LXLOC_004198	Cbu_mRNA.5425	7984	2349	+	-	Lnc-AntiOverlap-mRNA
LTCONS_00018195	LXLOC_008838	MTCONS_00018198	951	3492	-	-	Lnc-Overlap-mRNA
LTCONS_00037521	LXLOC_018015	Cbu_mRNA.23045	4863	4035	-	+	Lnc-AntiOverlap-mRNA
LTCONS_00045011	LXLOC_021797	MTCONS_00044932	664	1815	-	+	Lnc-AntiOverlap-mRNA
LTCONS_00071783	LXLOC_036369	Cbu_mRNA.7103	707	2021	-	-	mRNA-CompleteIn-LncIntron
LTCONS_00043870	LXLOC_021250	MTCONS_00043848	4899	3297	-	+	mRNA-AntiCompleteIn-LncExon
LTCONS_00051875	LXLOC_025126	Cbu_mRNA.1222	843	699	-	+	Lnc-AntiOverlap-mRNA
LTCONS_00012841	LXLOC_006261	Cbu_mRNA.20428	2519	975	+	-	Lnc-AntiOverlap-mRNA
LTCONS_00006180	LXLOC_003083	Cbu_mRNA.5928	1284	1304	-	+	Lnc-AntiOverlap-mRNA
LTCONS_00039637	LXLOC_019079	Cbu_mRNA.1092	1598	1657	-	+	Lnc-AntiOverlap-mRNA
LTCONS_00071130	LXLOC_036039	MTCONS_00071122	1160	1534	-	-	Lnc-CompleteIn-mRNAIntron
LTCONS_00025645	LXLOC_012372	Cbu_mRNA.25659	1679	1507	-	+	Lnc-AntiOverlap-mRNA
LTCONS_00021289	LXLOC_010347	Cbu_mRNA.2785	514	657	-	+	Lnc-AntiOverlap-mRNA
LTCONS_00072231	LXLOC_036589	Cbu_mRNA.6315	1888	1658	+	-	Lnc-AntiOverlap-mRNA
LTCONS_00026201	LXLOC_012620	Cbu_mRNA.24952	770	510	-	+	mRNA-AntiCompleteIn-LncExon
LTCONS_00024745	LXLOC_011979	Cbu_mRNA.6276	1079	1613	-	-	mRNA-CompleteIn-LncIntron
lcl|Mguttatus_Migut.A01220.1	lcl|Mguttatus_Migut.A01220.1	Cbu_mRNA.289	465	701	-	+	Lnc-AntiOverlap-mRNA
LTCONS_00002169	LXLOC_001149	Cbu_mRNA.26128	1596	645	+	-	mRNA-AntiCompleteIn-LncExon
LTCONS_00060123	LXLOC_030659	Cbu_mRNA.7250	766	922	+	-	Lnc-AntiOverlap-mRNA
LTCONS_00027263	LXLOC_013141	Cbu_mRNA.8849	584	1242	+	+	mRNA-CompleteIn-LncIntron
LTCONS_00008092	LXLOC_004009	Cbu_mRNA.19786	790	315	+	-	mRNA-AntiCompleteIn-LncExon
LTCONS_00058344	LXLOC_029625	Cbu_mRNA.10858	926	360	+	+	Lnc-Overlap-mRNA
LTCONS_00056651	LXLOC_028334	Cbu_mRNA.214	458	369	+	-	mRNA-AntiCompleteIn-LncExon
lcl|Mguttatus_Migut.N00819.1	lcl|Mguttatus_Migut.N00819.1	Cbu_mRNA.16316	272	2318	-	+	Lnc-AntiOverlap-mRNA
LTCONS_00050414	LXLOC_024404	Cbu_mRNA.436	1415	859	-	+	mRNA-AntiCompleteIn-LncExon
LTCONS_00044554	LXLOC_021595	Cbu_mRNA.3743	817	779	-	+	Lnc-AntiOverlap-mRNA
LTCONS_00001712	LXLOC_000924	MTCONS_00001617	1432	1999	-	+	Lnc-AntiOverlap-mRNA

## Sheet: Sheet3
	lncRNA	mRNA	lncRNA_length	mRNA_length	Flag
1	LXLOC_019079	Cbu_mRNA.1092	1598	1657	Lnc-AntiOverlap-mRNA
2	LXLOC_030659	Cbu_mRNA.7250	766	922	Lnc-AntiOverlap-mRNA
4	LXLOC_006261	Cbu_mRNA.20428	2519	975	Lnc-AntiOverlap-mRNA
5	LXLOC_017817	Cbu_mRNA.24144	1392	641	Lnc-AntiOverlap-mRNA
6	LXLOC_022039	Cbu_mRNA.27201	1877	738	mRNA-AntiCompleteIn-LncExon

## Sheet: Sheet2
	lncRNA	mRNA	lncRNA_chain	mRNA_chain	Flag
1	LXLOC_019079	Cbu_mRNA.1092	-	+	Lnc-AntiOverlap-mRNA
2	LXLOC_030659	Cbu_mRNA.7250	+	-	Lnc-AntiOverlap-mRNA
4	LXLOC_006261	Cbu_mRNA.20428	+	-	Lnc-AntiOverlap-mRNA
5	LXLOC_017817	Cbu_mRNA.24144	+	-	Lnc-AntiOverlap-mRNA
6	LXLOC_004449	Cbu_mRNA.27201	+	-	mRNA-AntiCompleteIn-LncExon
