# Supplementary material for: Genome-wide analysis of long non-coding RNAs in Catalpa bungei and their potential function in floral transition using high-throughput sequencing
Source: BMC Genet. 2018 Sep 20;19:86. doi: 10.1186/s12863-018-0671-2 (PMC6149005; doi:10.1186/s12863-018-0671-2)
Supplement: Supplementary file 8 — Table S7. Summary of the DEGs and DELs in different groups. (XLSX 11 kb) [file 12863_2018_671_MOESM8_ESM.xlsx]

## Sheet: Sheet2
Merget	GorT	Diff	mRNA	mRNA_filter	lncRNA	lncRNA_filter	nonel_mRNA	nonel_mRNA_filter	nonel_lncRNA	nonel_lncRNA_filter	know_mRNA	know_mRNA_filter	know_lncRNA	know_lncRNA_filter
all-1	gene	EF-Vb-VS-EF-Rb	14079	827	5367	868	1329	132	5349	860	12750	695	18	8
all-1	gene	EF-Vb-VS-EF-Tb	15217	1513	5581	1312	1404	206	5562	1302	13813	1307	19	10
all-1	gene	EF-Tb-VS-EF-Rb	14976	1922	5617	1732	1399	243	5597	1720	13577	1679	20	12
all-1	gene	NF-Vb-VS-EF-Vb	13937	680	5323	817	1317	122	5305	816	12620	558	18	1
all-1	gene	NF-Vb-VS-EF-Rb	13647	886	5351	1000	1312	195	5330	991	12335	691	21	9
all-1	gene	NF-Vb-VS-EF-Tb	14726	1791	5525	1900	1394	253	5505	1889	13332	1538	20	11
all-1	gene	NF-Vb-VS-NF-Rb	13489	773	5294	840	1295	172	5275	835	12194	601	19	5
all-1	gene	NF-Vb-VS-NF-Tb	14049	554	5395	832	1339	144	5376	825	12710	410	19	7
all-1	gene	NF-Rb-VS-EF-Vb	13945	1085	5340	1182	1309	189	5322	1175	12636	896	18	7
all-1	gene	NF-Rb-VS-EF-Rb	13695	306	5329	514	1298	81	5310	509	12397	225	19	5
all-1	gene	NF-Rb-VS-EF-Tb	14907	2097	5565	1950	1402	303	5546	1940	13505	1794	19	10
all-1	gene	NF-Tb-VS-EF-Vb	14530	745	5433	700	1368	148	5415	692	13162	597	18	8
all-1	gene	NF-Tb-VS-EF-Rb	14262	723	5474	874	1350	122	5455	865	12912	601	19	9
all-1	gene	NF-Tb-VS-EF-Tb	15344	1089	5647	1087	1448	151	5628	1077	13896	938	19	10
all-1	gene	NF-Tb-VS-NF-Rb	14150	685	5397	818	1342	111	5378	811	12808	574	19	7
